# Supplementary material for: Genome‐wide mapping of plasma protein QTLs identifies putatively causal genes and pathways for cardiovascular disease
Source: Nat Commun. 2018 Aug 15;9:3268. doi: 10.1038/s41467-018-05512-x (PMC6093935; doi:10.1038/s41467-018-05512-x)
Supplement: Supplementary file 1 — Supplementary Data 1 [file 41467_2018_5512_MOESM1_ESM.xlsx]

## Sheet: 1
Supplementary Data 1: Protein Biomarker assay performance metrics and inclusion criteria
Protein Abbreviation	Full Protein Name	Protein-coding Gene Abbreviation	n available	% missing	Median	25 %ile	75th %ile	Inter-CV, % QC1/QC2	Intra-CV, % QC1/QC2	Selection criteria*
ADAM15	Disintegrin and metalloproteinase domain-containing protein 15	ADAM15	7290	1	333	181	654	3.3/3.0	8.3/3.9	2
ADM	Adrenomedullin	ADM	7312	1	297	252	352	10.9/6.3	5.0/6.3	1
sRAGE	Receptor for advanced glycation endproducts	AGER	7297	1	3440	2750	4240	5.6/4.0	14.5/15.0	1
A1M	Alpha-1-microglobulin	AMBP	7277	1	11100000	8800000	14200000	7.9/7.3	3.9/3.9	2,3
Bikunin	AMBP-bikunin (BIKUNIN)	AMBP	7308	1	178000000	156000000	207000000	6.3/9.8	2.9/7.1	2,3
ANGPTL3	Angiopoietin-like 3	ANGPTL3	7318	0	23000	16800	30300	4.0/4.8	17.6/12.0	1
APOA1	Apolipoprotein A-1	APOA1	7328	0	596000000	488000000	724000000	7.1/7.3	28.9/11.8	1
APOB	Apolipoprotein B	APOB	7265	1	684000000	569000000	823000000	13.4/13.4	3.0/6.6	1
B2M	Beta-2-microglobulin	B2M	7262	1	1450000	1240000	1710000	17.7/14.0	3.7/4.2	2
BCHE	Butyrylcholine esterase	BCHE	7316	1	5990000	4990000	7140000	14.9/8.9	8.6/8.4	2,3
Osteocalcin	Osteocalcin	BGLAP	7165	3	2750	1770	4090	5.1/6.3	8.8/10.7	1
C2	Complement C2	C2	7269	1	443000000	400000000	491000000	16.1/11.9	3.2/3.9	4
MCP1	Monocyte chemotactic molecule 1	CCL2	7316	1	166	135	202	3.3/6.1	11.1/13.7	1
CD14	Monocyte differentiation antigen CD14	CD14	7267	1	15400000	13500000	17800000	15.4/14.5	3.5/3.6	1,2
CD163	Cluster of differentiation 163	CD163	7330	0	103000	72400	142000	3.4/4.3	8.5/4.8	2,3
CD40L	Soluble CD40 ligand	CD40LG	6348	14	36.8	25.4	55.7	3.1/4.9	14.8/14.1	1
CD5L	CD5 antigen-like	CD5L	7339	0	208000	162000	266000	12.3/5.7	3.0/2.4	1
CDH13	Cadherin 13	CDH13	7271	1	52100	25400	127000	2.7/4.7	9.3/5.2	1
Adipsin	Adipsin	CFD	7285	1	863000	724000	1050000	16.3/19.0	5.1/4.3	2
CLEC3B	Tetranectin	CLEC3B	7334	0	4540000	4040000	5040000	5.4/2.8	8.5/5.8	2
CLU	Clusterin	CLU	7327	0	51100000	43800000	63600000	16.5/12.6	11.2/9.1	1
CNTN1	Contactin 1	CNTN1	7328	0	46300	39700	54300	6.1/5.3	7.8/7.6	1
COL18A1	Collagen, type XVIII, alpha 1	COL18A1	7297	1	134000	112000	158000	3.0/5.9	17.1/12.9	1
Ceruloplasmin	Ceruloplasmin	CP	7340	0	1270000000	1080000000	1535000000	5.0/3.5	9.4/5.4	2
CRP	C-Reactive Protein	CRP	7284	1	848000	353000	2170000	14.5/9.9	5.1/8.2	1
Cystatin C	Cystatin-C	CST3	7317	1	537000	478000	612000	9.8/5.1	3.2/3.1	1
SDF1	Stromal cell-derived factor 1	CXCL12	7310	1	344	268	453	15.6/8.4	4.8/7.0	2
CXCL16	Chemokine (C-X-C motif) ligand 16	CXCL16	7321	0	1090	933	1280	2.8/3.5	13.5/11.1	1,2
DPP4	Dipeptidyl dipeptidase	DPP4	7328	0	54000	41400	69300	2.5/2.3	7.8/3.4	3
EFEMP1	EGF containing fibulin-like extracellular matrix protein 1	EFEMP1	7328	0	48500000	40100000	59800000	9.7/9.1	4.8/3.8	2
FGF23	Fibroblast growth factor 23	FGF23	6976	5	46.2	34.15	67.3	5.5/5.7	13.4/14.0	1
FGG	Fibrinogen	FGG	7311	1	449000000	377000000	537000000	9.7/7.0	3.8/2.9	2
GAPDH	Glyceraldehyde 3-phosphate dehydrogenase	GAPDH	7283	0	71300	50500	96900	19.0/14.2	3.7/3.8	1
GDF15	Growth differentiation factor 15	GDF15	7348	0	466	353	661	11.9/6.8	5.4/5.0	1,2
GP5	Glycoprotein V (platelet)	GP5	7324	0	875	737	1050	15.1/7.6	3.9/3.5	1
GRN	Granulin	GRN	7333	0	20000	17200	23300	6.4/4.4	4.2/1.2	1,2
HPX	Hemopexin	HPX	7327	0	775000000	681000000	883000000	4.7/3.4	7.7/5.6	2
sICAM1	Intercellular adhesion molecule 1	ICAM1	7321	1	18700	16000	22300	11.2/9.3	4.5/4.5	1
IGF1	Insulin-like growth factor 1	IGF1	7276	1	6350	4540	8550	6.8/3.7	9.1/5.5	1
IGFBP1	Insulin-like growth factor-binding protein 1	IGFBP1	7002	5	7140	3440	14300	6.9/5.4	2.5/2.5	1,2
IGFBP2	Insulin-like growth factor binding protein 2	IGFBP2	7306	1	9730000	6180000	14700000	8.7/10.2	2.8/6.0	2
IGFBP3	Insulin-like growth factor-binding protein 3	IGFBP3	7333	0	224000	190000	271000	15.2/18.0	3.9/4.4	1
sGP130	Interleukin-6 receptor beta	IL6ST	7345	0	58700	52100	66100	9.1/3.9	3.0/3.0	1
KLKB1	Plasma kallikrein	KLKB1	7343	0	6460000	5470000	7630000	16.2/24.5	10.2/3.2	2
LDLR	LDL receptor	LDLR	7295	1	137000	68400	295000	3.4/3.9	8.9/4.7	2,3,4
Leptin	Leptin	LEP	6824	7	3610	1580	8880	9.6/3.2	15.8/7.0	1,2
Leptin-R	Leptin receptor	LEPR	5673	23	2010	1040	3100	5.5/6.0	10.7/9.1	1
LPA	Lipoprotein(a)	LPA	7081	4	57200000	19900000	187000000	15.5/14.0	9.8/8.2	1,2
Myoglobin	Myoglobin	MB	7333	0	12800	9970	16900	6.6/6.2	6.6/8.0	1
MCAM	Melanoma cell adhesion molecule	MCAM	7291	1	145000	125000	171000	11.1/5.1	4.5/3.8	2
UCMGP	Uncarboxylated MGP	MGP	7310	0	45500	33300	61700	17.8/17.8	11.5/10.1	1,2
MMP8	Matrix metallopeptidase 8	MMP8	6343	14	309	155	517	8.3/5.6	16.9/13.9	3,4
MMP9	Matrix metallopeptidase 9	MMP9	7339	0	46000	36100	63300	8.1/10.0	4.7/3.9	1,2
MPO	Myeloperoxidase	MPO	7348	0	9550	7430	12100	13.2/9.6	3.8/4.4	1,2
NCAM	Neural cell adhesion molecule	NCAM1	7326	0	279000	233000	333000	7.2/4.3	2.4/1.6	2
Notch1	Notch 1	NOTCH1	7323	0	149	118	186	6.2/5.5	2.3/2.3	3
NTproBNP	N-terminal prohormone of brain natriuretic peptide	NPPB	7265	1	128	67.5	260	4.4/7.2	13.3/10.3	1,2
NRCAM	Neuronal cell adhesion molecule	NRCAM	6991	5	6410	2900	13800	3.4/2.5	9.0/4.4	2
AGP1	Alpha-1 acid glycoprotein	ORM1	7334	0	670000000	555000000	805000000	4.6/5.7	8.1/8.3	1,2
PMP2	Peripheral myelin protein 2	PMP2	7299	1	521	322	864	3.1/4.7	5.8/6.6	2
PON1	Serum paraoxonase/arylesterase 1	PON1	7336	0	30100	21200	42500	7.4/7.6	4.2/3.9	2
PPBP	Pro-platelet basic protein	PPBP	7306	1	1180000	616000	2340000	6.0/6.4	3.0/3.8	3
REG1A	Lithostathine-1-alpha	REG1A	7326	0	85400	67000	113000	7.7/8.8	6.9/11.3	1
Resistin	Resistin	RETN	7299	1	6480	5270	7970	5.0/4.6	11.2/11.0	1
SAA1	Serum amyloid A1	SAA1	7169	2	237000	128000	449500	21.9/23.4	13.6/8.5	2
GMP140	Granule membrane protein 140	SELP	7332	0	15800	12900	19200	14.8/12.1	4.9/4.4	1,2
SERPINA10	Protein Z-dependent protease inhibitor	SERPINA10	7327	0	111000	95600	127000	7.0/6.0	3.4/4.7	2
PAI1	Plasminogen activator inhibitor 1	SERPINE1	7331	0	16500	11400	23900	3.6/4.2	10.8/12.3	1
TIMP1	Tissue inhibitor of metalloproteinases 1	TIMP1	7335	0	31400	27700	35900	13.2/8.5	4.3/5.4	1
TSC22D3	TSC22D3 domain family member 3	TSC22D3	7088	4	1589	1266	1920	9.3/15.9	9.0/12.2	3
VEGF	Vascular endothelial growth factor	VEGFA	6028	18	21.9	12.7	37	4.3/6.0	14.7/14.0	1,2
*Selection of biomarker based on:
1	Prior literature and known relationship to cardiovascular disease
2	Proteomics discovery via mass spectrometry in the Framingham Heart Study or elsewhere
3	Gene expression profiling discovery
4	GWAS discovery
