# Supplementary material for: Genome‐wide mapping of plasma protein QTLs identifies putatively causal genes and pathways for cardiovascular disease
Source: Nat Commun. 2018 Aug 15;9:3268. doi: 10.1038/s41467-018-05512-x (PMC6093935; doi:10.1038/s41467-018-05512-x)
Supplement: Supplementary file 3 — Supplementary Data 2 [file 41467_2018_5512_MOESM3_ESM.xlsx]

## Sheet: 2
Supplementary Data 2: Clinical characteristics of discovery sample
	Total Sample	Third Generation Cohort	Offspring Cohort
N	6861	3834	3027
	Mean (SD)	Mean (SD)	Mean (SD)
Age (n)	50 (14)	40 (9)	62 (9)
Women (%)	53	53	53
Body mass index (kg/m2)	27.4 (5.5)	26.0 (5.5)	28.1 (5.3)
Current smoking (%)	15	16	13
Systolic blood pressure (mm Hg)	121 (17)	117 (14)	127 (19)
Diastolic blood pressure (mm Hg)	75 (10)	75 (10)	74 (10)
Total cholesterol (mg/dL)	194 (36)	189 (36)	200 (37)
High density lipoprotein (mg/dL)	54 (17)	54 (16)	54 (17)
Triglycerides (mg/dL)	105 (80)	116 (91)	92 (63)
Serum glucose (mg/dL)	99 (23)	95 (18)	104 (27)
Prevalent diabetes mellitus (% yes)	7	3	11
Blood pressure medication (% yes)	21	11	33
Lipid medication (% yes)	14	9	21
Diabetes medication (% yes)	4	2	7
