# Supplementary material for: Genome‐wide mapping of plasma protein QTLs identifies putatively causal genes and pathways for cardiovascular disease
Source: Nat Commun. 2018 Aug 15;9:3268. doi: 10.1038/s41467-018-05512-x (PMC6093935; doi:10.1038/s41467-018-05512-x)
Supplement: Supplementary file 4 — Supplementary Data 3 [file 41467_2018_5512_MOESM4_ESM.xlsx]

## Sheet: 3
Supplementary Data 3: pQTLs with reference SNP cluster IDs from 1000-Genomes-imputed GWAS and Exome Chip variants using hg build 37
Protein	pQTL	Chr	position	Cis/Trans	Effect Allele	Other Allele	EAF	Beta	SE	R-Squared	P value	Source
A1M	rs147941577	9	116831989	Cis	G	A	0.005	-2.57	0.134	0.059	7.17e-82	Exome
A1M	rs141738059	9	116832007	Cis	C	T	0.01	0.59	0.09	0.006	6.48e-11	Exome
A1M	rs7040440	9	117091074	Cis	C	T	0.922	0.294	0.047	0.006	3.11e-10	1000G
A1M	rs3762055	9	117090575	Cis	T	C	0.934	0.309	0.052	0.005	2.17e-09	1000G
A1M	rs150611042	9	117083803	Cis	C	A	0.937	0.292	0.052	0.005	1.9e-08	1000G
A1M	rs56294298	9	117133524	Cis	G	A	0.906	0.203	0.037	0.004	3.43e-08	1000G
ADAM15	rs7949566	11	126285301	Trans	A	G	0.426	0.16	0.02	0.01	3.4e-16	1000G
ADAM15	rs2236653	11	126283785	Trans	T	C	0.421	0.16	0.02	0.01	4.35e-16	1000G
ADAM15	rs7116008	11	126282606	Trans	A	G	0.427	0.158	0.02	0.009	7.25e-16	1000G
ADAM15	rs4570592	11	126287785	Trans	A	G	0.523	0.148	0.018	0.009	1.1e-15	1000G
ADAM15	rs4502008	11	126287754	Trans	T	G	0.523	0.148	0.018	0.009	1.13e-15	1000G
ADAM15	rs4935967	11	126288956	Trans	G	A	0.529	0.145	0.018	0.009	1.5e-15	1000G
ADAM15	rs4553380	11	126293037	Trans	A	G	0.535	0.145	0.018	0.009	1.63e-15	1000G
ADAM15	rs948055	11	126292289	Trans	C	G	0.525	0.145	0.018	0.009	2.08e-15	1000G
ADAM15	rs752806	11	126293239	Trans	T	A	0.526	0.144	0.018	0.009	2.39e-15	1000G
ADAM15	rs7927916	11	126292262	Trans	T	C	0.526	0.145	0.018	0.009	2.4e-15	1000G
ADAM15	rs4312076	11	126292961	Trans	T	C	0.527	0.145	0.018	0.009	2.64e-15	1000G
ADAM15	rs4937127	11	126290510	Trans	G	A	0.53	0.144	0.018	0.009	2.79e-15	1000G
ADAM15	rs752805	11	126293285	Trans	T	A	0.526	0.144	0.018	0.009	2.98e-15	1000G
ADAM15	rs4935968	11	126290950	Trans	T	C	0.524	0.144	0.018	0.009	3.23e-15	1000G
ADAM15	rs4937128	11	126292596	Trans	G	A	0.524	0.144	0.018	0.009	4.07e-15	1000G
ADAM15	rs2697	11	126293451	Trans	A	T	0.901	0.272	0.035	0.009	6.89e-15	1000G
ADAM15	rs752807	11	126293202	Trans	G	A	0.527	0.143	0.018	0.009	7.62e-15	1000G
ADAM15	rs7944186	11	126289368	Trans	G	A	0.519	0.145	0.019	0.009	8.05e-15	1000G
ADAM15	rs4937124	11	126278563	Trans	C	T	0.478	0.151	0.02	0.009	9.28e-15	1000G
ADAM15	rs78631861	11	126291492	Trans	G	A	0.907	0.268	0.035	0.009	1.08e-14	1000G
ADAM15	rs76466757	11	126291499	Trans	C	T	0.907	0.268	0.035	0.009	1.09e-14	1000G
ADAM15	rs10893506	11	126275960	Trans	T	C	0.606	-0.153	0.02	0.009	1.16e-14	1000G
ADAM15	rs10790802	11	126277812	Trans	T	C	0.396	0.151	0.02	0.009	1.19e-14	1000G
ADAM15	rs2155311	11	126291475	Trans	A	G	0.474	0.146	0.019	0.008	4.4e-14	1000G
ADAM15	rs77951646	11	126286051	Trans	A	G	0.904	0.258	0.034	0.008	4.48e-14	1000G
ADAM15	rs10893507	11	126286588	Trans	A	C	0.486	0.156	0.021	0.008	5.06e-14	1000G
ADAM15	rs77951192	11	126263947	Trans	A	C	0.902	0.229	0.032	0.007	8.92e-13	1000G
ADAM15	rs6590203	11	126274197	Trans	G	A	0.401	0.141	0.02	0.007	1.09e-12	1000G
ADAM15	rs1007690	11	126274003	Trans	C	T	0.401	0.141	0.02	0.007	1.11e-12	1000G
ADAM15	rs11220475	11	126272158	Trans	C	A	0.401	0.142	0.02	0.007	1.35e-12	1000G
ADAM15	rs10790801	11	126272812	Trans	T	C	0.481	0.139	0.02	0.007	1.83e-12	1000G
ADAM15	rs11220473	11	126271638	Trans	G	A	0.481	0.139	0.02	0.007	2.26e-12	1000G
ADAM15	rs78287793	11	126240911	Trans	A	G	0.899	0.218	0.031	0.007	4.54e-12	1000G
ADAM15	rs77137587	11	126228258	Trans	A	T	0.9	0.224	0.032	0.007	5.14e-12	1000G
ADAM15	rs77685025	11	126230844	Trans	G	A	0.901	0.222	0.032	0.007	7.36e-12	1000G
ADAM15	rs11220474	11	126271989	Trans	A	G	0.708	-0.16	0.024	0.007	1.35e-11	1000G
ADAM15	rs77284021	11	126293563	Trans	C	T	0.92	0.28	0.041	0.007	1.38e-11	1000G
ADAM15	rs56710099	11	126245377	Trans	G	A	0.901	0.211	0.031	0.007	2.29e-11	1000G
ADAM15	rs59400168	11	126280544	Trans	G	T	0.711	-0.133	0.021	0.006	5.11e-10	1000G
ADAM15	rs4937126	11	126281897	Trans	G	A	0.697	-0.127	0.02	0.006	5.14e-10	1000G
ADAM15	rs3781781	11	126280545	Trans	T	C	0.712	-0.134	0.021	0.006	5.19e-10	1000G
ADM	rs2923091	11	10358145	Cis	A	G	0.662	-0.204	0.025	0.01	2.28e-16	1000G
ADM	rs2403309	11	10358139	Cis	A	T	0.664	-0.199	0.024	0.01	4.01e-16	1000G
ADM	rs151335191	11	10250699	Cis	A	T	0.549	-0.152	0.019	0.009	2.38e-15	1000G
ADM	rs2923092	11	10358166	Cis	G	A	0.654	-0.192	0.024	0.009	3.03e-15	1000G
ADM	rs4534577	11	10249904	Cis	T	C	0.52	-0.144	0.018	0.009	5.28e-15	1000G
ADM	rs4910100	11	10242853	Cis	C	T	0.527	-0.145	0.019	0.009	8.4e-15	1000G
ADM	rs1988724	11	10239723	Cis	C	A	0.531	-0.144	0.019	0.009	9.16e-15	1000G
ADM	rs11607174	11	10306028	Cis	C	T	0.455	-0.141	0.018	0.009	9.39e-15	1000G
ADM	rs2403291	11	10239305	Cis	T	C	0.534	-0.143	0.018	0.009	9.47e-15	1000G
ADM	rs1837978	11	10239996	Cis	T	G	0.535	-0.143	0.019	0.009	1.07e-14	1000G
ADM	rs34692066	11	10294338	Cis	C	T	0.457	-0.141	0.018	0.009	1.1e-14	1000G
ADM	rs1114426	11	10243427	Cis	G	C	0.535	-0.142	0.018	0.009	1.17e-14	1000G
ADM	rs4910101	11	10242979	Cis	T	C	0.535	-0.142	0.018	0.009	1.17e-14	1000G
ADM	rs34739790	11	10294384	Cis	C	G	0.457	-0.14	0.018	0.009	1.81e-14	1000G
ADM	rs34087225	11	10294393	Cis	A	G	0.457	-0.14	0.018	0.009	1.83e-14	1000G
ADM	rs36167833	11	10294237	Cis	G	C	0.455	-0.14	0.018	0.009	1.85e-14	1000G
ADM	rs34051776	11	10294072	Cis	T	C	0.455	-0.14	0.018	0.009	1.86e-14	1000G
ADM	rs7108358	11	10294840	Cis	C	G	0.455	-0.14	0.018	0.009	1.86e-14	1000G
ADM	rs7107040	11	10294594	Cis	G	T	0.459	-0.14	0.018	0.009	1.92e-14	1000G
ADM	rs7107399	11	10294887	Cis	G	T	0.455	-0.14	0.018	0.009	1.94e-14	1000G
ADM	rs7110652	11	10294902	Cis	G	C	0.455	-0.14	0.018	0.009	1.96e-14	1000G
ADM	rs7118500	11	10284762	Cis	C	A	0.456	-0.14	0.018	0.009	2.03e-14	1000G
ADM	rs11042714	11	10295651	Cis	T	G	0.455	-0.14	0.018	0.009	2.04e-14	1000G
ADM	rs6484148	11	10295144	Cis	T	C	0.455	-0.14	0.018	0.009	2.04e-14	1000G
ADM	rs7952105	11	10295467	Cis	T	C	0.455	-0.14	0.018	0.009	2.05e-14	1000G
ADM	rs2957683	11	10352175	Cis	C	G	0.528	-0.148	0.019	0.008	2.15e-14	1000G
ADM	rs4910109	11	10259378	Cis	G	A	0.513	-0.138	0.018	0.008	2.27e-14	1000G
ADM	rs7107951	11	10294573	Cis	C	T	0.458	-0.14	0.018	0.008	2.35e-14	1000G
ADM	rs115506634	11	10252939	Cis	T	C	0.512	-0.138	0.018	0.008	2.37e-14	1000G
ADM	rs4553358	11	10252824	Cis	C	T	0.512	-0.138	0.018	0.008	2.38e-14	1000G
ADM	rs7937758	11	10236478	Cis	A	G	0.511	-0.138	0.018	0.008	2.42e-14	1000G
ADM	rs35737881	11	10289130	Cis	C	A	0.455	-0.139	0.018	0.008	2.43e-14	1000G
ADM	rs2197170	11	10247799	Cis	A	G	0.514	-0.139	0.018	0.008	2.51e-14	1000G
ADM	rs10770100	11	10238423	Cis	A	G	0.511	-0.138	0.018	0.008	2.6e-14	1000G
ADM	rs7116590	11	10259832	Cis	G	T	0.514	-0.138	0.018	0.008	2.61e-14	1000G
ADM	rs4550215	11	10251800	Cis	A	T	0.518	-0.139	0.018	0.008	2.67e-14	1000G
ADM	rs7117478	11	10259834	Cis	C	A	0.515	-0.138	0.018	0.008	2.69e-14	1000G
ADM	rs4258371	11	10245691	Cis	C	T	0.511	-0.138	0.018	0.008	2.75e-14	1000G
ADM	rs4910104	11	10246243	Cis	T	C	0.511	-0.138	0.018	0.008	2.77e-14	1000G
ADM	rs7110151	11	10260966	Cis	A	G	0.563	-0.142	0.019	0.008	2.98e-14	1000G
ADM	rs140619340	11	10250779	Cis	A	G	0.497	-0.151	0.02	0.008	3.06e-14	1000G
ADM	rs7124401	11	10261269	Cis	G	A	0.564	-0.142	0.019	0.008	3.14e-14	1000G
ADM	rs1372809	11	10244105	Cis	C	G	0.512	-0.137	0.018	0.008	3.23e-14	1000G
ADM	rs4910110	11	10260567	Cis	T	A	0.571	-0.141	0.019	0.008	3.28e-14	1000G
ADM	rs11827024	11	10265073	Cis	A	C	0.518	-0.138	0.018	0.008	3.29e-14	1000G
ADM	rs143694047	11	10363271	Cis	G	C	0.556	-0.146	0.019	0.008	3.43e-14	1000G
ADM	rs9704692	11	10366029	Cis	C	T	0.55	-0.15	0.02	0.008	3.44e-14	1000G
ADM	rs2084600	11	10352295	Cis	A	G	0.529	-0.147	0.019	0.008	3.55e-14	1000G
ADM	rs11042685	11	10262551	Cis	T	C	0.52	-0.138	0.018	0.008	3.91e-14	1000G
ADM	rs7926490	11	10358459	Cis	C	T	0.531	-0.146	0.019	0.008	3.92e-14	1000G
ADM	rs1450271	11	10356115	Cis	C	T	0.528	-0.145	0.019	0.008	4.05e-14	1000G
ADM	rs2923089	11	10357572	Cis	C	T	0.528	-0.145	0.019	0.008	4.11e-14	1000G
ADM	rs36170347	11	10294293	Cis	C	T	0.461	-0.138	0.018	0.008	4.11e-14	1000G
ADM	rs2957685	11	10354200	Cis	T	G	0.526	-0.146	0.019	0.008	4.12e-14	1000G
ADM	rs7941312	11	10354910	Cis	G	A	0.526	-0.146	0.019	0.008	4.16e-14	1000G
ADM	rs2957684	11	10354149	Cis	C	T	0.526	-0.146	0.019	0.008	4.17e-14	1000G
ADM	rs2015148	11	10361509	Cis	A	G	0.53	-0.144	0.019	0.008	5.51e-14	1000G
ADM	rs2060658	11	10333849	Cis	T	C	0.451	-0.149	0.02	0.008	5.51e-14	1000G
ADM	rs2957688	11	10364963	Cis	G	A	0.531	-0.144	0.019	0.008	5.51e-14	1000G
ADM	rs57153895	11	10322720	Cis	A	G	0.528	-0.145	0.019	0.008	5.78e-14	1000G
ADM	rs4612801	11	10254557	Cis	T	C	0.506	-0.136	0.018	0.008	5.96e-14	1000G
ADM	rs1580006	11	10370675	Cis	A	T	0.545	-0.155	0.021	0.008	5.98e-14	1000G
ADM	rs2083714	11	10254004	Cis	A	G	0.506	-0.136	0.018	0.008	5.98e-14	1000G
ADM	rs4910111	11	10260736	Cis	T	G	0.567	-0.14	0.019	0.008	6e-14	1000G
ADM	rs4444073	11	10331664	Cis	A	C	0.533	-0.147	0.02	0.008	6.02e-14	1000G
ADM	rs114121649	11	10364445	Cis	T	G	0.534	-0.144	0.019	0.008	6.76e-14	1000G
ADM	rs1580005	11	10370634	Cis	T	C	0.544	-0.155	0.021	0.008	7.26e-14	1000G
ADM	rs7927363	11	10367273	Cis	A	G	0.539	-0.143	0.019	0.008	8.85e-14	1000G
ADM	rs10840376	11	10249595	Cis	C	G	0.538	-0.154	0.021	0.008	9.13e-14	1000G
ADM	rs7935242	11	10323828	Cis	C	T	0.527	-0.145	0.019	0.008	9.44e-14	1000G
ADM	rs7924631	11	10324061	Cis	A	G	0.448	-0.147	0.02	0.008	9.93e-14	1000G
ADM	rs2923095	11	10361731	Cis	C	G	0.502	-0.15	0.02	0.008	1.35e-13	1000G
ADM	rs56776911	11	10321348	Cis	A	G	0.45	-0.145	0.02	0.008	1.47e-13	1000G
ADM	rs4418806	11	10320832	Cis	T	C	0.45	-0.145	0.02	0.008	1.52e-13	1000G
ADM	rs61147745	11	10366511	Cis	A	G	0.537	-0.141	0.019	0.008	1.7e-13	1000G
ADM	rs7941414	11	10367561	Cis	C	G	0.531	-0.14	0.019	0.008	1.7e-13	1000G
ADM	rs10160763	11	10238173	Cis	T	G	0.587	-0.136	0.018	0.008	1.78e-13	1000G
ADM	rs6484160	11	10308979	Cis	T	C	0.453	-0.138	0.019	0.008	1.95e-13	1000G
ADM	rs11042717	11	10303939	Cis	T	C	0.527	-0.134	0.018	0.008	2.13e-13	1000G
ADM	rs7945930	11	10309426	Cis	T	C	0.448	-0.137	0.019	0.008	2.33e-13	1000G
ADM	rs7950461	11	10310805	Cis	T	A	0.449	-0.138	0.019	0.008	2.34e-13	1000G
ADM	rs1562782	11	10342711	Cis	A	G	0.595	-0.14	0.019	0.008	2.37e-13	1000G
ADM	rs7925720	11	10358540	Cis	G	A	0.619	-0.145	0.02	0.008	2.7e-13	1000G
ADM	rs139237746	11	10253183	Cis	T	C	0.538	-0.139	0.019	0.008	2.8e-13	1000G
ADM	rs11042719	11	10310429	Cis	G	A	0.45	-0.138	0.019	0.008	2.85e-13	1000G
ADM	rs10743133	11	10307879	Cis	A	G	0.45	-0.135	0.019	0.008	3.19e-13	1000G
ADM	rs4442543	11	10306774	Cis	C	T	0.451	-0.134	0.018	0.008	3.92e-13	1000G
ADM	rs7944706	11	10331311	Cis	G	A	0.624	0.168	0.023	0.008	3.94e-13	1000G
ADM	rs2957691	11	10367858	Cis	C	G	0.537	-0.138	0.019	0.008	4.02e-13	1000G
ADM	rs2923093	11	10360934	Cis	A	T	0.593	-0.136	0.019	0.008	4.17e-13	1000G
ADM	rs2957693	11	10368694	Cis	C	T	0.537	-0.138	0.019	0.008	4.23e-13	1000G
ADM	rs10840385	11	10307636	Cis	T	A	0.465	-0.137	0.019	0.008	4.3e-13	1000G
ADM	rs10840342	11	10042029	Cis	C	T	0.571	0.134	0.019	0.008	4.52e-13	1000G
ADM	rs1822293	11	10238974	Cis	G	A	0.53	-0.134	0.018	0.008	4.67e-13	1000G
ADM	rs10840381	11	10297957	Cis	A	C	0.451	-0.132	0.018	0.008	5.23e-13	1000G
ADM	rs11042687	11	10265036	Cis	G	A	0.453	-0.132	0.018	0.008	5.52e-13	1000G
ADM	rs7122026	11	10255108	Cis	C	A	0.548	-0.142	0.02	0.008	5.67e-13	1000G
ADM	rs7938543	11	10229851	Cis	A	G	0.452	-0.132	0.018	0.008	5.67e-13	1000G
ADM	rs2923096	11	10362397	Cis	T	G	0.596	-0.135	0.019	0.008	5.74e-13	1000G
ADM	rs9735682	11	10296096	Cis	A	G	0.457	-0.133	0.018	0.008	5.77e-13	1000G
ADM	rs1372811	11	10242200	Cis	G	C	0.527	-0.134	0.019	0.008	5.96e-13	1000G
ADM	rs7947666	11	10305095	Cis	A	T	0.45	-0.132	0.018	0.008	5.96e-13	1000G
ADM	rs2923097	11	10365044	Cis	A	T	0.596	-0.135	0.019	0.008	5.97e-13	1000G
ADM	rs4910102	11	10243053	Cis	C	T	0.527	-0.134	0.019	0.008	6.07e-13	1000G
ADM	rs2923098	11	10368614	Cis	T	G	0.535	-0.137	0.019	0.008	6.09e-13	1000G
ADM	rs2957689	11	10367754	Cis	G	A	0.538	-0.137	0.019	0.008	6.29e-13	1000G
ADM	rs716803	11	10247283	Cis	C	A	0.451	-0.132	0.018	0.008	6.57e-13	1000G
ADM	rs2044141	11	10287064	Cis	T	G	0.454	-0.133	0.019	0.008	6.6e-13	1000G
ADM	rs7120865	11	10032223	Cis	T	C	0.462	-0.139	0.019	0.008	6.6e-13	1000G
ADM	rs4910115	11	10269375	Cis	A	T	0.452	-0.131	0.018	0.007	7.21e-13	1000G
ADM	rs2403259	11	10027433	Cis	C	T	0.574	0.133	0.019	0.007	7.35e-13	1000G
ADM	rs10743131	11	10266856	Cis	C	T	0.452	-0.131	0.018	0.007	7.57e-13	1000G
ADM	rs726102	11	10283978	Cis	G	A	0.451	-0.131	0.018	0.007	7.79e-13	1000G
ADM	rs7129239	11	10026176	Cis	T	C	0.574	0.133	0.019	0.007	7.99e-13	1000G
ADM	rs7107290	11	10294772	Cis	G	A	0.451	-0.131	0.018	0.007	8.05e-13	1000G
ADM	rs11042716	11	10301374	Cis	G	T	0.45	-0.131	0.018	0.007	8.22e-13	1000G
ADM	rs10500724	11	10302016	Cis	C	T	0.45	-0.131	0.018	0.007	8.29e-13	1000G
ADM	rs6484152	11	10298452	Cis	G	A	0.45	-0.131	0.018	0.007	8.55e-13	1000G
ADM	rs10840382	11	10298050	Cis	C	T	0.45	-0.131	0.018	0.007	8.57e-13	1000G
ADM	rs6484147	11	10295103	Cis	T	C	0.45	-0.131	0.018	0.007	8.84e-13	1000G
ADM	rs7116147	11	10287310	Cis	A	G	0.451	-0.131	0.018	0.007	8.84e-13	1000G
ADM	rs11042702	11	10287988	Cis	G	A	0.451	-0.131	0.018	0.007	8.99e-13	1000G
ADM	rs7535409	1	169506241	Trans	A	G	0.673	-0.141	0.02	0.007	8.99e-13	1000G
ADM	rs11042703	11	10288235	Cis	G	A	0.45	-0.131	0.018	0.007	9.03e-13	1000G
ADM	rs2044143	11	10286758	Cis	A	G	0.451	-0.131	0.018	0.007	9.05e-13	1000G
ADM	rs12419593	11	10289030	Cis	G	A	0.451	-0.131	0.018	0.007	9.37e-13	1000G
ADM	rs1580004	11	10370420	Cis	A	C	0.485	-0.156	0.022	0.007	9.77e-13	1000G
ADM	rs4597056	11	10290923	Cis	C	T	0.451	-0.13	0.018	0.007	9.92e-13	1000G
ADM	rs10770080	11	10023693	Cis	T	C	0.57	0.132	0.019	0.007	1.04e-12	1000G
ADM	rs4910108	11	10259286	Cis	T	G	0.572	0.136	0.019	0.007	1.05e-12	1000G
ADM	rs2923099	11	10369340	Cis	C	A	0.594	-0.131	0.018	0.007	1.06e-12	1000G
ADM	rs4909918	11	10023292	Cis	A	C	0.471	-0.139	0.02	0.007	1.08e-12	1000G
ADM	rs716804	11	10247295	Cis	C	T	0.507	-0.129	0.018	0.007	1.16e-12	1000G
ADM	rs56063978	11	10256941	Cis	A	G	0.445	-0.13	0.018	0.007	1.22e-12	1000G
ADM	rs2957692	11	10368119	Cis	A	G	0.592	-0.131	0.019	0.007	1.3e-12	1000G
ADM	rs2218305	11	10247896	Cis	G	C	0.513	-0.13	0.018	0.007	1.34e-12	1000G
ADM	rs12419064	11	10320608	Cis	A	G	0.518	-0.137	0.019	0.007	1.36e-12	1000G
ADM	rs2083715	11	10253796	Cis	A	G	0.444	-0.13	0.018	0.007	1.45e-12	1000G
ADM	rs12279861	11	10263225	Cis	C	T	0.454	-0.13	0.018	0.007	1.47e-12	1000G
ADM	rs12290748	11	10262206	Cis	G	A	0.453	-0.13	0.018	0.007	1.49e-12	1000G
ADM	rs4910107	11	10255403	Cis	G	A	0.585	0.138	0.02	0.007	1.52e-12	1000G
ADM	rs2044144	11	10286199	Cis	T	G	0.454	-0.13	0.018	0.007	1.53e-12	1000G
ADM	rs7106998	11	10246855	Cis	C	T	0.589	0.139	0.02	0.007	1.54e-12	1000G
ADM	rs10770104	11	10271841	Cis	T	C	0.585	0.138	0.02	0.007	1.65e-12	1000G
ADM	rs55933041	11	10263554	Cis	C	T	0.453	-0.13	0.018	0.007	1.68e-12	1000G
ADM	rs6483883	11	10033265	Cis	A	G	0.542	0.13	0.018	0.007	1.74e-12	1000G
ADM	rs7115944	11	10279712	Cis	C	T	0.586	0.138	0.02	0.007	1.84e-12	1000G
ADM	rs4909923	11	10255966	Cis	G	A	0.502	-0.127	0.018	0.007	1.85e-12	1000G
ADM	rs1442738	11	10278772	Cis	G	C	0.586	0.138	0.02	0.007	1.86e-12	1000G
ADM	rs11607447	11	10257035	Cis	C	T	0.502	-0.127	0.018	0.007	1.93e-12	1000G
ADM	rs12281432	11	10257201	Cis	G	A	0.502	-0.127	0.018	0.007	1.93e-12	1000G
ADM	rs11602090	11	10194694	Cis	A	G	0.455	-0.13	0.018	0.007	2.07e-12	1000G
ADM	rs11042712	11	10292477	Cis	C	G	0.478	-0.133	0.019	0.007	2.26e-12	1000G
ADM	rs10770085	11	10080481	Cis	A	C	0.553	0.129	0.018	0.007	2.28e-12	1000G
ADM	rs7479039	11	10203023	Cis	C	T	0.454	-0.129	0.018	0.007	2.39e-12	1000G
ADM	rs1557570	1	169507844	Trans	G	T	0.67	-0.137	0.02	0.007	2.4e-12	1000G
ADM	rs78193704	11	10254371	Cis	C	T	0.501	-0.127	0.018	0.007	2.4e-12	1000G
ADM	rs11603118	11	10165514	Cis	T	C	0.48	-0.134	0.019	0.007	2.48e-12	1000G
ADM	rs7942420	11	10103294	Cis	G	A	0.554	0.13	0.019	0.007	2.54e-12	1000G
ADM	rs2957694	11	10369014	Cis	G	A	0.597	-0.13	0.019	0.007	2.55e-12	1000G
ADM	rs4309158	11	10016822	Cis	T	A	0.574	0.13	0.019	0.007	2.63e-12	1000G
ADM	rs11042725	11	10325325	Cis	C	A	0.524	-0.136	0.019	0.007	2.73e-12	1000G
ADM	rs1800594	1	169510524	Trans	A	G	0.736	-0.166	0.024	0.007	2.73e-12	1000G
ADM	rs61877007	11	9996241	Cis	T	C	0.566	-0.129	0.018	0.007	2.86e-12	1000G
ADM	rs9332599	1	169512980	Trans	G	A	0.681	-0.14	0.02	0.007	2.93e-12	1000G
ADM	rs7927874	11	10324191	Cis	T	C	0.522	-0.135	0.019	0.007	3.08e-12	1000G
ADM	rs11523904	11	10199894	Cis	C	T	0.624	-0.166	0.024	0.007	3.16e-12	1000G
ADM	rs12295754	11	10011737	Cis	A	G	0.573	0.13	0.019	0.007	3.19e-12	1000G
ADM	rs2403268	11	10037003	Cis	G	A	0.46	-0.129	0.019	0.007	3.19e-12	1000G
ADM	rs2083716	11	10253786	Cis	G	A	0.605	0.143	0.02	0.007	3.23e-12	1000G
ADM	rs11042582	11	10008797	Cis	A	G	0.573	0.129	0.019	0.007	3.52e-12	1000G
ADM	rs4491213	11	10306882	Cis	G	C	0.503	-0.139	0.02	0.007	3.57e-12	1000G
ADM	rs7128698	11	10056496	Cis	A	G	0.543	0.127	0.018	0.007	3.61e-12	1000G
ADM	rs4267063	11	10176813	Cis	G	T	0.453	-0.128	0.018	0.007	3.63e-12	1000G
ADM	rs11042581	11	10007462	Cis	T	C	0.573	0.129	0.019	0.007	3.65e-12	1000G
ADM	rs7947588	11	10094405	Cis	G	A	0.554	0.128	0.018	0.007	3.69e-12	1000G
ADM	rs10840339	11	10005877	Cis	T	C	0.573	0.129	0.019	0.007	3.87e-12	1000G
ADM	rs7950140	11	10086187	Cis	T	C	0.557	0.128	0.018	0.007	4.42e-12	1000G
ADM	rs11042598	11	10066878	Cis	C	G	0.541	0.129	0.019	0.007	4.57e-12	1000G
ADM	rs6686805	1	169512643	Trans	C	A	0.345	0.134	0.019	0.007	4.68e-12	1000G
ADM	rs4910087	11	9988565	Cis	T	C	0.57	-0.127	0.018	0.007	4.71e-12	1000G
ADM	rs7102016	11	10127309	Cis	T	C	0.558	0.128	0.018	0.007	4.79e-12	1000G
ADM	rs2239852	1	169512524	Trans	T	C	0.343	0.134	0.019	0.007	4.85e-12	1000G
ADM	rs55643080	11	10300653	Cis	T	A	0.509	-0.14	0.02	0.007	5.16e-12	1000G
ADM	rs4482025	11	10188302	Cis	C	G	0.453	-0.128	0.018	0.007	5.21e-12	1000G
ADM	rs11042575	11	9995399	Cis	T	C	0.451	-0.127	0.018	0.007	5.84e-12	1000G
ADM	rs9332596	1	169514337	Trans	A	G	0.691	-0.141	0.02	0.007	5.9e-12	1000G
ADM	rs4366477	11	10306881	Cis	A	G	0.506	-0.138	0.02	0.007	6.17e-12	1000G
ADM	rs1557572	1	169508576	Trans	C	A	0.342	0.133	0.019	0.007	6.89e-12	1000G
ADM	rs10800454	1	169509163	Trans	G	A	0.342	0.133	0.019	0.007	6.9e-12	1000G
ADM	rs4910097	11	10215598	Cis	C	T	0.603	0.14	0.02	0.007	7e-12	1000G
ADM	rs6030	1	169498975	Trans	T	C	0.671	-0.134	0.02	0.007	7.51e-12	1000G
ADM	rs6701330	1	169501056	Trans	T	C	0.672	-0.134	0.02	0.007	7.64e-12	1000G
ADM	rs10840380	11	10294486	Cis	G	A	0.578	0.137	0.02	0.007	7.89e-12	1000G
ADM	rs4656687	1	169505158	Trans	C	T	0.342	0.133	0.019	0.007	8.78e-12	1000G
ADM	rs7122422	11	10067262	Cis	G	C	0.534	-0.125	0.018	0.007	1.04e-11	1000G
ADM	rs11042602	11	10078104	Cis	T	A	0.533	-0.125	0.018	0.007	1.06e-11	1000G
ADM	rs7924499	11	10140797	Cis	C	T	0.559	0.125	0.018	0.007	1.22e-11	1000G
ADM	rs2298909	1	169520993	Trans	A	T	0.685	-0.146	0.022	0.007	1.4e-11	1000G
ADM	rs2083717	11	10178135	Cis	T	C	0.45	-0.124	0.018	0.007	1.59e-11	1000G
ADM	rs4656185	1	169476326	Trans	G	A	0.671	-0.132	0.02	0.007	1.62e-11	1000G
ADM	rs6484141	11	10282091	Cis	G	C	0.587	0.147	0.022	0.007	1.62e-11	1000G
ADM	rs11042583	11	10015793	Cis	A	G	0.499	-0.124	0.018	0.007	1.63e-11	1000G
ADM	rs1115454	11	10239486	Cis	A	G	0.464	-0.13	0.019	0.007	1.68e-11	1000G
ADM	rs2403290	11	10125592	Cis	T	A	0.53	-0.123	0.018	0.007	1.9e-11	1000G
ADM	rs9645625	11	10070833	Cis	A	C	0.535	-0.126	0.019	0.007	1.98e-11	1000G
ADM	rs7107021	11	10071810	Cis	T	C	0.531	-0.123	0.018	0.007	1.99e-11	1000G
ADM	rs4323860	11	10159883	Cis	T	C	0.452	-0.123	0.018	0.007	2.06e-11	1000G
ADM	rs10770096	11	10178359	Cis	G	C	0.565	0.126	0.019	0.007	2.09e-11	1000G
ADM	rs7928170	11	10178845	Cis	C	T	0.565	0.126	0.019	0.007	2.14e-11	1000G
ADM	rs7123728	11	10163206	Cis	T	G	0.451	-0.123	0.018	0.007	2.31e-11	1000G
ADM	rs916438	1	169499659	Trans	A	T	0.34	0.13	0.019	0.007	2.4e-11	1000G
ADM	rs2157581	1	169499190	Trans	G	A	0.34	0.13	0.019	0.006	2.42e-11	1000G
ADM	rs9332665	1	169486767	Trans	T	G	0.671	-0.13	0.02	0.006	2.68e-11	1000G
ADM	rs1894694	1	169515381	Trans	C	T	0.321	0.136	0.02	0.006	2.89e-11	1000G
ADM	rs3820060	1	169484552	Trans	T	G	0.671	-0.13	0.02	0.006	2.9e-11	1000G
ADM	rs2301515	1	169494196	Trans	T	C	0.34	0.129	0.019	0.006	3.51e-11	1000G
ADM	rs11042563	11	9964346	Cis	G	C	0.479	-0.131	0.02	0.006	3.7e-11	1000G
ADM	rs6483860	11	9993887	Cis	T	G	0.563	0.122	0.018	0.006	3.92e-11	1000G
ADM	rs6483966	11	10097436	Cis	G	A	0.488	0.12	0.018	0.006	4.96e-11	1000G
ADM	rs11042564	11	9964347	Cis	A	C	0.474	-0.129	0.02	0.006	5.03e-11	1000G
ADM	rs10160515	11	10001536	Cis	T	G	0.585	0.126	0.019	0.006	5.63e-11	1000G
ADM	rs4366476	11	10101521	Cis	A	G	0.513	-0.12	0.018	0.006	5.72e-11	1000G
ADM	rs4509749	11	10101923	Cis	C	T	0.513	-0.12	0.018	0.006	5.84e-11	1000G
ADM	rs6483970	11	10101191	Cis	T	G	0.512	-0.12	0.018	0.006	5.84e-11	1000G
ADM	rs4910085	11	9981297	Cis	T	C	0.567	0.121	0.018	0.006	6.01e-11	1000G
ADM	rs7933475	11	9985033	Cis	A	T	0.554	-0.119	0.018	0.006	6.22e-11	1000G
ADM	rs7938891	11	10106208	Cis	G	A	0.511	-0.12	0.018	0.006	6.35e-11	1000G
ADM	rs7948166	11	10098417	Cis	G	A	0.532	-0.122	0.019	0.006	6.37e-11	1000G
ADM	rs10840360	11	10093313	Cis	G	C	0.488	0.12	0.018	0.006	6.41e-11	1000G
ADM	rs2403228	11	9987028	Cis	T	G	0.564	0.121	0.018	0.006	6.71e-11	1000G
ADM	rs11600852	11	10083950	Cis	G	A	0.516	-0.12	0.018	0.006	6.74e-11	1000G
ADM	rs10840354	11	10083331	Cis	C	T	0.516	-0.12	0.018	0.006	6.86e-11	1000G
ADM	rs4316505	11	10082199	Cis	G	A	0.516	-0.12	0.018	0.006	6.98e-11	1000G
ADM	rs4350354	11	10082065	Cis	T	C	0.516	-0.12	0.018	0.006	6.98e-11	1000G
ADM	rs10840353	11	10079434	Cis	T	C	0.516	-0.119	0.018	0.006	7.33e-11	1000G
ADM	rs12360854	11	10067027	Cis	A	T	0.516	-0.12	0.018	0.006	7.38e-11	1000G
ADM	rs7104821	11	10096736	Cis	A	G	0.514	-0.119	0.018	0.006	7.46e-11	1000G
ADM	rs7128591	11	10077056	Cis	A	G	0.516	-0.119	0.018	0.006	7.49e-11	1000G
ADM	rs7106328	11	10098978	Cis	T	C	0.515	-0.119	0.018	0.006	7.58e-11	1000G
ADM	rs10770084	11	10078040	Cis	G	C	0.516	-0.119	0.018	0.006	7.6e-11	1000G
ADM	rs6483965	11	10095874	Cis	A	T	0.514	-0.119	0.018	0.006	7.62e-11	1000G
ADM	rs10840349	11	10076430	Cis	A	G	0.516	-0.119	0.018	0.006	7.69e-11	1000G
ADM	rs2403264	11	10065453	Cis	A	T	0.518	-0.12	0.018	0.006	7.76e-11	1000G
ADM	rs7951950	11	9979332	Cis	C	T	0.555	-0.119	0.018	0.006	7.84e-11	1000G
ADM	rs11042625	11	10118278	Cis	A	G	0.489	0.119	0.018	0.006	7.85e-11	1000G
ADM	rs7119000	11	10096240	Cis	C	T	0.514	-0.119	0.018	0.006	7.87e-11	1000G
ADM	rs6483964	11	10095616	Cis	C	T	0.514	-0.119	0.018	0.006	7.89e-11	1000G
ADM	rs2403265	11	10065246	Cis	T	C	0.517	-0.12	0.018	0.006	7.99e-11	1000G
ADM	rs7933482	11	9984845	Cis	C	T	0.565	0.12	0.019	0.006	8.21e-11	1000G
ADM	rs80067832	11	10092899	Cis	T	C	0.515	-0.119	0.018	0.006	8.24e-11	1000G
ADM	rs7932988	11	10094476	Cis	C	T	0.516	-0.119	0.018	0.006	8.32e-11	1000G
ADM	rs10840335	11	9982745	Cis	A	T	0.565	0.12	0.019	0.006	8.33e-11	1000G
ADM	rs4284389	11	10075215	Cis	C	T	0.516	-0.119	0.018	0.006	8.39e-11	1000G
ADM	rs2403230	11	10075054	Cis	C	T	0.516	-0.119	0.018	0.006	8.41e-11	1000G
ADM	rs10840331	11	9972479	Cis	C	T	0.566	0.121	0.019	0.006	8.53e-11	1000G
ADM	rs4466825	11	10103954	Cis	C	G	0.514	-0.118	0.018	0.006	8.73e-11	1000G
ADM	rs4910089	11	10003249	Cis	T	C	0.565	0.119	0.018	0.006	8.73e-11	1000G
ADM	rs6483846	11	9974743	Cis	G	A	0.562	0.122	0.019	0.006	9.22e-11	1000G
ADM	rs7939146	11	10092138	Cis	A	G	0.514	-0.119	0.018	0.006	9.3e-11	1000G
ADM	rs10770097	11	10183300	Cis	G	A	0.748	0.189	0.029	0.006	9.45e-11	1000G
ADM	rs10840358	11	10090992	Cis	C	T	0.513	-0.119	0.018	0.006	9.54e-11	1000G
ADM	rs11042617	11	10108484	Cis	G	A	0.514	-0.118	0.018	0.006	9.56e-11	1000G
ADM	rs10840357	11	10090978	Cis	C	T	0.513	-0.119	0.018	0.006	9.58e-11	1000G
ADM	rs7106914	11	9977971	Cis	T	C	0.554	-0.118	0.018	0.006	9.7e-11	1000G
ADM	rs7936351	11	9984970	Cis	C	T	0.557	0.121	0.019	0.006	9.74e-11	1000G
ADM	rs10840332	11	9980501	Cis	C	T	0.564	0.119	0.018	0.006	9.82e-11	1000G
ADM	rs11042621	11	10115298	Cis	T	C	0.514	-0.119	0.018	0.006	9.9e-11	1000G
ADM	rs10800456	1	169520098	Trans	G	A	0.331	0.139	0.021	0.006	1.01e-10	1000G
ADM	rs7950240	11	10086199	Cis	C	T	0.513	-0.118	0.018	0.006	1.03e-10	1000G
ADM	rs7110664	11	10085639	Cis	A	C	0.512	-0.119	0.018	0.006	1.05e-10	1000G
ADM	rs7106491	11	10084804	Cis	A	G	0.513	-0.118	0.018	0.006	1.07e-10	1000G
ADM	rs10840363	11	10114120	Cis	T	C	0.512	-0.118	0.018	0.006	1.08e-10	1000G
ADM	rs66922162	11	9971830	Cis	C	T	0.587	0.126	0.019	0.006	1.1e-10	1000G
ADM	rs10840346	11	10062999	Cis	G	A	0.514	-0.119	0.018	0.006	1.11e-10	1000G
ADM	rs4635071	11	10125615	Cis	A	G	0.511	-0.118	0.018	0.006	1.16e-10	1000G
ADM	rs10500715	11	9973062	Cis	T	G	0.552	-0.119	0.018	0.006	1.19e-10	1000G
ADM	rs10770082	11	10068413	Cis	T	C	0.513	-0.118	0.018	0.006	1.24e-10	1000G
ADM	rs10840365	11	10115857	Cis	C	T	0.52	-0.12	0.019	0.006	1.24e-10	1000G
ADM	rs10770083	11	10068503	Cis	A	G	0.513	-0.118	0.018	0.006	1.25e-10	1000G
ADM	rs7131203	11	10119896	Cis	G	A	0.511	-0.118	0.018	0.006	1.25e-10	1000G
ADM	rs7110312	11	10143113	Cis	G	A	0.493	0.118	0.018	0.006	1.27e-10	1000G
ADM	rs10770087	11	10109727	Cis	C	T	0.515	-0.118	0.018	0.006	1.31e-10	1000G
ADM	rs10770090	11	10121891	Cis	T	C	0.511	-0.118	0.018	0.006	1.33e-10	1000G
ADM	rs10840369	11	10136428	Cis	T	C	0.489	0.118	0.018	0.006	1.33e-10	1000G
ADM	rs10128601	11	10122777	Cis	G	A	0.511	-0.118	0.018	0.006	1.35e-10	1000G
ADM	rs7125593	11	10134794	Cis	G	A	0.488	0.119	0.019	0.006	1.41e-10	1000G
ADM	rs7121704	11	10072618	Cis	G	A	0.513	-0.117	0.018	0.006	1.5e-10	1000G
ADM	rs12288355	11	10072849	Cis	G	C	0.513	-0.117	0.018	0.006	1.51e-10	1000G
ADM	rs11042620	11	10112249	Cis	C	T	0.531	-0.121	0.019	0.006	1.52e-10	1000G
ADM	rs10770089	11	10116049	Cis	A	T	0.527	-0.12	0.019	0.006	1.54e-10	1000G
ADM	rs7126376	11	10067986	Cis	G	A	0.517	-0.118	0.018	0.006	1.56e-10	1000G
ADM	rs11042622	11	10116651	Cis	G	C	0.516	-0.118	0.018	0.006	1.68e-10	1000G
ADM	rs11042557	11	9958478	Cis	T	C	0.631	-0.125	0.02	0.006	1.9e-10	1000G
ADM	rs10840364	11	10114943	Cis	A	C	0.56	-0.126	0.02	0.006	2.1e-10	1000G
ADM	rs4910084	11	9959303	Cis	C	T	0.573	-0.118	0.019	0.006	2.99e-10	1000G
ADM	rs11042556	11	9958403	Cis	C	A	0.574	-0.118	0.019	0.006	3.1e-10	1000G
ADM	rs7111072	11	10137509	Cis	T	C	0.521	-0.117	0.019	0.006	3.45e-10	1000G
ADM	rs10734652	11	10150212	Cis	T	C	0.49	0.114	0.018	0.006	3.72e-10	1000G
ADM	rs11042638	11	10146884	Cis	C	G	0.51	-0.115	0.018	0.006	3.96e-10	1000G
ADM	rs10770088	11	10116046	Cis	A	T	0.537	-0.119	0.019	0.006	5.55e-10	1000G
ADM	rs4910088	11	9988797	Cis	G	T	0.475	-0.121	0.02	0.006	6.28e-10	1000G
ADM	rs10770093	11	10154234	Cis	A	G	0.568	-0.119	0.019	0.006	6.52e-10	1000G
ADM	rs186677602	11	10250676	Cis	G	A	0.746	-0.137	0.023	0.005	1.01e-09	1000G
ADM	rs147713198	11	10250793	Cis	G	C	0.729	-0.131	0.021	0.005	1.02e-09	1000G
ADM	rs112742076	11	10352181	Cis	A	C	0.725	-0.129	0.021	0.005	1.07e-09	1000G
ADM	rs10770092	11	10154095	Cis	G	C	0.573	-0.115	0.019	0.005	1.28e-09	1000G
ADM	rs12416875	11	10346878	Cis	G	T	0.727	-0.128	0.021	0.005	1.49e-09	1000G
ADM	rs148339496	11	10363157	Cis	A	G	0.731	-0.129	0.021	0.005	1.5e-09	1000G
ADM	rs61891765	11	10339768	Cis	A	G	0.728	-0.129	0.021	0.005	1.55e-09	1000G
ADM	rs4345958	11	10320661	Cis	G	A	0.723	-0.128	0.021	0.005	1.6e-09	1000G
ADM	rs11042731	11	10340423	Cis	C	T	0.729	-0.129	0.021	0.005	1.76e-09	1000G
ADM	rs12418514	11	10318287	Cis	T	G	0.722	-0.127	0.021	0.005	1.76e-09	1000G
ADM	rs7104093	11	10339134	Cis	G	A	0.729	-0.129	0.021	0.005	1.76e-09	1000G
ADM	rs10840375	11	10232499	Cis	G	T	0.704	-0.12	0.02	0.005	1.9e-09	1000G
ADM	rs7939451	11	9961079	Cis	T	C	0.425	-0.111	0.019	0.005	2.67e-09	Exome
ADM	rs2197171	11	10247742	Cis	T	C	0.704	-0.118	0.02	0.005	3.12e-09	1000G
ADM	rs7935774	11	10238386	Cis	C	T	0.705	-0.118	0.02	0.005	3.16e-09	1000G
ADM	rs4271380	11	10253512	Cis	G	C	0.707	-0.119	0.02	0.005	3.22e-09	1000G
ADM	rs4909916	11	9959605	Cis	A	G	0.677	-0.122	0.021	0.005	3.79e-09	1000G
ADM	rs7948215	11	10240499	Cis	G	A	0.706	-0.117	0.02	0.005	4.41e-09	1000G
ADM	rs1867135	11	10228847	Cis	A	G	0.704	-0.117	0.02	0.005	4.63e-09	1000G
ADM	rs4281477	11	10207402	Cis	G	C	0.705	-0.118	0.02	0.005	5.07e-09	1000G
ADM	rs61889838	11	10302921	Cis	C	T	0.71	-0.118	0.02	0.005	5.62e-09	1000G
ADM	rs12416695	11	10300892	Cis	G	A	0.71	-0.117	0.02	0.005	5.74e-09	1000G
ADM	rs55796222	11	10261318	Cis	T	C	0.709	-0.117	0.02	0.005	6.1e-09	1000G
ADM	rs12420122	11	10262302	Cis	T	G	0.709	-0.117	0.02	0.005	6.21e-09	1000G
ADM	rs55788918	11	10276378	Cis	G	A	0.709	-0.117	0.02	0.005	6.21e-09	1000G
ADM	rs2403292	11	10213066	Cis	A	G	0.707	-0.117	0.02	0.005	6.29e-09	1000G
ADM	rs4910095	11	10209168	Cis	T	C	0.707	-0.117	0.02	0.005	6.5e-09	1000G
ADM	rs12362060	11	10257316	Cis	T	C	0.702	-0.115	0.02	0.005	6.55e-09	1000G
ADM	rs10840377	11	10256630	Cis	C	G	0.702	-0.115	0.02	0.005	6.57e-09	1000G
ADM	rs4910098	11	10218286	Cis	C	T	0.71	-0.117	0.02	0.005	6.7e-09	1000G
ADM	rs34683105	11	10208300	Cis	T	C	0.708	-0.117	0.02	0.005	6.77e-09	1000G
ADM	rs144888103	11	10251196	Cis	C	G	0.71	-0.116	0.02	0.005	6.82e-09	1000G
ADM	rs150836543	11	10250156	Cis	T	G	0.713	-0.118	0.02	0.005	7.09e-09	1000G
ADM	rs7935934	11	10201185	Cis	T	C	0.708	-0.116	0.02	0.005	7.34e-09	1000G
ADM	rs7945980	11	10201245	Cis	G	A	0.708	-0.116	0.02	0.005	7.34e-09	1000G
ADM	rs11603561	11	10357903	Cis	G	A	0.728	-0.124	0.021	0.005	7.53e-09	1000G
ADM	rs10770103	11	10266826	Cis	C	A	0.709	-0.116	0.02	0.005	7.59e-09	1000G
ADM	rs2044782	11	10368976	Cis	A	G	0.726	-0.123	0.021	0.005	7.66e-09	1000G
ADM	rs2167169	11	10368983	Cis	C	G	0.726	-0.123	0.021	0.005	7.66e-09	1000G
ADM	rs11599958	11	10358095	Cis	C	T	0.727	-0.123	0.021	0.005	7.8e-09	1000G
ADM	rs55923001	11	10362450	Cis	A	G	0.729	-0.123	0.021	0.005	7.84e-09	1000G
ADM	rs35246982	11	10255110	Cis	C	A	0.741	-0.129	0.022	0.005	8.48e-09	1000G
ADM	rs35380986	11	10255112	Cis	C	A	0.74	-0.129	0.022	0.005	8.54e-09	1000G
ADM	rs12420640	11	10361891	Cis	G	A	0.728	-0.122	0.021	0.005	8.63e-09	1000G
ADM	rs35269701	11	10255114	Cis	C	A	0.74	-0.129	0.022	0.005	9.76e-09	1000G
ADM	rs1822291	11	10245055	Cis	G	A	0.708	-0.115	0.02	0.005	1.01e-08	1000G
ADM	rs4385889	11	10245422	Cis	G	A	0.709	-0.115	0.02	0.005	1.04e-08	1000G
ADM	rs4519084	11	10245324	Cis	T	C	0.709	-0.115	0.02	0.005	1.05e-08	1000G
ADM	rs11042683	11	10257870	Cis	A	T	0.702	-0.114	0.02	0.005	1.06e-08	1000G
ADM	rs1372808	11	10244803	Cis	C	G	0.71	-0.116	0.02	0.005	1.14e-08	1000G
ADM	rs7924875	11	10195307	Cis	T	C	0.712	-0.116	0.02	0.005	1.17e-08	1000G
ADM	rs144373213	11	10252571	Cis	T	G	0.762	0.168	0.03	0.005	1.29e-08	1000G
ADM	rs12363292	11	10147968	Cis	T	C	0.813	0.185	0.033	0.005	1.45e-08	1000G
ADM	rs1442737	11	10187375	Cis	A	G	0.707	-0.114	0.02	0.005	1.68e-08	1000G
ADM	rs1822292	11	10244678	Cis	C	T	0.704	-0.114	0.02	0.005	1.68e-08	1000G
ADM	rs4399321	11	10323478	Cis	A	G	0.651	-0.115	0.02	0.005	1.75e-08	1000G
ADM	rs7111987	11	10353717	Cis	G	A	0.651	-0.116	0.021	0.005	1.78e-08	1000G
ADM	rs17269812	11	9900113	Cis	C	G	0.756	-0.12	0.021	0.005	1.82e-08	1000G
ADM	rs12360783	11	10185365	Cis	T	C	0.707	-0.113	0.02	0.005	1.89e-08	1000G
ADM	rs4641466	11	10323026	Cis	G	C	0.651	-0.115	0.02	0.005	1.94e-08	1000G
ADM	rs12416904	11	9899189	Cis	C	T	0.755	-0.119	0.021	0.005	1.95e-08	1000G
ADM	rs12418494	11	10318146	Cis	T	C	0.652	-0.114	0.02	0.005	2e-08	1000G
ADM	rs11601125	11	9895925	Cis	C	G	0.755	-0.119	0.021	0.005	2.1e-08	1000G
ADM	rs76394996	11	9896823	Cis	C	T	0.755	-0.119	0.021	0.005	2.13e-08	1000G
ADM	rs11042521	11	9893229	Cis	G	C	0.756	-0.119	0.021	0.005	2.14e-08	1000G
ADM	rs17359113	11	10183859	Cis	G	C	0.707	-0.113	0.02	0.005	2.14e-08	1000G
ADM	rs7952229	11	10265478	Cis	T	C	0.65	-0.107	0.019	0.005	2.32e-08	1000G
ADM	rs6484161	11	10308991	Cis	G	T	0.652	-0.109	0.02	0.005	2.35e-08	1000G
ADM	rs2920147	11	10287497	Cis	C	T	0.577	-0.103	0.018	0.005	2.41e-08	1000G
ADM	rs11042721	11	10311789	Cis	T	C	0.652	-0.11	0.02	0.005	2.43e-08	1000G
ADM	rs11042525	11	9903409	Cis	C	T	0.758	-0.12	0.022	0.005	2.46e-08	1000G
ADM	rs74794749	11	10311473	Cis	G	A	0.652	-0.11	0.02	0.005	2.47e-08	1000G
ADM	rs10840386	11	10308034	Cis	G	A	0.667	-0.113	0.02	0.005	2.64e-08	1000G
ADM	rs55782221	11	9886230	Cis	A	C	0.756	-0.118	0.021	0.005	2.79e-08	1000G
ADM	rs28547906	11	10150649	Cis	T	C	0.617	-0.123	0.022	0.005	2.82e-08	1000G
ADM	rs56853694	11	10181127	Cis	C	T	0.707	-0.112	0.02	0.004	3.12e-08	1000G
ADM	rs10840384	11	10307601	Cis	C	T	0.653	-0.108	0.019	0.004	3.16e-08	1000G
ADM	rs11042632	11	10135086	Cis	T	C	0.706	-0.111	0.02	0.004	3.48e-08	1000G
ADM	rs11042686	11	10264122	Cis	A	G	0.653	-0.106	0.019	0.004	3.61e-08	1000G
ADM	rs12417184	11	10136860	Cis	T	C	0.707	-0.111	0.02	0.004	3.75e-08	1000G
ADM	rs7933018	11	10270889	Cis	G	A	0.653	-0.106	0.019	0.004	3.8e-08	1000G
ADM	rs12418690	11	10268550	Cis	C	A	0.653	-0.106	0.019	0.004	3.81e-08	1000G
ADM	rs11042689	11	10267618	Cis	T	C	0.653	-0.106	0.019	0.004	3.82e-08	1000G
ADM	rs61889798	11	10267891	Cis	C	T	0.653	-0.106	0.019	0.004	3.82e-08	1000G
ADM	rs189199541	11	10154970	Cis	C	T	0.704	-0.111	0.02	0.004	4.09e-08	1000G
ADM	rs11042641	11	10154460	Cis	C	G	0.707	-0.11	0.02	0.004	4.31e-08	1000G
ADM	rs16907615	11	10284299	Cis	T	C	0.652	-0.105	0.019	0.004	4.59e-08	1000G
ADM	rs10840379	11	10278460	Cis	G	A	0.653	-0.105	0.019	0.004	4.64e-08	1000G
ADM	rs2957699	11	10286110	Cis	T	G	0.659	-0.107	0.02	0.004	4.67e-08	1000G
ADM	rs2957674	11	10300795	Cis	C	T	0.652	-0.105	0.019	0.004	4.71e-08	1000G
ADM	rs11042580	11	10000210	Cis	G	C	0.709	-0.111	0.02	0.004	4.89e-08	1000G
ADM	rs35598338	11	10301424	Cis	C	T	0.652	-0.105	0.019	0.004	5.02e-08	1000G
ADM	rs2957671	11	10292003	Cis	A	G	0.652	-0.105	0.019	0.004	5.03e-08	1000G
ADM	rs10840337	11	9990770	Cis	G	T	0.705	-0.11	0.02	0.004	5.04e-08	1000G
ADM	rs113728407	11	10103263	Cis	C	T	0.713	-0.111	0.02	0.004	5.12e-08	1000G
ADM	rs7950447	11	10144825	Cis	G	C	0.708	-0.109	0.02	0.004	5.21e-08	1000G
ADM	rs113469689	11	10177581	Cis	G	A	0.706	-0.109	0.02	0.004	5.22e-08	1000G
ADM	rs11042526	11	9907240	Cis	C	T	0.706	-0.109	0.02	0.004	5.27e-08	1000G
ADM	rs28731164	11	10117179	Cis	T	C	0.708	-0.109	0.02	0.004	5.29e-08	1000G
ADM	rs12421931	11	10114725	Cis	A	C	0.708	-0.109	0.02	0.004	5.51e-08	1000G
ADM	rs7947306	11	10151922	Cis	A	C	0.708	-0.109	0.02	0.004	5.51e-08	1000G
ADM	rs11042578	11	9998822	Cis	G	C	0.707	-0.11	0.02	0.004	5.52e-08	1000G
ADM	rs61878587	11	10114280	Cis	G	C	0.708	-0.109	0.02	0.004	5.52e-08	1000G
ADM	rs61878636	11	10146469	Cis	T	C	0.708	-0.109	0.02	0.004	5.59e-08	1000G
ADM	rs111867671	11	10115665	Cis	G	A	0.709	-0.111	0.02	0.004	5.61e-08	1000G
ADM	rs12420950	11	10008505	Cis	G	A	0.71	-0.11	0.02	0.004	5.7e-08	1000G
ADM	rs11042615	11	10108009	Cis	C	T	0.708	-0.109	0.02	0.004	5.74e-08	1000G
ADM	rs10840315	11	9908358	Cis	T	C	0.706	-0.109	0.02	0.004	5.76e-08	1000G
ADM	rs12421096	11	10111991	Cis	T	C	0.708	-0.109	0.02	0.004	5.81e-08	1000G
ADM	rs11603440	11	10001378	Cis	A	T	0.711	-0.11	0.02	0.004	5.82e-08	1000G
ADM	rs11042579	11	10000117	Cis	G	A	0.711	-0.11	0.02	0.004	5.87e-08	1000G
ADM	rs11042529	11	9908561	Cis	G	A	0.706	-0.109	0.02	0.004	5.91e-08	1000G
ADM	rs11042623	11	10117334	Cis	T	G	0.709	-0.109	0.02	0.004	6.16e-08	1000G
ADM	rs61878622	11	10116675	Cis	G	T	0.709	-0.109	0.02	0.004	6.19e-08	1000G
ADM	rs112238473	11	9996399	Cis	T	C	0.709	-0.109	0.02	0.004	6.5e-08	1000G
ADM	rs10840338	11	9995925	Cis	C	A	0.709	-0.109	0.02	0.004	6.51e-08	1000G
ADM	rs12421179	11	10113036	Cis	A	G	0.709	-0.108	0.02	0.004	6.51e-08	1000G
ADM	rs11600251	11	10161194	Cis	A	G	0.707	-0.108	0.02	0.004	6.56e-08	1000G
ADM	rs7131445	11	9995105	Cis	A	G	0.709	-0.109	0.02	0.004	6.63e-08	1000G
ADM	rs11606561	11	10161804	Cis	C	G	0.707	-0.108	0.02	0.004	6.65e-08	1000G
ADM	rs11042618	11	10108784	Cis	C	T	0.709	-0.108	0.02	0.004	6.67e-08	1000G
ADM	rs17356792	11	9994521	Cis	A	G	0.709	-0.109	0.02	0.004	6.67e-08	1000G
ADM	rs117897531	11	10366603	Cis	A	G	0.852	-0.182	0.034	0.004	6.69e-08	1000G
ADM	rs12419564	11	9929305	Cis	G	A	0.706	-0.108	0.02	0.004	6.77e-08	1000G
ADM	rs17271847	11	9992920	Cis	T	C	0.709	-0.109	0.02	0.004	6.77e-08	1000G
ADM	rs11607703	11	10116336	Cis	G	C	0.709	-0.108	0.02	0.004	6.78e-08	1000G
ADM	rs11607682	11	10116204	Cis	G	A	0.71	-0.109	0.02	0.004	6.86e-08	1000G
ADM	rs12418212	11	10121157	Cis	G	A	0.709	-0.108	0.02	0.004	6.87e-08	1000G
ADM	rs11042571	11	9990994	Cis	T	A	0.709	-0.109	0.02	0.004	6.89e-08	1000G
ADM	rs2218793	11	10380828	Cis	C	A	0.704	0.109	0.02	0.004	6.97e-08	1000G
ADM	rs12419923	11	9995255	Cis	G	A	0.709	-0.109	0.02	0.004	7.02e-08	1000G
ADM	rs12807023	11	10382900	Cis	A	G	0.855	0.142	0.026	0.004	7.08e-08	1000G
ADM	rs11042609	11	10097016	Cis	A	T	0.709	-0.108	0.02	0.004	7.34e-08	1000G
ADM	rs11042534	11	9911705	Cis	G	C	0.709	-0.108	0.02	0.004	7.37e-08	1000G
ADM	rs12418619	11	10104593	Cis	C	T	0.709	-0.108	0.02	0.004	7.5e-08	1000G
ADM	rs11607621	11	10282034	Cis	C	T	0.661	-0.106	0.02	0.004	7.62e-08	1000G
ADM	rs7115142	11	10241871	Cis	A	G	0.591	-0.102	0.019	0.004	7.67e-08	1000G
ADM	rs11600489	11	10165419	Cis	C	T	0.706	-0.108	0.02	0.004	7.91e-08	1000G
ADM	rs2923078	11	10381766	Cis	A	T	0.704	0.108	0.02	0.004	7.96e-08	1000G
ADM	rs7928959	11	10058013	Cis	G	A	0.71	-0.108	0.02	0.004	8e-08	1000G
ADM	rs11042595	11	10062733	Cis	G	A	0.71	-0.108	0.02	0.004	8.11e-08	1000G
ADM	rs12362938	11	10156462	Cis	C	T	0.709	-0.108	0.02	0.004	8.16e-08	1000G
ADM	rs7123820	11	10060357	Cis	C	G	0.71	-0.108	0.02	0.004	8.25e-08	1000G
ADM	rs7938647	11	10061423	Cis	T	C	0.71	-0.108	0.02	0.004	8.32e-08	1000G
ADM	rs61877049	11	10053860	Cis	A	C	0.708	-0.108	0.02	0.004	8.56e-08	1000G
ADM	rs11042601	11	10077603	Cis	A	G	0.709	-0.107	0.02	0.004	8.76e-08	1000G
ADM	rs61878582	11	10090565	Cis	C	T	0.708	-0.107	0.02	0.004	9.03e-08	1000G
ADM	rs12420734	11	10090279	Cis	C	T	0.708	-0.107	0.02	0.004	9.17e-08	1000G
ADM	rs11042536	11	9916293	Cis	C	T	0.706	-0.107	0.02	0.004	9.28e-08	1000G
ADM	rs12364676	11	10032710	Cis	G	A	0.708	-0.108	0.02	0.004	9.35e-08	1000G
ADM	rs12421200	11	9988006	Cis	A	C	0.709	-0.108	0.02	0.004	9.42e-08	1000G
ADM	rs11042535	11	9916252	Cis	G	A	0.706	-0.106	0.02	0.004	9.93e-08	1000G
ADM	rs61877048	11	10053604	Cis	T	C	0.707	-0.107	0.02	0.004	9.98e-08	1000G
ADM	rs10840317	11	9916531	Cis	A	G	0.706	-0.106	0.02	0.004	1.01e-07	1000G
ADM	rs7938502	11	10053412	Cis	C	A	0.707	-0.107	0.02	0.004	1.03e-07	1000G
ADM	rs79371669	11	10049337	Cis	C	T	0.707	-0.107	0.02	0.004	1.04e-07	1000G
ADM	rs11042593	11	10046945	Cis	C	T	0.707	-0.107	0.02	0.004	1.06e-07	1000G
ADM	rs78169797	11	10045599	Cis	T	C	0.707	-0.107	0.02	0.004	1.08e-07	1000G
ADM	rs17355675	11	9919266	Cis	G	C	0.706	-0.106	0.02	0.004	1.09e-07	1000G
ADM	rs17355924	11	9927092	Cis	T	C	0.707	-0.106	0.02	0.004	1.09e-07	1000G
ADM	rs7123453	11	10163008	Cis	T	C	0.708	-0.107	0.02	0.004	1.1e-07	1000G
ADM	rs11607582	11	9913657	Cis	A	T	0.711	-0.107	0.02	0.004	1.11e-07	1000G
ADM	rs17270804	11	9919389	Cis	T	C	0.706	-0.106	0.02	0.004	1.15e-07	1000G
ADM	rs10840323	11	9930099	Cis	G	A	0.708	-0.107	0.02	0.004	1.18e-07	1000G
ADM	rs4910077	11	9936951	Cis	G	A	0.707	-0.106	0.02	0.004	1.21e-07	1000G
AGP1	rs7040440	9	117091074	Cis	C	T	0.922	-0.348	0.046	0.008	3.3e-14	1000G
AGP1	rs150611042	9	117083803	Cis	C	A	0.937	-0.377	0.051	0.008	2.07e-13	1000G
AGP1	rs3762055	9	117090575	Cis	T	C	0.934	-0.363	0.051	0.007	9.61e-13	1000G
AGP1	rs56294298	9	117133524	Cis	G	A	0.906	-0.254	0.036	0.007	1.68e-12	1000G
AGP1	rs111548718	9	117067888	Cis	G	C	0.901	-0.267	0.039	0.007	8.93e-12	1000G
AGP1	rs10982136	9	117058723	Cis	A	G	0.9	-0.24	0.038	0.006	2.5e-10	1000G
AGP1	rs2787337	9	117084228	Cis	T	C	0.381	-0.136	0.024	0.005	8.5e-09	1000G
AGP1	rs10982149	9	117084031	Cis	C	T	0.627	0.138	0.024	0.005	8.93e-09	1000G
AGP1	rs117421574	9	117167608	Cis	C	T	0.9	-0.196	0.036	0.004	3.6e-08	1000G
AGP1	rs2787348	9	117121840	Cis	C	A	0.769	-0.113	0.021	0.004	1.15e-07	1000G
ANGPTL3	rs12287066	11	116662331	Trans	G	T	0.937	-0.326	0.038	0.011	6.26e-18	1000G
ANGPTL3	rs61905116	11	116649538	Trans	A	G	0.939	-0.323	0.038	0.011	1.4e-17	1000G
ANGPTL3	rs12285095	11	116658031	Trans	T	G	0.937	-0.319	0.037	0.011	1.43e-17	1000G
ANGPTL3	rs73588424	11	116646107	Trans	A	G	0.933	-0.308	0.036	0.011	1.53e-17	1000G
ANGPTL3	rs3135506	11	116662407	Trans	C	G	0.061	0.325	0.038	0.012	2.25e-17	Exome
ANGPTL3	rs17120029	11	116650118	Trans	C	T	0.933	-0.304	0.036	0.01	3.25e-17	1000G
ANGPTL3	rs12274192	11	116652351	Trans	A	G	0.932	-0.302	0.036	0.01	4.19e-17	1000G
ANGPTL3	rs11825181	11	116626258	Trans	G	A	0.934	-0.306	0.036	0.01	4.87e-17	1000G
ANGPTL3	rs57200947	11	116623674	Trans	C	T	0.934	-0.305	0.036	0.01	5.37e-17	1000G
ANGPTL3	rs56224630	11	116627097	Trans	G	A	0.935	-0.306	0.036	0.01	5.57e-17	1000G
ANGPTL3	rs12292921	11	116621963	Trans	T	G	0.934	-0.305	0.036	0.01	5.91e-17	1000G
ANGPTL3	rs56225305	11	116625362	Trans	G	A	0.934	-0.305	0.036	0.01	5.92e-17	1000G
ANGPTL3	rs12294259	11	116637146	Trans	C	T	0.934	-0.303	0.036	0.01	7.56e-17	1000G
ANGPTL3	rs12280724	11	116613423	Trans	G	T	0.93	-0.298	0.036	0.01	8.01e-17	1000G
ANGPTL3	rs11820589	11	116633862	Trans	G	A	0.935	-0.305	0.037	0.01	8.31e-17	1000G
ANGPTL3	rs73588403	11	116628271	Trans	C	T	0.931	-0.297	0.036	0.01	8.34e-17	1000G
ANGPTL3	rs61905112	11	116628057	Trans	G	A	0.931	-0.297	0.036	0.01	8.37e-17	1000G
ANGPTL3	rs56143464	11	116627056	Trans	G	A	0.931	-0.297	0.036	0.01	8.63e-17	1000G
ANGPTL3	rs61905086	11	116614863	Trans	T	C	0.93	-0.295	0.035	0.01	9.07e-17	1000G
ANGPTL3	rs60972755	11	116635613	Trans	C	A	0.933	-0.303	0.036	0.01	9.11e-17	1000G
ANGPTL3	rs61905088	11	116619867	Trans	C	A	0.931	-0.296	0.036	0.01	9.52e-17	1000G
ANGPTL3	rs12274046	11	116605070	Trans	C	T	0.934	-0.306	0.037	0.01	9.97e-17	1000G
ANGPTL3	rs10466589	11	116611985	Trans	G	A	0.931	-0.295	0.036	0.01	1.64e-16	1000G
ANGPTL3	rs10488699	11	116632500	Trans	C	T	0.934	-0.299	0.036	0.01	2.03e-16	1000G
ANGPTL3	rs57641217	11	116632956	Trans	C	T	0.929	-0.292	0.036	0.01	2.29e-16	1000G
ANGPTL3	rs35120633	11	116655600	Trans	A	G	0.061	0.315	0.038	0.011	2.48e-16	Exome
ANGPTL3	rs55713675	11	116622722	Trans	C	T	0.934	-0.297	0.036	0.01	2.78e-16	1000G
ANGPTL3	rs59455853	11	116607874	Trans	A	T	0.934	-0.298	0.037	0.01	3.18e-16	1000G
ANGPTL3	rs57232565	11	116611457	Trans	C	T	0.937	-0.339	0.041	0.01	3.28e-16	1000G
ANGPTL3	rs61905108	11	116624601	Trans	C	A	0.961	-0.384	0.047	0.01	3.31e-16	1000G
ANGPTL3	rs10466533	11	116612128	Trans	A	G	0.923	-0.276	0.034	0.01	3.49e-16	1000G
ANGPTL3	rs10466588	11	116610249	Trans	A	G	0.919	-0.27	0.033	0.01	5.04e-16	1000G
ANGPTL3	rs12280753	11	116613660	Trans	T	C	0.074	0.284	0.035	0.011	7.73e-16	Exome
ANGPTL3	rs12274146	11	116605076	Trans	G	A	0.933	-0.294	0.037	0.009	1.17e-15	1000G
ANGPTL3	rs61905081	11	116600564	Trans	G	A	0.931	-0.286	0.036	0.009	1.59e-15	1000G
ANGPTL3	rs11823543	11	116649135	Trans	A	G	0.068	0.29	0.037	0.01	1.95e-15	Exome
ANGPTL3	rs12286037	11	116652207	Trans	T	C	0.068	0.289	0.037	0.011	2.2e-15	Exome
ANGPTL3	rs28927680	11	116619073	Trans	C	G	0.067	0.291	0.037	0.01	2.76e-15	Exome
ANGPTL3	rs12279180	11	116604032	Trans	T	C	0.93	-0.282	0.036	0.009	2.89e-15	1000G
ANGPTL3	rs12279373	11	116600400	Trans	A	G	0.93	-0.282	0.036	0.009	3.11e-15	1000G
ANGPTL3	rs61372904	11	116599900	Trans	A	G	0.928	-0.28	0.036	0.009	3.84e-15	1000G
ANGPTL3	rs11216117	11	116596129	Trans	C	A	0.93	-0.281	0.036	0.009	4.54e-15	1000G
ANGPTL3	rs3741298	11	116657561	Trans	T	C	0.787	-0.177	0.023	0.009	5.57e-15	1000G
ANGPTL3	rs61905078	11	116596309	Trans	A	C	0.928	-0.275	0.036	0.009	1.18e-14	1000G
ANGPTL3	rs61905066	11	116571608	Trans	A	G	0.937	-0.292	0.038	0.009	1.3e-14	1000G
ANGPTL3	rs1892948	11	116572089	Trans	C	T	0.937	-0.289	0.038	0.009	1.88e-14	1000G
ANGPTL3	rs61905132	11	116673464	Trans	C	T	0.976	-0.536	0.071	0.008	3.23e-14	1000G
ANGPTL3	rs964184	11	116648917	Trans	G	C	0.142	0.198	0.026	0.01	3.81e-14	Exome
ANGPTL3	rs12272004	11	116603724	Trans	A	C	0.071	0.271	0.036	0.01	3.99e-14	Exome
ANGPTL3	rs11216103	11	116574488	Trans	G	A	0.938	-0.29	0.039	0.008	6.1e-14	1000G
ANGPTL3	rs11604424	11	116651115	Trans	T	C	0.775	-0.162	0.022	0.008	6.37e-14	1000G
ANGPTL3	rs61905060	11	116561628	Trans	G	A	0.961	-0.353	0.048	0.008	1.31e-13	1000G
ANGPTL3	rs143811287	11	116628396	Trans	C	T	0.976	-0.508	0.069	0.008	1.37e-13	1000G
ANGPTL3	rs12800424	11	116558782	Trans	G	A	0.957	-0.342	0.047	0.008	2.63e-13	1000G
ANGPTL3	rs11824135	11	116559553	Trans	G	T	0.929	-0.267	0.037	0.008	3.17e-13	1000G
ANGPTL3	rs56182713	11	116558828	Trans	G	A	0.958	-0.341	0.047	0.008	3.24e-13	1000G
ANGPTL3	rs61906114	11	116557044	Trans	G	C	0.957	-0.34	0.047	0.008	3.47e-13	1000G
ANGPTL3	rs12799441	11	116558515	Trans	A	C	0.957	-0.338	0.047	0.008	4.01e-13	1000G
ANGPTL3	rs61906117	11	116558916	Trans	G	A	0.959	-0.34	0.047	0.008	4.01e-13	1000G
ANGPTL3	rs61906113	11	116556912	Trans	C	T	0.958	-0.339	0.047	0.008	4.73e-13	1000G
ANGPTL3	rs7952043	11	116552562	Trans	C	T	0.958	-0.34	0.047	0.008	5.04e-13	1000G
ANGPTL3	rs61906109	11	116554228	Trans	C	A	0.958	-0.339	0.047	0.008	5.36e-13	1000G
ANGPTL3	rs61906107	11	116552062	Trans	A	T	0.958	-0.339	0.047	0.008	5.72e-13	1000G
ANGPTL3	rs61906105	11	116550528	Trans	A	G	0.958	-0.339	0.047	0.008	6.11e-13	1000G
ANGPTL3	rs61906106	11	116550548	Trans	C	A	0.958	-0.339	0.047	0.008	6.34e-13	1000G
ANGPTL3	rs61906103	11	116547004	Trans	T	G	0.956	-0.338	0.047	0.008	6.45e-13	1000G
ANGPTL3	rs6589563	11	116590787	Trans	G	A	0.921	-0.244	0.034	0.008	6.64e-13	1000G
ANGPTL3	rs80068772	11	116546161	Trans	A	T	0.957	-0.339	0.047	0.007	7.05e-13	1000G
ANGPTL3	rs60583202	11	116596464	Trans	G	A	0.941	-0.281	0.039	0.007	8.04e-13	1000G
ANGPTL3	rs17440824	11	116634173	Trans	C	T	0.875	-0.192	0.027	0.007	1.52e-12	1000G
ANGPTL3	rs61905072	11	116581259	Trans	C	T	0.946	-0.288	0.041	0.007	1.75e-12	1000G
ANGPTL3	rs117054070	11	116540310	Trans	C	T	0.96	-0.34	0.049	0.007	2.94e-12	1000G
ANGPTL3	rs117300700	11	116539090	Trans	A	G	0.96	-0.339	0.049	0.007	3.13e-12	1000G
ANGPTL3	rs74849419	11	116583685	Trans	G	A	0.945	-0.282	0.041	0.007	4.58e-12	1000G
ANGPTL3	rs61905067	11	116578982	Trans	A	G	0.98	-0.517	0.075	0.007	6.83e-12	1000G
ANGPTL3	rs55776558	11	116527521	Trans	T	C	0.959	-0.335	0.049	0.007	9.31e-12	1000G
ANGPTL3	rs147777205	11	116543098	Trans	T	C	0.956	-0.321	0.048	0.007	1.65e-11	1000G
ANGPTL3	rs56196414	11	116541268	Trans	G	A	0.956	-0.321	0.048	0.007	1.7e-11	1000G
ANGPTL3	rs58346469	11	116540916	Trans	C	T	0.956	-0.321	0.048	0.007	1.7e-11	1000G
ANGPTL3	rs116243072	11	116541656	Trans	C	A	0.956	-0.321	0.048	0.007	1.72e-11	1000G
ANGPTL3	rs76313526	11	116540785	Trans	G	C	0.956	-0.32	0.048	0.007	1.81e-11	1000G
ANGPTL3	rs147090490	11	116539637	Trans	A	G	0.956	-0.32	0.048	0.007	1.88e-11	1000G
ANGPTL3	rs146026344	11	116539025	Trans	C	G	0.956	-0.32	0.048	0.007	1.89e-11	1000G
ANGPTL3	rs61209319	11	116537880	Trans	C	A	0.956	-0.319	0.048	0.007	2.05e-11	1000G
ANGPTL3	rs56289161	11	116535703	Trans	C	T	0.956	-0.319	0.048	0.007	2.22e-11	1000G
ANGPTL3	rs61906079	11	116533660	Trans	C	G	0.956	-0.319	0.048	0.007	2.29e-11	1000G
ANGPTL3	rs61906076	11	116521505	Trans	C	G	0.953	-0.327	0.049	0.007	2.31e-11	1000G
ANGPTL3	rs61906078	11	116529313	Trans	G	A	0.955	-0.319	0.048	0.006	2.48e-11	1000G
ANGPTL3	rs78120435	11	116580816	Trans	C	T	0.981	-0.525	0.079	0.006	2.53e-11	1000G
ANGPTL3	rs4520	11	116701535	Trans	C	T	0.727	-0.151	0.023	0.006	2.67e-11	1000G
ANGPTL3	rs74444640	11	116528544	Trans	C	T	0.952	-0.309	0.047	0.006	4.69e-11	1000G
ANGPTL3	rs17119878	11	116531479	Trans	T	A	0.952	-0.307	0.047	0.006	4.82e-11	1000G
APOB	rs7412	19	45412079	Trans	T	C	0.076	-0.537	0.035	0.04	9.62e-53	Exome
APOB	rs445925	19	45415640	Trans	T	C	0.104	-0.326	0.03	0.02	6.95e-27	Exome
APOB	rs12721051	19	45422160	Trans	C	G	0.851	-0.225	0.027	0.01	1.33e-16	1000G
APOB	rs56131196	19	45422846	Trans	G	A	0.838	-0.205	0.025	0.01	1.76e-16	1000G
APOB	rs4420638	19	45422946	Trans	A	G	0.837	-0.205	0.025	0.01	1.79e-16	1000G
APOB	rs12740374	1	109817590	Trans	T	G	0.215	-0.182	0.022	0.01	4.95e-16	Exome
APOB	rs646776	1	109818530	Trans	G	A	0.216	-0.181	0.022	0.01	7.58e-16	Exome
APOB	rs629301	1	109818306	Trans	C	A	0.215	-0.178	0.022	0.01	2.45e-15	Exome
APOB	rs66626994	19	45428234	Trans	G	A	0.867	-0.254	0.032	0.009	3.31e-15	1000G
APOB	rs7528419	1	109817192	Trans	A	G	0.785	0.182	0.023	0.009	3.53e-15	1000G
APOB	rs599839	1	109822166	Trans	G	A	0.224	-0.174	0.022	0.01	5.15e-15	Exome
APOB	rs111789331	19	45427125	Trans	T	A	0.878	-0.26	0.033	0.009	6.3e-15	1000G
APOB	rs12721046	19	45421254	Trans	G	A	0.875	-0.246	0.032	0.009	6.58e-15	1000G
APOB	rs660240	1	109817838	Trans	C	T	0.791	0.179	0.023	0.009	1.71e-14	1000G
APOB	rs769449	19	45410002	Trans	A	G	0.104	0.232	0.03	0.01	1.82e-14	Exome
APOB	rs583104	1	109821307	Trans	T	G	0.772	0.168	0.022	0.009	2.44e-14	1000G
APOB	rs1277930	1	109822143	Trans	A	G	0.775	0.167	0.022	0.008	2.5e-14	1000G
APOB	rs73052335	19	45420082	Trans	A	C	0.908	-0.325	0.043	0.008	6.03e-14	1000G
APOB	rs4970836	1	109821797	Trans	A	G	0.749	0.169	0.023	0.008	7.62e-14	1000G
APOB	rs602633	1	109821511	Trans	G	T	0.779	0.165	0.022	0.008	1.48e-13	1000G
APOB	rs11102967	1	109817245	Trans	T	C	0.684	0.16	0.022	0.008	6.31e-13	1000G
APOB	rs3902354	1	109819296	Trans	A	C	0.682	0.158	0.022	0.008	7.04e-13	1000G
APOB	rs4970837	1	109822008	Trans	T	G	0.684	0.157	0.022	0.007	9.41e-13	1000G
APOB	rs611917	1	109815252	Trans	A	G	0.701	0.162	0.023	0.007	1.55e-12	1000G
APOB	rs404935	19	45372794	Trans	G	A	0.856	0.179	0.027	0.007	1.95e-11	1000G
APOB	rs395908	19	45373565	Trans	G	A	0.853	0.175	0.026	0.007	2.18e-11	1000G
APOB	rs2075650	19	45395619	Trans	G	A	0.126	0.183	0.028	0.007	5.7e-11	Exome
APOB	rs6511720	19	11202306	Trans	T	G	0.127	-0.182	0.028	0.007	6.03e-11	Exome
APOB	rs4970834	1	109814880	Trans	C	T	0.815	0.15	0.024	0.006	2.86e-10	1000G
B2M	rs111324505	6	31242082	Trans	C	T	0.535	-0.207	0.019	0.018	2.32e-28	1000G
B2M	rs115898858	6	31358955	Trans	T	A	0.468	-0.215	0.021	0.015	1.35e-24	1000G
B2M	rs114028214	6	31238759	Trans	T	C	0.561	-0.205	0.02	0.015	1.91e-24	1000G
B2M	rs115463816	6	31382911	Trans	G	A	0.558	-0.215	0.021	0.015	1.29e-23	1000G
B2M	rs115820394	6	31236679	Trans	T	C	0.645	0.25	0.025	0.015	1.3e-23	1000G
B2M	rs147885924	6	31385485	Trans	C	T	0.576	-0.225	0.023	0.014	2.2e-23	1000G
B2M	rs116049507	6	31389784	Trans	G	A	0.587	-0.226	0.023	0.014	3.13e-23	1000G
B2M	rs114788835	6	31390410	Trans	C	T	0.587	-0.227	0.023	0.014	3.17e-23	1000G
B2M	rs115061484	6	31387557	Trans	T	C	0.586	-0.224	0.023	0.014	3.45e-23	1000G
B2M	rs115147906	6	31387373	Trans	A	G	0.586	-0.223	0.023	0.014	3.49e-23	1000G
B2M	rs114684762	6	31380529	Trans	G	A	0.584	-0.217	0.022	0.014	5.28e-23	1000G
B2M	rs115897448	6	31379304	Trans	T	A	0.585	-0.216	0.022	0.014	6.13e-23	1000G
B2M	rs116840447	6	31378768	Trans	G	A	0.585	-0.216	0.022	0.014	6.2e-23	1000G
B2M	rs115387084	6	31380422	Trans	G	A	0.584	-0.217	0.022	0.014	6.35e-23	1000G
B2M	rs148758579	6	31241182	Trans	T	C	0.494	-0.194	0.02	0.014	2.99e-22	1000G
B2M	rs114371786	6	31315729	Trans	C	T	0.595	-0.256	0.026	0.014	3.02e-22	1000G
B2M	rs115655159	6	31382717	Trans	A	T	0.789	-0.292	0.03	0.014	5.62e-22	1000G
B2M	rs114838396	6	31426967	Trans	T	C	0.833	-0.233	0.025	0.013	9.62e-21	1000G
B2M	rs114435034	6	31418810	Trans	T	A	0.835	-0.233	0.025	0.013	1.04e-20	1000G
B2M	rs111980301	6	31242089	Trans	T	A	0.714	-0.187	0.02	0.013	1.58e-20	1000G
B2M	rs114334960	6	31377719	Trans	C	T	0.559	-0.218	0.023	0.013	1.59e-20	1000G
B2M	rs116423454	6	31416360	Trans	G	C	0.713	-0.184	0.02	0.012	5.82e-20	1000G
B2M	rs115973574	6	31416379	Trans	A	G	0.713	-0.184	0.02	0.012	6.53e-20	1000G
B2M	rs3873379	6	31262169	Trans	G	A	0.277	-0.187	0.021	0.014	8.37e-20	Exome
B2M	rs116025627	6	31270118	Trans	A	C	0.461	-0.174	0.019	0.012	1.1e-19	1000G
B2M	rs186181104	6	31259158	Trans	G	A	0.762	0.218	0.024	0.012	1.64e-19	1000G
B2M	rs150808909	6	31251667	Trans	A	G	0.732	0.192	0.021	0.012	1.7e-19	1000G
B2M	rs116527402	6	31405620	Trans	A	G	0.753	-0.196	0.022	0.012	2.31e-19	1000G
B2M	rs114080844	6	31251003	Trans	G	A	0.722	0.185	0.021	0.012	2.41e-19	1000G
B2M	rs141294240	6	31325822	Trans	A	G	0.767	-0.24	0.027	0.012	2.59e-19	1000G
B2M	rs116108880	6	31239802	Trans	G	C	0.65	-0.184	0.02	0.012	2.6e-19	1000G
B2M	rs114588542	6	31250918	Trans	C	T	0.722	0.184	0.02	0.012	2.68e-19	1000G
B2M	rs114815294	6	31377978	Trans	C	T	0.906	-0.392	0.044	0.012	2.71e-19	1000G
B2M	rs115043358	6	31250978	Trans	G	A	0.722	0.183	0.021	0.012	3.62e-19	1000G
B2M	rs116741096	6	31251040	Trans	G	A	0.719	0.182	0.02	0.012	3.74e-19	1000G
B2M	rs116337948	6	31250809	Trans	T	C	0.716	0.188	0.021	0.012	3.94e-19	1000G
B2M	rs116824293	6	31251462	Trans	C	T	0.718	0.181	0.02	0.012	4.48e-19	1000G
B2M	rs114399028	6	31251360	Trans	C	T	0.718	0.181	0.02	0.012	4.54e-19	1000G
B2M	rs115563349	6	31251311	Trans	T	C	0.718	0.18	0.02	0.012	4.55e-19	1000G
B2M	rs114172362	6	31253109	Trans	C	T	0.718	0.18	0.02	0.012	4.79e-19	1000G
B2M	rs115972984	6	31250801	Trans	A	C	0.727	0.186	0.021	0.012	5e-19	1000G
B2M	rs114115652	6	31254263	Trans	G	A	0.718	0.18	0.02	0.012	5.09e-19	1000G
B2M	rs115755143	6	31254936	Trans	G	A	0.718	0.18	0.02	0.012	5.16e-19	1000G
B2M	rs9266262	6	31325932	Trans	A	G	0.762	-0.24	0.027	0.012	5.23e-19	1000G
B2M	rs116483543	6	31255081	Trans	A	G	0.718	0.18	0.02	0.012	5.25e-19	1000G
B2M	rs114395318	6	31255522	Trans	T	C	0.718	0.18	0.02	0.012	5.31e-19	1000G
B2M	rs146238324	6	31251542	Trans	C	T	0.732	0.189	0.021	0.012	5.89e-19	1000G
B2M	rs139949471	6	31238155	Trans	G	A	0.737	0.223	0.025	0.012	6e-19	1000G
B2M	rs114207642	6	31257104	Trans	T	C	0.718	0.18	0.02	0.012	6.04e-19	1000G
B2M	rs114620415	6	31239821	Trans	T	G	0.56	-0.182	0.02	0.012	6.28e-19	1000G
B2M	rs146518552	6	31251581	Trans	G	T	0.733	0.19	0.021	0.012	6.75e-19	1000G
B2M	rs115297774	6	31258968	Trans	G	A	0.717	0.18	0.02	0.012	6.86e-19	1000G
B2M	rs139348272	6	31251558	Trans	A	T	0.735	0.191	0.022	0.011	7.31e-19	1000G
B2M	rs114632470	6	31269884	Trans	T	G	0.644	0.172	0.019	0.011	7.49e-19	1000G
B2M	rs114330670	6	31261084	Trans	T	A	0.717	0.18	0.02	0.011	7.97e-19	1000G
B2M	rs115972398	6	31262169	Trans	T	C	0.717	0.18	0.02	0.011	8.26e-19	1000G
B2M	rs114002231	6	31427395	Trans	G	C	0.866	-0.242	0.027	0.011	1.08e-18	1000G
B2M	rs9266242	6	31325620	Trans	C	T	0.682	-0.237	0.027	0.011	1.17e-18	1000G
B2M	rs9266243	6	31325623	Trans	C	T	0.683	-0.237	0.027	0.011	1.3e-18	1000G
B2M	rs9266241	6	31325565	Trans	A	G	0.671	-0.239	0.027	0.011	1.34e-18	1000G
B2M	rs114595715	6	31263657	Trans	G	T	0.718	0.178	0.02	0.011	1.38e-18	1000G
B2M	rs150430440	6	31326175	Trans	T	G	0.731	-0.228	0.026	0.011	1.63e-18	1000G
B2M	rs113277125	6	31347057	Trans	C	T	0.676	0.175	0.02	0.011	1.74e-18	1000G
B2M	rs113695293	6	31336891	Trans	G	A	0.71	-0.177	0.02	0.011	1.74e-18	1000G
B2M	rs114704755	6	31336604	Trans	C	T	0.71	-0.177	0.02	0.011	1.78e-18	1000G
B2M	rs115471405	6	31335647	Trans	T	C	0.71	-0.177	0.02	0.011	1.78e-18	1000G
B2M	rs116393516	6	31336270	Trans	C	T	0.71	-0.177	0.02	0.011	1.78e-18	1000G
B2M	rs115114531	6	31335330	Trans	G	C	0.71	-0.177	0.02	0.011	1.83e-18	1000G
B2M	rs9266244	6	31325692	Trans	A	G	0.775	-0.241	0.028	0.011	1.93e-18	1000G
B2M	rs9266245	6	31325702	Trans	G	A	0.775	-0.241	0.027	0.011	1.93e-18	1000G
B2M	rs113850703	6	31347045	Trans	C	G	0.677	0.175	0.02	0.011	2.12e-18	1000G
B2M	rs113627522	6	31347033	Trans	A	G	0.677	0.175	0.02	0.011	2.13e-18	1000G
B2M	rs116434745	6	31266015	Trans	A	G	0.839	0.227	0.026	0.011	2.14e-18	1000G
B2M	rs114990264	6	31336649	Trans	G	A	0.709	-0.176	0.02	0.011	2.16e-18	1000G
B2M	rs112213631	6	31337006	Trans	G	A	0.709	-0.176	0.02	0.011	2.17e-18	1000G
B2M	rs114764638	6	31335928	Trans	C	T	0.709	-0.176	0.02	0.011	2.17e-18	1000G
B2M	rs116407004	6	31335454	Trans	A	C	0.709	-0.176	0.02	0.011	2.21e-18	1000G
B2M	rs114956174	6	31335575	Trans	A	C	0.708	-0.176	0.02	0.011	2.32e-18	1000G
B2M	rs114537826	6	31236599	Trans	C	G	0.608	-0.191	0.022	0.011	2.34e-18	1000G
B2M	rs115987915	6	31240180	Trans	C	A	0.668	-0.175	0.02	0.011	2.57e-18	1000G
B2M	rs9266257	6	31325886	Trans	C	G	0.731	-0.237	0.027	0.011	2.85e-18	1000G
B2M	rs112501013	6	31337136	Trans	C	T	0.713	-0.177	0.02	0.011	3.35e-18	1000G
B2M	rs2523582	6	31328092	Trans	G	A	0.769	-0.214	0.025	0.011	3.73e-18	1000G
B2M	rs9266239	6	31325529	Trans	C	T	0.662	-0.233	0.027	0.011	3.78e-18	1000G
B2M	rs114233106	6	31019806	Trans	G	A	0.844	-0.219	0.025	0.011	3.93e-18	1000G
B2M	rs114075875	6	31237858	Trans	T	C	0.737	0.219	0.025	0.011	4.06e-18	1000G
B2M	rs114587638	6	31266387	Trans	A	G	0.716	0.175	0.02	0.011	4.57e-18	1000G
B2M	rs115553370	6	31266361	Trans	A	G	0.716	0.175	0.02	0.011	4.57e-18	1000G
B2M	rs115055805	6	31238308	Trans	C	G	0.682	-0.17	0.02	0.011	5.05e-18	1000G
B2M	rs114408626	6	31238297	Trans	T	C	0.682	-0.169	0.02	0.011	5.13e-18	1000G
B2M	rs115766056	6	31236622	Trans	A	C	0.621	-0.186	0.022	0.011	5.35e-18	1000G
B2M	rs115444759	6	31238613	Trans	G	A	0.683	-0.17	0.02	0.011	5.36e-18	1000G
B2M	rs9266232	6	31325424	Trans	T	G	0.688	-0.232	0.027	0.011	5.79e-18	1000G
B2M	rs9266231	6	31325380	Trans	T	C	0.688	-0.233	0.027	0.011	5.84e-18	1000G
B2M	rs115542623	6	31417463	Trans	G	A	0.722	-0.18	0.021	0.011	6.65e-18	1000G
B2M	rs9266235	6	31325504	Trans	C	T	0.666	-0.231	0.027	0.011	6.69e-18	1000G
B2M	rs111662797	6	31242762	Trans	C	T	0.693	-0.17	0.02	0.011	6.77e-18	1000G
B2M	rs115374606	6	31255286	Trans	G	A	0.676	0.168	0.019	0.011	6.78e-18	1000G
B2M	rs114002577	6	31414241	Trans	G	T	0.883	-0.252	0.029	0.011	6.81e-18	1000G
B2M	rs115819304	6	31238492	Trans	A	C	0.682	-0.169	0.02	0.011	6.89e-18	1000G
B2M	rs115623374	6	31360663	Trans	C	T	0.897	-0.312	0.036	0.011	7.31e-18	1000G
B2M	rs115765220	6	31239868	Trans	C	G	0.676	-0.172	0.02	0.011	7.42e-18	1000G
B2M	rs116820827	6	31264582	Trans	T	C	0.722	-0.179	0.021	0.011	8.43e-18	1000G
B2M	rs2853977	6	31379304	Trans	T	A	0.417	0.16	0.019	0.012	8.55e-18	Exome
B2M	rs114633440	6	31237230	Trans	G	A	0.663	-0.179	0.021	0.011	8.57e-18	1000G
B2M	rs9266230	6	31325341	Trans	C	G	0.686	-0.232	0.027	0.011	8.72e-18	1000G
B2M	rs114390004	6	31259387	Trans	G	A	0.675	0.167	0.019	0.011	8.92e-18	1000G
B2M	rs115500469	6	31238259	Trans	T	G	0.681	-0.169	0.02	0.011	8.92e-18	1000G
B2M	rs115874418	6	31238009	Trans	T	C	0.693	0.22	0.026	0.011	9.01e-18	1000G
B2M	rs115509556	6	31238318	Trans	A	G	0.679	-0.167	0.019	0.011	9.13e-18	1000G
B2M	rs115814762	6	31237723	Trans	A	G	0.668	-0.175	0.02	0.011	9.15e-18	1000G
B2M	rs114171356	6	31260218	Trans	C	T	0.675	0.167	0.019	0.011	9.42e-18	1000G
B2M	rs115694990	6	31238372	Trans	G	C	0.68	-0.168	0.02	0.011	9.49e-18	1000G
B2M	rs149264115	6	31237965	Trans	G	C	0.768	0.24	0.028	0.011	1.02e-17	1000G
B2M	rs115111251	6	31237353	Trans	C	T	0.68	-0.175	0.02	0.011	1.04e-17	1000G
B2M	rs114001460	6	31236316	Trans	T	G	0.678	-0.18	0.021	0.011	1.05e-17	1000G
B2M	rs3130564	6	31101674	Trans	T	C	0.203	0.196	0.023	0.014	1.14e-17	Exome
B2M	rs115098634	6	31265940	Trans	C	T	0.715	0.172	0.02	0.011	1.18e-17	1000G
B2M	rs115288710	6	31265989	Trans	G	A	0.715	0.172	0.02	0.011	1.18e-17	1000G
B2M	rs116285007	6	31266033	Trans	G	A	0.715	0.172	0.02	0.011	1.18e-17	1000G
B2M	rs116687300	6	31236339	Trans	C	T	0.677	-0.18	0.021	0.011	1.18e-17	1000G
B2M	rs114403438	6	31238535	Trans	C	T	0.679	-0.166	0.019	0.011	1.23e-17	1000G
B2M	rs116742693	6	31238524	Trans	A	G	0.679	-0.166	0.019	0.011	1.23e-17	1000G
B2M	rs1130838	6	31237124	Trans	T	C	0.319	0.171	0.02	0.011	1.27e-17	Exome
B2M	rs115054748	6	31240293	Trans	T	C	0.681	-0.169	0.02	0.011	1.27e-17	1000G
B2M	rs115148805	6	31239855	Trans	G	C	0.681	-0.169	0.02	0.011	1.27e-17	1000G
B2M	rs115399944	6	31237333	Trans	A	T	0.682	-0.174	0.02	0.011	1.28e-17	1000G
B2M	rs116306107	6	31236690	Trans	G	T	0.65	-0.181	0.021	0.011	1.28e-17	1000G
B2M	rs115114271	6	31237124	Trans	C	T	0.682	-0.174	0.02	0.011	1.29e-17	1000G
B2M	rs116716035	6	31237162	Trans	G	C	0.682	-0.174	0.02	0.011	1.29e-17	1000G
B2M	rs115762318	6	31237048	Trans	G	A	0.682	-0.174	0.02	0.011	1.3e-17	1000G
B2M	rs116587107	6	31239227	Trans	T	C	0.671	-0.17	0.02	0.011	1.3e-17	1000G
B2M	rs114212090	6	31237323	Trans	G	A	0.682	-0.174	0.02	0.011	1.31e-17	1000G
B2M	rs115987759	6	31237405	Trans	T	C	0.682	-0.174	0.02	0.011	1.31e-17	1000G
B2M	rs116816228	6	31237437	Trans	C	T	0.682	-0.174	0.02	0.011	1.31e-17	1000G
B2M	rs115651989	6	31237463	Trans	G	C	0.682	-0.174	0.02	0.011	1.32e-17	1000G
B2M	rs114878632	6	31239205	Trans	T	C	0.678	-0.171	0.02	0.011	1.39e-17	1000G
B2M	rs114629030	6	31237664	Trans	T	C	0.683	-0.173	0.02	0.011	1.45e-17	1000G
B2M	rs114481632	6	31237660	Trans	G	A	0.682	-0.173	0.02	0.011	1.46e-17	1000G
B2M	rs115690024	6	31237592	Trans	C	A	0.679	-0.174	0.02	0.011	1.47e-17	1000G
B2M	rs116173008	6	31237563	Trans	T	C	0.681	-0.174	0.02	0.011	1.49e-17	1000G
B2M	rs115346060	6	31239827	Trans	T	C	0.671	-0.169	0.02	0.011	1.55e-17	1000G
B2M	rs2596530	6	31387373	Trans	G	A	0.418	0.158	0.019	0.012	1.57e-17	Exome
B2M	rs114720674	6	31417191	Trans	A	G	0.704	-0.169	0.02	0.011	1.58e-17	1000G
B2M	rs115272444	6	31237802	Trans	G	A	0.68	-0.171	0.02	0.011	1.58e-17	1000G
B2M	rs149721984	6	31101917	Trans	A	G	0.797	-0.192	0.022	0.011	1.59e-17	1000G
B2M	rs2256183	6	31380529	Trans	A	G	0.418	0.158	0.019	0.012	1.61e-17	Exome
B2M	rs115392158	6	31314781	Trans	A	G	0.764	-0.231	0.027	0.011	1.64e-17	1000G
B2M	rs115184060	6	31418070	Trans	A	C	0.702	-0.169	0.02	0.011	1.66e-17	1000G
B2M	rs116421635	6	31414262	Trans	A	T	0.705	-0.17	0.02	0.011	1.72e-17	1000G
B2M	rs114917491	6	31237833	Trans	C	T	0.682	-0.171	0.02	0.011	1.73e-17	1000G
B2M	rs115591110	6	31237027	Trans	T	C	0.677	-0.172	0.02	0.011	1.82e-17	1000G
B2M	rs114156527	6	31237876	Trans	G	A	0.682	-0.17	0.02	0.011	1.92e-17	1000G
B2M	rs115813375	6	31237703	Trans	G	A	0.73	0.211	0.025	0.011	2.09e-17	1000G
B2M	rs3131006	6	31098134	Trans	A	T	0.797	-0.191	0.022	0.011	2.15e-17	1000G
B2M	rs116543584	6	31236523	Trans	G	A	0.658	-0.18	0.021	0.011	2.26e-17	1000G
B2M	rs116434088	6	31236524	Trans	G	A	0.657	-0.18	0.021	0.011	2.31e-17	1000G
B2M	rs74995800	6	31347451	Trans	G	A	0.409	-0.164	0.019	0.01	2.57e-17	1000G
B2M	rs116111058	6	31237786	Trans	T	A	0.678	-0.171	0.02	0.01	2.69e-17	1000G
B2M	rs3128982	6	31417191	Trans	G	A	0.3	0.17	0.02	0.013	2.76e-17	Exome
B2M	rs116135691	6	31271320	Trans	G	A	0.839	0.285	0.034	0.01	2.78e-17	1000G
B2M	rs114884087	6	31419905	Trans	C	T	0.702	-0.167	0.02	0.01	2.98e-17	1000G
B2M	rs114722236	6	31221515	Trans	T	C	0.858	0.254	0.03	0.01	3.25e-17	1000G
B2M	rs2523587	6	31327400	Trans	C	T	0.677	-0.198	0.023	0.01	3.29e-17	1000G
B2M	rs2395476	6	31327382	Trans	T	G	0.677	-0.198	0.024	0.01	3.31e-17	1000G
B2M	rs114398276	6	31246823	Trans	A	T	0.606	-0.165	0.02	0.01	3.34e-17	1000G
B2M	rs115642166	6	31315959	Trans	A	G	0.733	-0.196	0.023	0.01	3.35e-17	1000G
B2M	rs114981759	6	31315999	Trans	A	G	0.733	-0.196	0.023	0.01	3.36e-17	1000G
B2M	rs115546223	6	31316281	Trans	C	T	0.732	-0.19	0.023	0.01	3.37e-17	1000G
B2M	rs116419643	6	31316151	Trans	C	T	0.732	-0.19	0.023	0.01	3.37e-17	1000G
B2M	rs114823291	6	31316288	Trans	T	C	0.732	-0.19	0.023	0.01	3.38e-17	1000G
B2M	rs143626981	6	31267207	Trans	C	G	0.736	0.187	0.022	0.01	3.74e-17	1000G
B2M	rs9266234	6	31325494	Trans	C	T	0.677	-0.223	0.027	0.01	4.09e-17	1000G
B2M	rs79411602	6	31341493	Trans	C	T	0.501	-0.164	0.02	0.01	4.47e-17	1000G
B2M	rs116594371	6	31253097	Trans	G	A	0.737	0.181	0.022	0.01	4.67e-17	1000G
B2M	rs114211005	6	31254496	Trans	G	T	0.737	0.181	0.022	0.01	4.85e-17	1000G
B2M	rs115368514	6	31268081	Trans	T	C	0.71	0.172	0.021	0.01	4.9e-17	1000G
B2M	rs116009043	6	31237255	Trans	A	G	0.64	-0.17	0.02	0.01	4.97e-17	1000G
B2M	rs115750765	6	31260262	Trans	C	G	0.74	0.183	0.022	0.01	5.12e-17	1000G
B2M	rs116791319	6	31501558	Trans	C	T	0.847	-0.213	0.025	0.01	5.31e-17	1000G
B2M	rs116687793	6	31266767	Trans	G	A	0.719	0.172	0.021	0.01	5.33e-17	1000G
B2M	rs115384860	6	31335431	Trans	T	C	0.885	-0.241	0.029	0.01	5.43e-17	1000G
B2M	rs114468816	6	31335976	Trans	G	C	0.885	-0.24	0.029	0.01	5.49e-17	1000G
B2M	rs116228948	6	31240060	Trans	G	A	0.651	-0.171	0.02	0.01	5.51e-17	1000G
B2M	rs116778584	6	31335901	Trans	A	G	0.885	-0.24	0.029	0.01	5.52e-17	1000G
B2M	rs116083557	6	31267031	Trans	T	A	0.736	0.184	0.022	0.01	5.55e-17	1000G
B2M	rs147027375	6	31329374	Trans	A	C	0.886	-0.254	0.03	0.01	5.55e-17	1000G
B2M	rs114860307	6	31334422	Trans	T	C	0.885	-0.241	0.029	0.01	5.56e-17	1000G
B2M	rs111335657	6	31332920	Trans	G	A	0.886	-0.242	0.029	0.01	5.59e-17	1000G
B2M	rs114502213	6	31240216	Trans	C	A	0.671	-0.168	0.02	0.01	5.64e-17	1000G
B2M	rs114119363	6	31492453	Trans	G	A	0.847	-0.212	0.025	0.01	5.68e-17	1000G
B2M	rs114070419	6	31408329	Trans	T	A	0.887	-0.25	0.03	0.01	5.77e-17	1000G
B2M	rs115024771	6	31238762	Trans	C	T	0.687	-0.169	0.02	0.01	5.77e-17	1000G
B2M	rs116381463	6	31221540	Trans	T	C	0.857	0.252	0.03	0.01	5.77e-17	1000G
B2M	rs115648972	6	31353329	Trans	G	A	0.886	-0.242	0.029	0.01	6.09e-17	1000G
B2M	rs116565726	6	31339996	Trans	G	A	0.883	-0.233	0.028	0.01	6.13e-17	1000G
B2M	rs111819558	6	31340075	Trans	C	T	0.883	-0.233	0.028	0.01	6.15e-17	1000G
B2M	rs116656756	6	31353171	Trans	A	G	0.886	-0.242	0.029	0.01	6.2e-17	1000G
B2M	rs116831906	6	31267515	Trans	G	A	0.716	0.174	0.021	0.01	6.23e-17	1000G
B2M	rs116472706	6	31266777	Trans	G	A	0.734	0.182	0.022	0.01	6.24e-17	1000G
B2M	rs114117407	6	31266720	Trans	G	A	0.714	0.169	0.02	0.01	6.26e-17	1000G
B2M	rs2523571	6	31329691	Trans	T	A	0.888	-0.252	0.03	0.01	6.27e-17	1000G
B2M	rs115035039	6	31266730	Trans	A	C	0.714	0.169	0.02	0.01	6.31e-17	1000G
B2M	rs114490596	6	31266778	Trans	C	T	0.734	0.182	0.022	0.01	6.34e-17	1000G
B2M	rs115199198	6	31353435	Trans	C	G	0.885	-0.242	0.029	0.01	6.41e-17	1000G
B2M	rs143186393	6	31329642	Trans	C	T	0.889	-0.252	0.03	0.01	6.45e-17	1000G
B2M	rs116796675	6	31238029	Trans	C	T	0.656	-0.167	0.02	0.01	6.53e-17	1000G
B2M	rs116622835	6	31267024	Trans	G	C	0.741	0.186	0.022	0.01	6.67e-17	1000G
B2M	rs115694851	6	31267516	Trans	T	C	0.72	0.177	0.021	0.01	6.96e-17	1000G
B2M	rs114935000	6	31348519	Trans	A	G	0.884	-0.236	0.028	0.01	6.97e-17	1000G
B2M	rs115186854	6	31348365	Trans	G	A	0.884	-0.236	0.028	0.01	7e-17	1000G
B2M	rs114627384	6	31274000	Trans	C	T	0.775	0.255	0.031	0.01	7.31e-17	1000G
B2M	rs114529893	6	31346653	Trans	A	G	0.884	-0.236	0.028	0.01	7.37e-17	1000G
B2M	rs114934170	6	31344390	Trans	A	G	0.884	-0.236	0.028	0.01	7.48e-17	1000G
B2M	rs115754981	6	31268582	Trans	G	A	0.721	0.176	0.021	0.01	7.53e-17	1000G
B2M	rs2523573	6	31328988	Trans	C	G	0.889	-0.253	0.03	0.01	7.58e-17	1000G
B2M	rs116398929	6	31237233	Trans	G	A	0.66	-0.172	0.021	0.01	7.68e-17	1000G
B2M	rs115085692	6	31266561	Trans	A	C	0.711	0.167	0.02	0.01	7.73e-17	1000G
B2M	rs144034766	6	31338844	Trans	T	C	0.885	-0.238	0.029	0.01	7.73e-17	1000G
B2M	rs116036347	6	31266458	Trans	T	C	0.711	0.167	0.02	0.01	7.75e-17	1000G
B2M	rs150460334	6	31238851	Trans	C	T	0.694	-0.177	0.021	0.01	7.83e-17	1000G
B2M	rs2523593	6	31326703	Trans	T	C	0.89	-0.261	0.031	0.01	7.88e-17	1000G
B2M	rs2853999	6	31326074	Trans	A	T	0.894	-0.276	0.033	0.01	7.92e-17	1000G
B2M	rs114314269	6	31430010	Trans	G	A	0.885	-0.244	0.029	0.01	7.98e-17	1000G
B2M	rs116244580	6	31506138	Trans	G	A	0.847	-0.212	0.026	0.01	7.98e-17	1000G
B2M	rs115105023	6	31410521	Trans	A	G	0.89	-0.25	0.03	0.01	8e-17	1000G
B2M	rs116158981	6	31430065	Trans	C	T	0.885	-0.244	0.029	0.01	8e-17	1000G
B2M	rs114867454	6	31428920	Trans	T	C	0.885	-0.244	0.029	0.01	8.01e-17	1000G
B2M	rs114222099	6	31430694	Trans	G	C	0.885	-0.244	0.029	0.01	8.11e-17	1000G
B2M	rs116162221	6	31431813	Trans	A	G	0.885	-0.244	0.029	0.01	8.22e-17	1000G
B2M	rs138832378	6	31327890	Trans	A	G	0.89	-0.256	0.031	0.01	8.38e-17	1000G
B2M	rs115445355	6	31238234	Trans	A	G	0.674	-0.165	0.02	0.01	8.59e-17	1000G
B2M	rs2523578	6	31328542	Trans	C	T	0.233	0.181	0.022	0.011	8.59e-17	Exome
B2M	rs115977649	6	31433693	Trans	T	C	0.886	-0.244	0.029	0.01	8.62e-17	1000G
B2M	rs114960653	6	31430752	Trans	G	A	0.886	-0.244	0.029	0.01	8.82e-17	1000G
B2M	rs116229259	6	31238230	Trans	C	G	0.674	-0.165	0.02	0.01	8.95e-17	1000G
B2M	rs115146037	6	31434331	Trans	A	T	0.886	-0.244	0.029	0.01	8.98e-17	1000G
B2M	rs114012716	6	31434366	Trans	G	A	0.886	-0.244	0.029	0.01	9e-17	1000G
B2M	rs150705140	6	31267007	Trans	A	G	0.74	0.185	0.022	0.01	9.02e-17	1000G
B2M	rs114841547	6	31237950	Trans	C	T	0.662	-0.168	0.02	0.01	9.11e-17	1000G
B2M	rs115701469	6	31257511	Trans	C	A	0.757	-0.178	0.021	0.01	9.2e-17	1000G
B2M	rs115504869	6	31237767	Trans	C	T	0.63	-0.176	0.021	0.01	9.25e-17	1000G
B2M	rs116137956	6	31267747	Trans	T	C	0.719	0.174	0.021	0.01	9.29e-17	1000G
B2M	rs115935073	6	31268295	Trans	T	C	0.719	0.174	0.021	0.01	1.04e-16	1000G
B2M	rs114346417	6	31268313	Trans	A	G	0.72	0.174	0.021	0.01	1.05e-16	1000G
B2M	rs114880611	6	31263909	Trans	C	A	0.737	0.179	0.022	0.01	1.05e-16	1000G
B2M	rs143462843	6	31237960	Trans	C	G	0.631	-0.174	0.021	0.01	1.05e-16	1000G
B2M	rs7745906	6	31204008	Trans	A	G	0.135	-0.224	0.027	0.012	1.08e-16	Exome
B2M	rs116757844	6	32257199	Trans	T	C	0.905	-0.264	0.032	0.01	1.09e-16	1000G
B2M	rs115772973	6	31270154	Trans	C	G	0.708	0.171	0.021	0.01	1.12e-16	1000G
B2M	rs115030704	6	31268982	Trans	C	T	0.711	0.17	0.021	0.01	1.16e-16	1000G
B2M	rs116325871	6	32269457	Trans	C	T	0.9	-0.251	0.03	0.01	1.17e-16	1000G
B2M	rs142144345	6	32263663	Trans	C	T	0.9	-0.25	0.03	0.01	1.17e-16	1000G
B2M	rs114384056	6	32261252	Trans	T	G	0.9	-0.25	0.03	0.01	1.18e-16	1000G
B2M	rs114138262	6	32315511	Trans	T	G	0.9	-0.251	0.03	0.01	1.19e-16	1000G
B2M	rs9468925	6	31258837	Trans	A	G	0.344	-0.161	0.019	0.011	1.19e-16	Exome
B2M	rs115546490	6	31268767	Trans	A	C	0.71	0.168	0.02	0.01	1.2e-16	1000G
B2M	rs115556863	6	31268733	Trans	T	C	0.71	0.168	0.02	0.01	1.21e-16	1000G
B2M	rs115939809	6	31268661	Trans	G	A	0.711	0.169	0.02	0.01	1.21e-16	1000G
B2M	rs116008224	6	31268666	Trans	C	A	0.711	0.169	0.02	0.01	1.21e-16	1000G
B2M	rs143832718	6	32287072	Trans	T	C	0.91	-0.277	0.033	0.01	1.21e-16	1000G
B2M	rs114108697	6	31268987	Trans	C	T	0.711	0.17	0.021	0.01	1.22e-16	1000G
B2M	rs114361604	6	32310863	Trans	T	C	0.9	-0.25	0.03	0.01	1.22e-16	1000G
B2M	rs115489904	6	31268817	Trans	A	C	0.71	0.168	0.02	0.01	1.22e-16	1000G
B2M	rs2524054	6	31252396	Trans	T	G	0.242	0.178	0.022	0.011	1.22e-16	Exome
B2M	rs115468282	6	31268688	Trans	A	T	0.71	0.168	0.02	0.01	1.24e-16	1000G
B2M	rs114887154	6	31267905	Trans	C	T	0.709	0.168	0.02	0.01	1.25e-16	1000G
B2M	rs115369228	6	31267812	Trans	A	G	0.71	0.169	0.02	0.01	1.25e-16	1000G
B2M	rs116788729	6	31267869	Trans	T	A	0.709	0.168	0.02	0.01	1.25e-16	1000G
B2M	rs115047318	6	31267934	Trans	A	G	0.71	0.168	0.02	0.01	1.27e-16	1000G
B2M	rs115122307	6	31252396	Trans	C	A	0.758	-0.177	0.021	0.01	1.27e-16	1000G
B2M	rs116379557	6	31267936	Trans	C	T	0.71	0.168	0.02	0.01	1.28e-16	1000G
B2M	rs116563462	6	31268188	Trans	C	T	0.709	0.168	0.02	0.01	1.28e-16	1000G
B2M	rs115657022	6	31219913	Trans	G	A	0.866	0.248	0.03	0.01	1.29e-16	1000G
B2M	rs115836250	6	31268271	Trans	C	T	0.709	0.168	0.02	0.01	1.29e-16	1000G
B2M	rs116705851	6	31268142	Trans	C	T	0.712	0.169	0.02	0.01	1.32e-16	1000G
B2M	rs114999843	6	32284108	Trans	T	G	0.904	-0.26	0.031	0.01	1.35e-16	1000G
B2M	rs114005468	6	31268581	Trans	T	C	0.72	0.174	0.021	0.01	1.36e-16	1000G
B2M	rs114667305	6	32302382	Trans	C	T	0.9	-0.25	0.03	0.01	1.37e-16	1000G
B2M	rs116245742	6	32274882	Trans	C	A	0.9	-0.25	0.03	0.01	1.38e-16	1000G
B2M	rs114142816	6	32325562	Trans	G	A	0.9	-0.25	0.03	0.01	1.4e-16	1000G
B2M	rs116667074	6	32285362	Trans	C	T	0.9	-0.25	0.03	0.01	1.4e-16	1000G
B2M	rs1800628	6	31546850	Trans	G	A	0.892	-0.247	0.03	0.01	1.41e-16	1000G
B2M	rs140872472	6	31267167	Trans	A	G	0.725	0.177	0.021	0.01	1.42e-16	1000G
B2M	rs115677607	6	31219763	Trans	T	G	0.862	0.242	0.029	0.01	1.43e-16	1000G
B2M	rs144793877	6	31267172	Trans	T	C	0.725	0.177	0.021	0.01	1.43e-16	1000G
B2M	rs3873386	6	31273745	Trans	G	A	0.36	-0.159	0.019	0.011	1.43e-16	Exome
B2M	rs115007147	6	32305544	Trans	A	G	0.9	-0.25	0.03	0.01	1.5e-16	1000G
B2M	rs116669008	6	32303692	Trans	T	A	0.9	-0.25	0.03	0.01	1.5e-16	1000G
B2M	rs116822326	6	31434111	Trans	A	G	0.827	-0.214	0.026	0.01	1.51e-16	1000G
B2M	rs139165151	6	32295652	Trans	T	C	0.9	-0.25	0.03	0.01	1.53e-16	1000G
B2M	rs147338561	6	32280591	Trans	T	C	0.926	-0.339	0.041	0.01	1.53e-16	1000G
B2M	rs115591205	6	31238814	Trans	C	T	0.58	-0.18	0.022	0.01	1.54e-16	1000G
B2M	rs116636123	6	32290208	Trans	C	T	0.9	-0.25	0.03	0.01	1.54e-16	1000G
B2M	rs114288718	6	32288952	Trans	G	A	0.9	-0.25	0.03	0.01	1.55e-16	1000G
B2M	rs114396212	6	32194630	Trans	G	C	0.9	-0.25	0.03	0.01	1.55e-16	1000G
B2M	rs114709048	6	31268050	Trans	G	A	0.713	0.17	0.021	0.01	1.57e-16	1000G
B2M	rs116256169	6	31238053	Trans	C	G	0.675	-0.158	0.019	0.01	1.58e-16	1000G
B2M	rs114310587	6	32416983	Trans	G	T	0.9	-0.256	0.031	0.01	1.61e-16	1000G
B2M	rs115189464	6	32345689	Trans	T	G	0.898	-0.246	0.03	0.01	1.68e-16	1000G
B2M	rs115902351	6	31434621	Trans	A	G	0.891	-0.246	0.03	0.01	1.68e-16	1000G
B2M	rs139349160	6	31237955	Trans	G	T	0.654	-0.168	0.02	0.01	1.69e-16	1000G
B2M	rs150470445	6	32240072	Trans	T	A	0.9	-0.25	0.03	0.01	1.69e-16	1000G
B2M	rs116676210	6	32358201	Trans	G	C	0.898	-0.246	0.03	0.01	1.71e-16	1000G
B2M	rs116300519	6	31009055	Trans	C	T	0.87	-0.226	0.027	0.01	1.73e-16	1000G
B2M	rs116815995	6	32414435	Trans	C	T	0.899	-0.251	0.03	0.01	1.75e-16	1000G
B2M	rs114390392	6	32398841	Trans	A	G	0.899	-0.249	0.03	0.01	1.76e-16	1000G
B2M	rs115957636	6	31203766	Trans	C	T	0.876	0.239	0.029	0.01	1.76e-16	1000G
B2M	rs139953670	6	31267325	Trans	C	T	0.725	0.176	0.021	0.01	1.76e-16	1000G
B2M	rs2523579	6	31328517	Trans	C	T	0.71	-0.201	0.024	0.01	1.76e-16	1000G
B2M	rs148058330	6	31267212	Trans	G	T	0.742	0.186	0.023	0.01	1.77e-16	1000G
B2M	rs114125569	6	32395726	Trans	A	G	0.899	-0.249	0.03	0.01	1.78e-16	1000G
B2M	rs114351019	6	32399337	Trans	T	C	0.899	-0.249	0.03	0.01	1.78e-16	1000G
B2M	rs114665747	6	32198981	Trans	C	T	0.9	-0.249	0.03	0.01	1.81e-16	1000G
B2M	rs114573742	6	32408497	Trans	A	G	0.899	-0.25	0.03	0.01	1.84e-16	1000G
B2M	rs146273561	6	31267273	Trans	A	G	0.734	0.183	0.022	0.01	1.84e-16	1000G
B2M	rs114324986	6	31269113	Trans	C	G	0.707	0.167	0.02	0.01	1.85e-16	1000G
B2M	rs115610685	6	32424594	Trans	T	C	0.902	-0.261	0.032	0.01	1.86e-16	1000G
B2M	rs115896958	6	32424992	Trans	C	T	0.903	-0.261	0.032	0.01	1.88e-16	1000G
B2M	rs147151648	6	32252132	Trans	A	G	0.9	-0.248	0.03	0.01	1.89e-16	1000G
B2M	rs115497178	6	31269066	Trans	C	T	0.708	0.168	0.02	0.01	1.95e-16	1000G
B2M	rs114361250	6	31269022	Trans	T	C	0.708	0.168	0.02	0.01	1.96e-16	1000G
B2M	rs115805175	6	31263510	Trans	C	T	0.759	-0.178	0.022	0.01	1.96e-16	1000G
B2M	rs116361155	6	31273745	Trans	T	C	0.628	0.199	0.024	0.01	1.96e-16	1000G
B2M	rs114937304	6	32340871	Trans	C	T	0.91	-0.276	0.034	0.01	2.05e-16	1000G
B2M	rs116336456	6	31258837	Trans	G	A	0.651	0.158	0.019	0.01	2.06e-16	1000G
B2M	rs115652127	6	31269032	Trans	G	A	0.709	0.168	0.02	0.01	2.08e-16	1000G
B2M	rs115102591	6	31268530	Trans	C	T	0.711	0.167	0.02	0.01	2.11e-16	1000G
B2M	rs115157812	6	32230256	Trans	T	G	0.9	-0.249	0.03	0.01	2.16e-16	1000G
B2M	rs114311923	6	31266041	Trans	T	C	0.614	0.153	0.019	0.01	2.28e-16	1000G
B2M	rs115613607	6	32381280	Trans	G	C	0.898	-0.246	0.03	0.01	2.28e-16	1000G
B2M	rs1265754	6	32303692	Trans	T	A	0.099	0.253	0.031	0.012	2.29e-16	Exome
B2M	rs7775397	6	32261252	Trans	G	T	0.099	0.253	0.031	0.012	2.29e-16	Exome
B2M	rs147461705	6	32368462	Trans	G	A	0.898	-0.246	0.03	0.01	2.31e-16	1000G
B2M	rs115100928	6	32387432	Trans	G	A	0.897	-0.246	0.03	0.01	2.34e-16	1000G
B2M	rs116501462	6	31269436	Trans	T	A	0.709	0.168	0.02	0.01	2.37e-16	1000G
B2M	rs139865833	6	32218120	Trans	G	A	0.901	-0.25	0.03	0.01	2.41e-16	1000G
B2M	rs115765451	6	31268993	Trans	A	G	0.711	0.169	0.021	0.01	2.44e-16	1000G
B2M	rs114579071	6	31268008	Trans	C	T	0.719	0.172	0.021	0.01	2.45e-16	1000G
B2M	rs114343732	6	31242223	Trans	G	C	0.632	-0.157	0.019	0.01	2.49e-16	1000G
B2M	rs114041104	6	31268004	Trans	C	T	0.718	0.172	0.021	0.01	2.52e-16	1000G
B2M	rs116567751	6	31267081	Trans	T	C	0.723	0.173	0.021	0.01	2.72e-16	1000G
B2M	rs143844449	6	31267253	Trans	A	G	0.739	0.183	0.022	0.01	2.77e-16	1000G
B2M	rs2523585	6	31327504	Trans	C	T	0.613	-0.214	0.026	0.01	2.77e-16	1000G
B2M	rs116162078	6	31263522	Trans	G	C	0.758	-0.177	0.022	0.01	2.78e-16	1000G
B2M	rs115859587	6	31269330	Trans	C	G	0.708	0.167	0.02	0.01	2.83e-16	1000G
B2M	rs149131618	6	32226481	Trans	A	G	0.907	-0.264	0.032	0.01	2.83e-16	1000G
B2M	rs115894431	6	32219898	Trans	G	A	0.901	-0.249	0.03	0.01	2.85e-16	1000G
B2M	rs116781313	6	31203759	Trans	A	C	0.873	0.234	0.029	0.01	2.89e-16	1000G
B2M	rs115614955	6	31237449	Trans	C	T	0.695	-0.168	0.021	0.01	2.91e-16	1000G
B2M	rs114311589	6	31269281	Trans	C	T	0.71	0.167	0.02	0.01	2.99e-16	1000G
B2M	rs115913506	6	31266836	Trans	A	C	0.723	0.17	0.021	0.01	3.02e-16	1000G
B2M	rs143159939	6	32420801	Trans	T	G	0.9	-0.258	0.032	0.01	3.02e-16	1000G
B2M	rs114126844	6	31269223	Trans	A	T	0.708	0.166	0.02	0.01	3.04e-16	1000G
B2M	rs114757779	6	31269215	Trans	A	C	0.708	0.166	0.02	0.01	3.04e-16	1000G
B2M	rs115381796	6	31269325	Trans	G	T	0.709	0.166	0.02	0.01	3.06e-16	1000G
B2M	rs116780990	6	31219289	Trans	G	A	0.864	0.238	0.029	0.01	3.09e-16	1000G
B2M	rs114038118	6	31264133	Trans	C	G	0.759	-0.177	0.022	0.01	3.17e-16	1000G
B2M	rs115319326	6	31218452	Trans	G	A	0.864	0.238	0.029	0.01	3.19e-16	1000G
B2M	rs115475994	6	31217711	Trans	T	C	0.864	0.237	0.029	0.01	3.24e-16	1000G
B2M	rs115428468	6	31266932	Trans	T	C	0.765	0.199	0.024	0.01	3.26e-16	1000G
B2M	rs140155772	6	31267398	Trans	G	A	0.738	0.183	0.022	0.01	3.29e-16	1000G
B2M	rs115768333	6	31216314	Trans	T	C	0.864	0.237	0.029	0.01	3.32e-16	1000G
B2M	rs114978507	6	31266928	Trans	G	A	0.767	0.2	0.025	0.01	3.45e-16	1000G
B2M	rs138463390	6	31237963	Trans	A	G	0.618	-0.173	0.021	0.01	3.48e-16	1000G
B2M	rs114326795	6	31266927	Trans	G	C	0.768	0.2	0.025	0.01	3.54e-16	1000G
B2M	rs2844559	6	31340075	Trans	A	G	0.117	0.23	0.028	0.012	3.56e-16	Exome
B2M	rs144873047	6	31204432	Trans	C	T	0.873	0.233	0.029	0.01	3.58e-16	1000G
B2M	rs2395475	6	31326920	Trans	A	G	0.652	-0.187	0.023	0.01	3.68e-16	1000G
B2M	rs3130614	6	31476458	Trans	T	A	0.891	-0.242	0.03	0.01	3.7e-16	1000G
B2M	rs116787861	6	31268332	Trans	A	C	0.721	0.172	0.021	0.01	3.86e-16	1000G
B2M	rs116122940	6	31482097	Trans	T	G	0.891	-0.242	0.03	0.01	3.88e-16	1000G
B2M	rs142802980	6	31247758	Trans	C	T	0.695	-0.161	0.02	0.01	3.92e-16	1000G
B2M	rs116708513	6	31269262	Trans	C	A	0.71	0.166	0.02	0.01	3.93e-16	1000G
B2M	rs115833887	6	31269260	Trans	C	G	0.71	0.166	0.02	0.01	3.94e-16	1000G
B2M	rs112206327	6	31243971	Trans	G	A	0.695	-0.161	0.02	0.01	3.99e-16	1000G
B2M	rs112992781	6	31243979	Trans	A	T	0.695	-0.161	0.02	0.01	3.99e-16	1000G
B2M	rs113136841	6	31244021	Trans	A	G	0.695	-0.161	0.02	0.01	4e-16	1000G
B2M	rs149936653	6	31327895	Trans	A	G	0.713	-0.217	0.027	0.01	4.16e-16	1000G
B2M	rs147130329	6	31237962	Trans	C	T	0.617	-0.173	0.021	0.01	4.2e-16	1000G
B2M	rs115687010	6	31265490	Trans	C	T	0.758	-0.176	0.022	0.01	4.24e-16	1000G
B2M	rs142801599	6	31156385	Trans	G	C	0.822	0.208	0.026	0.01	4.31e-16	1000G
B2M	rs145981455	6	31072695	Trans	T	C	0.888	-0.246	0.03	0.01	4.45e-16	1000G
B2M	rs148514870	6	31239010	Trans	G	A	0.821	0.271	0.033	0.01	4.61e-16	1000G
B2M	rs3094222	6	31081434	Trans	A	G	0.879	-0.225	0.028	0.01	4.86e-16	1000G
B2M	rs114199568	6	31433558	Trans	G	A	0.819	-0.208	0.026	0.01	4.89e-16	1000G
B2M	rs140665648	6	31251622	Trans	A	G	0.705	0.172	0.021	0.01	4.9e-16	1000G
B2M	rs149611712	6	31267392	Trans	G	A	0.755	0.193	0.024	0.01	4.96e-16	1000G
B2M	rs115688765	6	31433831	Trans	A	G	0.819	-0.208	0.026	0.01	5.04e-16	1000G
B2M	rs116423149	6	31434520	Trans	G	C	0.878	-0.234	0.029	0.01	5.1e-16	1000G
B2M	rs115240630	6	31249977	Trans	C	T	0.684	0.162	0.02	0.01	5.16e-16	1000G
B2M	rs139374302	6	31267391	Trans	G	C	0.756	0.194	0.024	0.01	5.16e-16	1000G
B2M	rs116363271	6	31160298	Trans	G	A	0.854	0.215	0.027	0.01	5.37e-16	1000G
B2M	rs3132541	6	31098734	Trans	A	C	0.879	-0.225	0.028	0.01	5.48e-16	1000G
B2M	rs3130562	6	31100974	Trans	T	C	0.879	-0.225	0.028	0.01	5.54e-16	1000G
B2M	rs114615271	6	31434198	Trans	T	C	0.819	-0.208	0.026	0.01	5.57e-16	1000G
B2M	rs2523596	6	31326612	Trans	A	G	0.609	-0.2	0.025	0.01	5.78e-16	1000G
B2M	rs2524074	6	31244021	Trans	C	T	0.308	0.163	0.02	0.01	5.9e-16	Exome
B2M	rs150977343	6	32275621	Trans	C	T	0.898	-0.243	0.03	0.01	6.03e-16	1000G
B2M	rs114615342	6	31198709	Trans	C	T	0.862	0.216	0.027	0.01	6.04e-16	1000G
B2M	rs115237455	6	31202665	Trans	G	A	0.862	0.216	0.027	0.01	6.06e-16	1000G
B2M	rs114241823	6	31198896	Trans	T	C	0.862	0.216	0.027	0.01	6.09e-16	1000G
B2M	rs116519657	6	31051675	Trans	A	G	0.88	-0.226	0.028	0.01	6.13e-16	1000G
B2M	rs115385916	6	31044463	Trans	T	C	0.88	-0.226	0.028	0.01	6.24e-16	1000G
B2M	rs115108000	6	31267422	Trans	C	A	0.758	-0.178	0.022	0.01	6.3e-16	1000G
B2M	rs114130799	6	31207704	Trans	G	A	0.864	0.219	0.027	0.01	6.39e-16	1000G
B2M	rs116804843	6	31204008	Trans	G	A	0.862	0.216	0.027	0.01	6.53e-16	1000G
B2M	rs115381170	6	31204109	Trans	T	C	0.862	0.216	0.027	0.01	6.6e-16	1000G
B2M	rs115127289	6	31170228	Trans	G	C	0.59	0.153	0.019	0.01	6.86e-16	1000G
B2M	rs2247056	6	31265490	Trans	T	C	0.24	0.174	0.022	0.01	7.03e-16	Exome
B2M	rs3130985	6	31085356	Trans	C	T	0.88	-0.224	0.028	0.01	7.09e-16	1000G
B2M	rs2233980	6	31079644	Trans	G	A	0.88	-0.224	0.028	0.01	7.14e-16	1000G
B2M	rs116030749	6	31265135	Trans	G	C	0.759	-0.175	0.022	0.01	7.29e-16	1000G
B2M	rs139841215	6	31175284	Trans	G	A	0.87	0.227	0.028	0.01	7.71e-16	1000G
B2M	rs115817020	6	32343339	Trans	G	A	0.886	-0.23	0.029	0.01	7.72e-16	1000G
B2M	rs116178193	6	32343236	Trans	A	G	0.886	-0.23	0.029	0.01	7.74e-16	1000G
B2M	rs115390513	6	31175946	Trans	A	C	0.88	-0.228	0.028	0.01	7.75e-16	1000G
B2M	rs116213327	6	31024796	Trans	G	A	0.879	-0.225	0.028	0.009	7.85e-16	1000G
B2M	rs139660353	6	31175275	Trans	G	A	0.87	0.227	0.028	0.009	8.22e-16	1000G
B2M	rs141875606	6	31239335	Trans	G	A	0.87	0.251	0.031	0.009	8.36e-16	1000G
B2M	rs146977789	6	31205004	Trans	C	T	0.863	0.218	0.027	0.009	8.43e-16	1000G
B2M	rs149735096	6	31175276	Trans	C	T	0.87	0.227	0.028	0.009	8.53e-16	1000G
B2M	rs114099572	6	31058340	Trans	C	A	0.882	-0.225	0.028	0.009	9.14e-16	1000G
B2M	rs116620253	6	31271285	Trans	G	A	0.724	0.196	0.024	0.009	9.14e-16	1000G
B2M	rs114724577	6	31206138	Trans	G	C	0.862	0.214	0.027	0.009	9.36e-16	1000G
B2M	rs114374166	6	31164794	Trans	T	C	0.852	0.21	0.026	0.009	9.39e-16	1000G
B2M	rs114773870	6	31060219	Trans	A	G	0.834	-0.198	0.025	0.009	9.52e-16	1000G
B2M	rs114585607	6	31206948	Trans	C	T	0.862	0.214	0.027	0.009	9.55e-16	1000G
B2M	rs116713490	6	31206747	Trans	C	T	0.862	0.214	0.027	0.009	9.55e-16	1000G
B2M	rs115035678	6	32349557	Trans	A	T	0.886	-0.229	0.028	0.009	9.65e-16	1000G
B2M	rs3130557	6	31094703	Trans	T	C	0.121	0.226	0.028	0.012	1e-15	Exome
B2M	rs187651710	6	31239305	Trans	C	T	0.873	0.253	0.032	0.009	1.03e-15	1000G
B2M	rs115399359	6	31271716	Trans	A	G	0.722	0.198	0.025	0.009	1.06e-15	1000G
B2M	rs142826889	6	31209301	Trans	T	C	0.862	0.214	0.027	0.009	1.06e-15	1000G
B2M	rs151160477	6	31018908	Trans	T	G	0.881	-0.225	0.028	0.009	1.06e-15	1000G
B2M	rs114846049	6	31205043	Trans	A	T	0.862	0.214	0.027	0.009	1.09e-15	1000G
B2M	rs116009416	6	31205096	Trans	T	A	0.862	0.214	0.027	0.009	1.09e-15	1000G
B2M	rs114690903	6	31205382	Trans	G	A	0.862	0.214	0.027	0.009	1.1e-15	1000G
B2M	rs142883289	6	31164242	Trans	C	T	0.829	0.205	0.026	0.009	1.12e-15	1000G
B2M	rs144251460	6	31473957	Trans	C	G	0.881	-0.232	0.029	0.009	1.12e-15	1000G
B2M	rs9263708	6	31095270	Trans	T	C	0.771	-0.174	0.022	0.009	1.13e-15	1000G
B2M	rs138423843	6	31156188	Trans	A	G	0.741	0.172	0.021	0.009	1.15e-15	1000G
B2M	rs115463132	6	31016550	Trans	A	G	0.881	-0.225	0.028	0.009	1.19e-15	1000G
B2M	rs3117103	6	32349557	Trans	A	T	0.112	0.232	0.029	0.012	1.2e-15	Exome
B2M	rs115389519	6	31158184	Trans	T	A	0.85	0.206	0.026	0.009	1.24e-15	1000G
B2M	rs114389012	6	31271567	Trans	G	A	0.763	-0.201	0.025	0.009	1.26e-15	1000G
B2M	rs114340595	6	31161571	Trans	G	C	0.85	0.206	0.026	0.009	1.28e-15	1000G
B2M	rs114040266	6	31161152	Trans	C	T	0.85	0.206	0.026	0.009	1.29e-15	1000G
B2M	rs116250854	6	31161161	Trans	C	T	0.85	0.206	0.026	0.009	1.29e-15	1000G
B2M	rs115970292	6	31271680	Trans	G	C	0.72	0.197	0.025	0.009	1.31e-15	1000G
B2M	rs116645964	6	31160131	Trans	G	A	0.85	0.206	0.026	0.009	1.31e-15	1000G
B2M	rs141436960	6	31160218	Trans	C	T	0.85	0.206	0.026	0.009	1.31e-15	1000G
B2M	rs115806836	6	31167573	Trans	G	A	0.85	0.206	0.026	0.009	1.34e-15	1000G
B2M	rs143956356	6	31154897	Trans	G	A	0.85	0.206	0.026	0.009	1.34e-15	1000G
B2M	rs141278412	6	31159533	Trans	C	T	0.85	0.206	0.026	0.009	1.35e-15	1000G
B2M	rs144325395	6	31166719	Trans	C	T	0.85	0.206	0.026	0.009	1.35e-15	1000G
B2M	rs115746588	6	31419065	Trans	A	T	0.686	-0.156	0.02	0.009	1.43e-15	1000G
B2M	rs139450374	6	31157738	Trans	A	G	0.85	0.206	0.026	0.009	1.43e-15	1000G
B2M	rs145598993	6	31157709	Trans	C	T	0.85	0.206	0.026	0.009	1.43e-15	1000G
B2M	rs116650067	6	31157593	Trans	G	A	0.85	0.206	0.026	0.009	1.44e-15	1000G
B2M	rs9267488	6	31514247	Trans	A	G	0.887	-0.234	0.029	0.009	1.44e-15	1000G
B2M	rs115331308	6	31250606	Trans	A	C	0.685	0.158	0.02	0.009	1.45e-15	1000G
B2M	rs142479665	6	31200254	Trans	G	C	0.835	0.199	0.025	0.009	1.46e-15	1000G
B2M	rs114050967	6	31505480	Trans	A	G	0.887	-0.233	0.029	0.009	1.48e-15	1000G
B2M	rs116779077	6	31156465	Trans	C	T	0.85	0.206	0.026	0.009	1.48e-15	1000G
B2M	rs117854679	6	31158373	Trans	G	A	0.85	0.206	0.026	0.009	1.53e-15	1000G
B2M	rs139377085	6	31155284	Trans	A	T	0.85	0.206	0.026	0.009	1.54e-15	1000G
B2M	rs141572865	6	31155304	Trans	C	G	0.85	0.206	0.026	0.009	1.54e-15	1000G
B2M	rs149692795	6	31155405	Trans	T	C	0.85	0.206	0.026	0.009	1.55e-15	1000G
B2M	rs115672668	6	31566168	Trans	C	G	0.89	-0.239	0.03	0.009	1.56e-15	1000G
B2M	rs146203160	6	31155434	Trans	G	A	0.85	0.205	0.026	0.009	1.58e-15	1000G
B2M	rs138982242	6	31163972	Trans	G	C	0.863	0.214	0.027	0.009	1.66e-15	1000G
B2M	rs115807620	6	31129310	Trans	C	T	0.88	-0.222	0.028	0.009	1.71e-15	1000G
B2M	rs116815096	6	30997692	Trans	C	G	0.714	-0.163	0.02	0.009	1.74e-15	1000G
B2M	rs3094216	6	31084048	Trans	G	A	0.238	0.173	0.022	0.012	1.74e-15	Exome
B2M	rs114750777	6	31197407	Trans	C	T	0.835	0.198	0.025	0.009	1.79e-15	1000G
B2M	rs114031082	6	31237061	Trans	T	C	0.66	-0.164	0.021	0.009	1.85e-15	1000G
B2M	rs116586325	6	31176461	Trans	C	T	0.863	0.213	0.027	0.009	1.94e-15	1000G
B2M	rs115923351	6	31175627	Trans	G	A	0.864	0.215	0.027	0.009	2.01e-15	1000G
B2M	rs116058067	6	31176160	Trans	T	A	0.863	0.213	0.027	0.009	2.01e-15	1000G
B2M	rs116220605	6	31203886	Trans	A	T	0.862	0.212	0.027	0.009	2.01e-15	1000G
B2M	rs115700552	6	31251032	Trans	C	A	0.683	0.156	0.02	0.009	2.05e-15	1000G
B2M	rs115845232	6	31272261	Trans	T	C	0.77	-0.203	0.026	0.009	2.05e-15	1000G
B2M	rs140990843	6	31175096	Trans	C	T	0.863	0.214	0.027	0.009	2.13e-15	1000G
B2M	rs115552538	6	31172151	Trans	T	C	0.887	-0.231	0.029	0.009	2.17e-15	1000G
B2M	rs111431777	6	31228357	Trans	C	T	0.618	0.18	0.023	0.009	2.23e-15	1000G
B2M	rs140553092	6	31072893	Trans	C	T	0.843	-0.208	0.026	0.009	2.25e-15	1000G
B2M	rs114033761	6	31061561	Trans	T	C	0.862	-0.21	0.027	0.009	2.29e-15	1000G
B2M	rs115484360	6	31940897	Trans	A	G	0.901	-0.24	0.03	0.009	2.3e-15	1000G
B2M	rs116535591	6	29920105	Trans	A	C	0.687	-0.191	0.024	0.009	2.38e-15	1000G
B2M	rs3095318	6	31088145	Trans	A	T	0.228	0.175	0.022	0.012	2.39e-15	Exome
B2M	rs116300399	6	32096001	Trans	C	A	0.901	-0.241	0.03	0.009	2.46e-15	1000G
B2M	rs3130976	6	31081940	Trans	T	C	0.753	-0.166	0.021	0.009	2.46e-15	1000G
B2M	rs1131896	6	31379115	Trans	A	G	0.265	-0.165	0.021	0.011	2.49e-15	Exome
B2M	rs116621391	6	31262438	Trans	C	T	0.717	0.167	0.021	0.009	2.63e-15	1000G
B2M	rs115631569	6	31205923	Trans	C	G	0.858	0.209	0.026	0.009	2.77e-15	1000G
B2M	rs141910407	6	32005267	Trans	C	T	0.918	-0.292	0.037	0.009	2.78e-15	1000G
B2M	rs1269852	6	32080191	Trans	G	C	0.901	-0.24	0.03	0.009	2.81e-15	1000G
B2M	rs148571049	6	31761213	Trans	G	A	0.892	-0.232	0.029	0.009	2.9e-15	1000G
B2M	rs116739345	6	31065071	Trans	C	T	0.866	-0.215	0.027	0.009	2.94e-15	1000G
B2M	rs115688699	6	31171876	Trans	C	T	0.863	0.212	0.027	0.009	2.95e-15	1000G
B2M	rs3130063	6	31558702	Trans	C	T	0.896	-0.247	0.031	0.009	3.12e-15	1000G
B2M	rs115860703	6	32131972	Trans	G	C	0.901	-0.24	0.03	0.009	3.15e-15	1000G
B2M	rs2523594	6	31326629	Trans	T	C	0.655	-0.182	0.023	0.009	3.32e-15	1000G
B2M	rs114013443	6	31164580	Trans	G	A	0.86	0.213	0.027	0.009	3.51e-15	1000G
B2M	rs3095315	6	31089204	Trans	C	T	0.773	-0.17	0.022	0.009	3.52e-15	1000G
B2M	rs114006959	6	31483481	Trans	G	C	0.887	-0.23	0.029	0.009	3.67e-15	1000G
B2M	rs3130616	6	31473746	Trans	G	A	0.886	-0.23	0.029	0.009	3.75e-15	1000G
B2M	rs3095300	6	31082476	Trans	C	T	0.773	-0.17	0.022	0.009	3.78e-15	1000G
B2M	rs9266250	6	31325792	Trans	G	A	0.656	-0.202	0.026	0.009	3.82e-15	1000G
B2M	rs116193957	6	31269553	Trans	C	T	0.728	0.171	0.022	0.009	3.88e-15	1000G
B2M	rs116099232	6	31754830	Trans	T	C	0.898	-0.237	0.03	0.009	4.01e-15	1000G
B2M	rs2523595	6	31326618	Trans	A	G	0.654	-0.182	0.023	0.009	4.01e-15	1000G
B2M	rs41509845	6	32482249	Trans	T	C	0.883	-0.234	0.03	0.009	4.02e-15	1000G
B2M	rs114429653	6	31343874	Trans	C	T	0.689	-0.155	0.02	0.009	4.07e-15	1000G
B2M	rs1150753	6	32059867	Trans	A	G	0.901	-0.238	0.03	0.009	4.12e-15	1000G
B2M	rs3095233	6	31469774	Trans	A	G	0.887	-0.231	0.029	0.009	4.17e-15	1000G
B2M	rs1150752	6	32064726	Trans	T	C	0.901	-0.238	0.03	0.009	4.26e-15	1000G
B2M	rs3094005	6	31465047	Trans	G	T	0.887	-0.231	0.029	0.009	4.32e-15	1000G
B2M	rs113286688	6	31415150	Trans	A	G	0.743	-0.175	0.022	0.009	4.36e-15	1000G
B2M	rs142062796	6	31164507	Trans	G	A	0.826	0.2	0.025	0.009	4.44e-15	1000G
B2M	rs7750641	6	31129310	Trans	T	C	0.12	0.222	0.028	0.011	4.53e-15	Exome
B2M	rs3130923	6	31462135	Trans	G	A	0.887	-0.231	0.029	0.009	4.62e-15	1000G
B2M	rs1150757	6	32029205	Trans	G	A	0.901	-0.238	0.03	0.009	4.87e-15	1000G
B2M	rs148126545	6	31156086	Trans	T	C	0.747	0.185	0.024	0.009	5.01e-15	1000G
B2M	rs114809895	6	31164943	Trans	G	A	0.867	0.212	0.027	0.009	5.02e-15	1000G
B2M	rs112858048	6	31342212	Trans	G	A	0.694	-0.157	0.02	0.009	5.04e-15	1000G
B2M	rs115455690	6	31159911	Trans	A	G	0.867	0.212	0.027	0.009	5.04e-15	1000G
B2M	rs115089067	6	31166936	Trans	T	C	0.867	0.212	0.027	0.009	5.08e-15	1000G
B2M	rs3094220	6	31082987	Trans	A	G	0.763	-0.167	0.021	0.009	5.14e-15	1000G
B2M	rs3095298	6	31082932	Trans	C	T	0.763	-0.167	0.021	0.009	5.14e-15	1000G
B2M	rs116718137	6	31196554	Trans	T	C	0.875	-0.218	0.028	0.009	5.21e-15	1000G
B2M	rs144433536	6	32035694	Trans	C	T	0.901	-0.238	0.03	0.009	5.39e-15	1000G
B2M	rs115131482	6	31157830	Trans	C	T	0.867	0.212	0.027	0.009	5.44e-15	1000G
B2M	rs116132264	6	31270184	Trans	T	C	0.696	0.16	0.02	0.009	5.45e-15	1000G
B2M	rs9266233	6	31325430	Trans	A	G	0.528	-0.192	0.025	0.009	5.61e-15	1000G
B2M	rs144959912	6	31155920	Trans	G	A	0.867	0.212	0.027	0.009	5.78e-15	1000G
B2M	rs116555216	6	31155615	Trans	A	G	0.867	0.212	0.027	0.009	5.83e-15	1000G
B2M	rs112832386	6	31229747	Trans	G	T	0.74	0.197	0.025	0.009	5.86e-15	1000G
B2M	rs114992306	6	31155532	Trans	A	C	0.867	0.212	0.027	0.009	5.87e-15	1000G
B2M	rs112561286	6	31337703	Trans	T	A	0.693	-0.156	0.02	0.009	5.92e-15	1000G
B2M	rs144191123	6	31044295	Trans	C	T	0.814	0.188	0.024	0.009	6.13e-15	1000G
B2M	rs9266227	6	31325270	Trans	C	G	0.527	-0.197	0.025	0.009	6.32e-15	1000G
B2M	rs114926576	6	30999902	Trans	G	C	0.648	0.153	0.02	0.009	6.41e-15	1000G
B2M	rs4947311	6	31326166	Trans	T	C	0.586	-0.175	0.022	0.009	6.86e-15	1000G
B2M	rs141268612	6	31832038	Trans	A	G	0.9	-0.236	0.03	0.009	7.04e-15	1000G
B2M	rs3130566	6	31102618	Trans	C	G	0.876	-0.215	0.028	0.009	7.13e-15	1000G
B2M	rs112798625	6	31343723	Trans	A	G	0.689	-0.154	0.02	0.009	7.14e-15	1000G
B2M	rs3132566	6	31102790	Trans	G	T	0.876	-0.214	0.028	0.009	7.27e-15	1000G
B2M	rs144632343	6	31450637	Trans	G	A	0.883	-0.22	0.028	0.009	7.51e-15	1000G
B2M	rs915660	6	31143835	Trans	C	G	0.159	-0.197	0.025	0.011	7.54e-15	Exome
B2M	rs1270942	6	31918860	Trans	C	T	0.098	0.239	0.031	0.011	7.55e-15	Exome
B2M	rs149721896	6	32378503	Trans	G	A	0.821	-0.21	0.027	0.009	7.55e-15	1000G
B2M	rs3094669	6	31103195	Trans	C	G	0.876	-0.214	0.028	0.009	7.59e-15	1000G
B2M	rs145290805	6	31159692	Trans	A	G	0.645	0.157	0.02	0.009	7.74e-15	1000G
B2M	rs116399498	6	31075622	Trans	T	C	0.534	-0.142	0.018	0.009	7.78e-15	1000G
B2M	rs141597299	6	31810612	Trans	C	T	0.9	-0.235	0.03	0.009	7.78e-15	1000G
B2M	rs116528219	6	31239593	Trans	T	C	0.768	0.188	0.024	0.009	7.89e-15	1000G
B2M	rs149962150	6	31174655	Trans	A	G	0.872	0.223	0.029	0.009	7.9e-15	1000G
B2M	rs501942	6	31840477	Trans	C	T	0.9	-0.235	0.03	0.009	7.95e-15	1000G
B2M	rs139789464	6	31624864	Trans	A	G	0.898	-0.233	0.03	0.009	8.09e-15	1000G
B2M	rs115549526	6	31626013	Trans	C	T	0.898	-0.233	0.03	0.009	8.12e-15	1000G
B2M	rs114702065	6	31808436	Trans	C	T	0.9	-0.235	0.03	0.009	8.14e-15	1000G
B2M	rs116227756	6	31749184	Trans	G	A	0.9	-0.234	0.03	0.009	8.18e-15	1000G
B2M	rs116026314	6	31870326	Trans	G	A	0.9	-0.235	0.03	0.009	8.22e-15	1000G
B2M	rs1800629	6	31543031	Trans	A	G	0.162	0.195	0.025	0.011	8.27e-15	Exome
B2M	rs6928399	6	31195218	Trans	T	C	0.308	-0.155	0.02	0.01	8.27e-15	Exome
B2M	rs111501212	6	31347070	Trans	G	T	0.816	0.187	0.024	0.009	8.29e-15	1000G
B2M	rs115540432	6	31739120	Trans	G	T	0.899	-0.234	0.03	0.009	8.35e-15	1000G
B2M	rs116725014	6	30985828	Trans	G	A	0.883	-0.221	0.029	0.009	8.38e-15	1000G
B2M	rs114073033	6	31436738	Trans	A	T	0.887	-0.224	0.029	0.009	8.43e-15	1000G
B2M	rs389884	6	31940897	Trans	C	T	0.098	0.239	0.031	0.011	8.48e-15	Exome
B2M	rs114291394	6	31351522	Trans	C	A	0.685	-0.157	0.02	0.009	8.5e-15	1000G
B2M	rs143385120	6	31777192	Trans	A	G	0.9	-0.234	0.03	0.009	8.61e-15	1000G
B2M	rs114154393	6	30999997	Trans	T	C	0.644	0.151	0.019	0.009	8.62e-15	1000G
B2M	rs115619714	6	31620520	Trans	T	G	0.898	-0.233	0.03	0.009	8.62e-15	1000G
B2M	rs114629349	6	31596138	Trans	A	G	0.898	-0.233	0.03	0.009	8.7e-15	1000G
B2M	rs115801685	6	31772093	Trans	C	A	0.9	-0.234	0.03	0.009	8.71e-15	1000G
B2M	rs114487324	6	31636742	Trans	A	G	0.898	-0.233	0.03	0.009	8.73e-15	1000G
B2M	rs151291762	6	31677391	Trans	G	A	0.898	-0.233	0.03	0.009	8.73e-15	1000G
B2M	rs9263873	6	31170713	Trans	C	T	0.396	-0.146	0.019	0.011	8.78e-15	Exome
B2M	rs116639959	6	30999178	Trans	A	G	0.643	0.151	0.019	0.009	8.82e-15	1000G
B2M	rs114774714	6	31802101	Trans	C	T	0.9	-0.234	0.03	0.009	8.84e-15	1000G
B2M	rs115392083	6	31749142	Trans	G	A	0.9	-0.234	0.03	0.009	8.84e-15	1000G
B2M	rs114481340	6	31878433	Trans	G	A	0.9	-0.234	0.03	0.009	8.85e-15	1000G
B2M	rs114312980	6	31768799	Trans	A	C	0.9	-0.234	0.03	0.009	8.87e-15	1000G
B2M	rs115200193	6	31745464	Trans	G	A	0.9	-0.234	0.03	0.009	8.9e-15	1000G
B2M	rs114546939	6	30999627	Trans	A	C	0.643	0.151	0.019	0.009	8.93e-15	1000G
B2M	rs116729111	6	30999065	Trans	T	C	0.643	0.151	0.019	0.009	8.93e-15	1000G
B2M	rs115834633	6	31765984	Trans	G	A	0.899	-0.234	0.03	0.009	8.97e-15	1000G
B2M	rs3132550	6	31086048	Trans	G	A	0.763	-0.165	0.021	0.009	9.25e-15	1000G
B2M	rs140714809	6	31201207	Trans	G	A	0.827	0.191	0.025	0.009	9.3e-15	1000G
B2M	rs3130988	6	31085700	Trans	C	T	0.763	-0.165	0.021	0.009	9.36e-15	1000G
B2M	rs115568618	6	31448564	Trans	G	T	0.883	-0.219	0.028	0.009	9.4e-15	1000G
B2M	rs116601284	6	31229701	Trans	C	T	0.887	0.314	0.04	0.009	9.48e-15	1000G
B2M	rs114837463	6	31807540	Trans	A	G	0.9	-0.234	0.03	0.009	9.55e-15	1000G
B2M	rs114716134	6	31146584	Trans	G	T	0.838	0.194	0.025	0.009	9.72e-15	1000G
B2M	rs140272475	6	31671557	Trans	C	A	0.899	-0.233	0.03	0.009	9.75e-15	1000G
B2M	rs114543727	6	31345376	Trans	C	T	0.691	-0.154	0.02	0.009	9.89e-15	1000G
B2M	rs140502984	6	31449552	Trans	T	C	0.893	-0.234	0.03	0.009	9.99e-15	1000G
B2M	rs147221825	6	31909941	Trans	A	G	0.899	-0.233	0.03	0.009	1e-14	1000G
B2M	rs114383003	6	31175912	Trans	A	G	0.737	0.161	0.021	0.009	1.01e-14	1000G
B2M	rs139532674	6	31239151	Trans	C	A	0.625	-0.167	0.022	0.009	1.02e-14	1000G
B2M	rs115608780	6	31666424	Trans	A	C	0.903	-0.245	0.032	0.009	1.03e-14	1000G
B2M	rs3905495	6	31265539	Trans	T	C	0.315	-0.153	0.02	0.01	1.03e-14	Exome
B2M	rs115636521	6	31496569	Trans	A	G	0.835	-0.192	0.025	0.009	1.05e-14	1000G
B2M	rs114165467	6	31145413	Trans	C	T	0.838	0.194	0.025	0.009	1.07e-14	1000G
B2M	rs114480312	6	31170528	Trans	A	G	0.664	0.15	0.019	0.009	1.1e-14	1000G
B2M	rs112624486	6	31344657	Trans	G	A	0.69	-0.153	0.02	0.009	1.11e-14	1000G
B2M	rs115548533	6	31345596	Trans	G	A	0.69	-0.153	0.02	0.009	1.12e-14	1000G
B2M	rs114058818	6	31145755	Trans	G	A	0.838	0.193	0.025	0.009	1.15e-14	1000G
B2M	rs138738957	6	31035391	Trans	G	T	0.871	-0.216	0.028	0.009	1.19e-14	1000G
B2M	rs116391194	6	31144771	Trans	C	A	0.838	0.193	0.025	0.009	1.2e-14	1000G
B2M	rs139285835	6	31818108	Trans	C	T	0.903	-0.241	0.031	0.009	1.2e-14	1000G
B2M	rs140479913	6	31169494	Trans	T	C	0.609	0.147	0.019	0.009	1.21e-14	1000G
B2M	rs115317003	6	31143835	Trans	C	G	0.838	0.193	0.025	0.009	1.22e-14	1000G
B2M	rs138042232	6	30968769	Trans	C	G	0.881	-0.219	0.028	0.009	1.22e-14	1000G
B2M	rs114286232	6	31451848	Trans	C	T	0.883	-0.218	0.028	0.009	1.23e-14	1000G
B2M	rs114771815	6	31451836	Trans	T	C	0.883	-0.218	0.028	0.009	1.23e-14	1000G
B2M	rs149979052	6	31105147	Trans	C	T	0.876	-0.212	0.028	0.009	1.23e-14	1000G
B2M	rs115769962	6	31451370	Trans	A	G	0.883	-0.218	0.028	0.009	1.26e-14	1000G
B2M	rs116662199	6	31448976	Trans	C	A	0.883	-0.218	0.028	0.009	1.26e-14	1000G
B2M	rs142536810	6	31787167	Trans	C	T	0.895	-0.231	0.03	0.009	1.28e-14	1000G
B2M	rs113412841	6	31345229	Trans	G	A	0.689	-0.153	0.02	0.009	1.32e-14	1000G
B2M	rs3131378	6	31725285	Trans	A	G	0.899	-0.232	0.03	0.009	1.34e-14	1000G
B2M	rs116685783	6	31734345	Trans	G	T	0.899	-0.232	0.03	0.009	1.35e-14	1000G
B2M	rs114810088	6	31733466	Trans	T	C	0.899	-0.232	0.03	0.009	1.36e-14	1000G
B2M	rs3115672	6	31727897	Trans	C	T	0.899	-0.232	0.03	0.009	1.36e-14	1000G
B2M	rs3117575	6	31726253	Trans	T	C	0.899	-0.232	0.03	0.009	1.36e-14	1000G
B2M	rs3117576	6	31726794	Trans	T	C	0.899	-0.232	0.03	0.009	1.38e-14	1000G
B2M	rs114945285	6	31170713	Trans	T	C	0.601	0.143	0.019	0.009	1.43e-14	1000G
B2M	rs3130484	6	31715882	Trans	T	C	0.899	-0.231	0.03	0.009	1.45e-14	1000G
B2M	rs143931989	6	31714031	Trans	G	A	0.899	-0.231	0.03	0.009	1.46e-14	1000G
B2M	rs3101018	6	31705864	Trans	C	T	0.899	-0.231	0.03	0.009	1.49e-14	1000G
B2M	rs3132445	6	31712196	Trans	G	A	0.899	-0.231	0.03	0.009	1.49e-14	1000G
B2M	rs3117573	6	31718396	Trans	C	G	0.899	-0.231	0.03	0.009	1.51e-14	1000G
B2M	rs3131380	6	31709778	Trans	A	G	0.899	-0.231	0.03	0.009	1.53e-14	1000G
B2M	rs3131381	6	31708463	Trans	C	A	0.899	-0.231	0.03	0.009	1.55e-14	1000G
B2M	rs113697833	6	31229785	Trans	C	T	0.736	0.192	0.025	0.009	1.58e-14	1000G
B2M	rs115083666	6	31168483	Trans	A	G	0.87	0.211	0.028	0.009	1.61e-14	1000G
B2M	rs151025895	6	31195804	Trans	C	T	0.684	0.153	0.02	0.009	1.66e-14	1000G
B2M	rs115680823	6	31150873	Trans	T	C	0.84	0.193	0.025	0.009	1.73e-14	1000G
B2M	rs112019693	6	31351175	Trans	G	C	0.818	0.184	0.024	0.009	1.76e-14	1000G
B2M	rs141940655	6	31456415	Trans	G	A	0.784	0.18	0.024	0.009	1.81e-14	1000G
B2M	rs115797851	6	31149091	Trans	G	T	0.84	0.193	0.025	0.009	1.84e-14	1000G
B2M	rs558702	6	31870326	Trans	T	C	0.099	0.235	0.031	0.011	1.89e-14	Exome
B2M	rs139501736	6	31195941	Trans	G	A	0.689	0.155	0.02	0.009	1.97e-14	1000G
B2M	rs115666025	6	30977680	Trans	G	A	0.882	-0.217	0.028	0.009	2.01e-14	1000G
B2M	rs3117582	6	31620520	Trans	C	A	0.1	0.234	0.031	0.011	2.05e-14	Exome
B2M	rs3115671	6	31734345	Trans	A	C	0.099	0.235	0.031	0.011	2.06e-14	Exome
B2M	rs140225414	6	31455380	Trans	A	G	0.479	-0.164	0.021	0.009	2.1e-14	1000G
B2M	rs3099844	6	31448976	Trans	A	C	0.116	0.22	0.029	0.011	2.1e-14	Exome
B2M	rs146323617	6	31166378	Trans	G	A	0.603	0.144	0.019	0.009	2.11e-14	1000G
B2M	rs116190638	6	31197143	Trans	A	C	0.679	0.15	0.02	0.009	2.22e-14	1000G
B2M	rs116526816	6	31164236	Trans	G	A	0.847	0.212	0.028	0.009	2.35e-14	1000G
B2M	rs3101017	6	31733466	Trans	C	T	0.099	0.234	0.031	0.011	2.36e-14	Exome
B2M	rs114575504	6	31805913	Trans	C	T	0.896	-0.227	0.03	0.009	2.37e-14	1000G
B2M	rs76663611	6	31325851	Trans	G	T	0.557	-0.185	0.024	0.009	2.37e-14	1000G
B2M	rs115460130	6	30969754	Trans	G	A	0.882	-0.216	0.028	0.009	2.39e-14	1000G
B2M	rs115630372	6	31169538	Trans	C	G	0.624	0.148	0.019	0.009	2.46e-14	1000G
B2M	rs915652	6	31749142	Trans	T	C	0.099	0.234	0.031	0.011	2.46e-14	Exome
B2M	rs115087570	6	31455849	Trans	C	T	0.795	0.199	0.026	0.008	2.59e-14	1000G
B2M	rs147351579	6	31457992	Trans	G	A	0.781	0.178	0.023	0.008	2.72e-14	1000G
B2M	rs116325726	6	31238345	Trans	T	C	0.895	0.308	0.041	0.008	2.73e-14	1000G
B2M	rs116071701	6	31195218	Trans	C	T	0.685	0.151	0.02	0.008	2.76e-14	1000G
B2M	rs148861668	6	32756653	Trans	C	T	0.899	-0.239	0.031	0.008	2.79e-14	1000G
B2M	rs114013868	6	31169438	Trans	C	T	0.604	0.143	0.019	0.008	2.8e-14	1000G
B2M	rs114860104	6	30998312	Trans	G	T	0.651	0.15	0.02	0.008	2.8e-14	1000G
B2M	rs3130679	6	31807540	Trans	G	A	0.099	0.234	0.031	0.011	2.81e-14	Exome
B2M	rs114394153	6	31199766	Trans	G	A	0.68	0.15	0.02	0.008	2.85e-14	1000G
B2M	rs116204553	6	31379115	Trans	G	A	0.735	0.168	0.022	0.008	2.98e-14	1000G
B2M	rs115690672	6	31458041	Trans	G	A	0.77	0.174	0.023	0.008	3.04e-14	1000G
B2M	rs115363234	6	31265539	Trans	G	A	0.679	0.148	0.019	0.008	3.09e-14	1000G
B2M	rs144570760	6	31168777	Trans	C	G	0.609	0.145	0.019	0.008	3.09e-14	1000G
B2M	rs115809675	6	31239752	Trans	T	C	0.652	-0.154	0.02	0.008	3.19e-14	1000G
B2M	rs115974817	6	31170608	Trans	C	T	0.6	0.141	0.019	0.008	3.25e-14	1000G
B2M	rs599707	6	31808436	Trans	A	G	0.099	0.233	0.031	0.011	3.35e-14	Exome
B2M	rs114685832	6	31339508	Trans	T	C	0.687	-0.15	0.02	0.008	3.37e-14	1000G
B2M	rs150923594	6	31459223	Trans	C	G	0.811	0.196	0.026	0.008	3.43e-14	1000G
B2M	rs145802379	6	32743744	Trans	G	A	0.902	-0.24	0.032	0.008	3.44e-14	1000G
B2M	rs147799046	6	31459342	Trans	G	A	0.783	0.176	0.023	0.008	3.56e-14	1000G
B2M	rs182746544	6	31164199	Trans	C	T	0.861	0.227	0.03	0.008	3.57e-14	1000G
B2M	rs114892875	6	32765585	Trans	G	T	0.901	-0.238	0.031	0.008	3.92e-14	1000G
B2M	rs116478747	6	31457417	Trans	C	G	0.789	0.18	0.024	0.008	3.93e-14	1000G
B2M	rs3117574	6	31725230	Trans	A	G	0.1	0.232	0.031	0.011	3.95e-14	Exome
B2M	rs3117577	6	31727474	Trans	G	A	0.1	0.232	0.031	0.011	3.95e-14	Exome
B2M	rs3131379	6	31721033	Trans	T	C	0.1	0.232	0.031	0.011	3.95e-14	Exome
B2M	rs113532907	6	31338941	Trans	C	T	0.689	-0.151	0.02	0.008	4.01e-14	1000G
B2M	rs115371944	6	31146403	Trans	C	T	0.838	0.189	0.025	0.008	4.14e-14	1000G
B2M	rs114944225	6	32755290	Trans	T	C	0.901	-0.237	0.031	0.008	4.2e-14	1000G
B2M	rs114834546	6	31457280	Trans	A	G	0.787	0.18	0.024	0.008	4.39e-14	1000G
B2M	rs115037083	6	31165438	Trans	T	G	0.667	0.147	0.019	0.008	4.39e-14	1000G
B2M	rs1811197	6	31327660	Trans	G	A	0.805	-0.213	0.028	0.008	4.52e-14	1000G
B2M	rs111618733	6	31230717	Trans	T	A	0.741	0.19	0.025	0.008	4.71e-14	1000G
B2M	rs3131383	6	31704294	Trans	A	C	0.1	0.231	0.031	0.01	4.72e-14	Exome
B2M	rs115989106	6	31165836	Trans	T	C	0.666	0.146	0.019	0.008	4.76e-14	1000G
B2M	rs114842639	6	31257247	Trans	T	G	0.908	0.268	0.036	0.008	4.8e-14	1000G
B2M	rs139229124	6	30937732	Trans	A	G	0.884	-0.215	0.029	0.008	5.12e-14	1000G
B2M	rs114129970	6	31270295	Trans	C	T	0.903	0.294	0.039	0.008	5.24e-14	1000G
B2M	rs114662847	6	31266208	Trans	A	G	0.692	0.153	0.02	0.008	5.37e-14	1000G
B2M	rs115071574	6	31266207	Trans	C	T	0.692	0.153	0.02	0.008	5.37e-14	1000G
B2M	rs114720630	6	32751244	Trans	C	T	0.901	-0.237	0.031	0.008	5.38e-14	1000G
B2M	rs497309	6	31892484	Trans	G	T	0.099	0.231	0.031	0.01	5.38e-14	Exome
B2M	rs114484250	6	31167512	Trans	A	G	0.6	0.14	0.019	0.008	5.39e-14	1000G
B2M	rs115951480	6	32747790	Trans	G	T	0.901	-0.237	0.031	0.008	5.39e-14	1000G
B2M	rs116220618	6	31167815	Trans	A	G	0.6	0.14	0.019	0.008	5.39e-14	1000G
B2M	rs116479885	6	32751962	Trans	C	T	0.901	-0.237	0.031	0.008	5.4e-14	1000G
B2M	rs147806990	6	31167170	Trans	A	G	0.6	0.14	0.019	0.008	5.4e-14	1000G
B2M	rs116385315	6	32747502	Trans	A	G	0.901	-0.237	0.031	0.008	5.41e-14	1000G
B2M	rs111718097	6	31338865	Trans	A	G	0.69	-0.151	0.02	0.008	5.43e-14	1000G
B2M	rs115748756	6	31165100	Trans	A	C	0.6	0.14	0.019	0.008	5.43e-14	1000G
B2M	rs116264238	6	32752333	Trans	C	T	0.901	-0.237	0.031	0.008	5.44e-14	1000G
B2M	rs114795802	6	32774291	Trans	C	G	0.901	-0.235	0.031	0.008	5.45e-14	1000G
B2M	rs116518657	6	31166539	Trans	G	A	0.6	0.14	0.019	0.008	5.46e-14	1000G
B2M	rs144762289	6	31196862	Trans	G	A	0.879	-0.229	0.03	0.008	5.46e-14	1000G
B2M	rs115645661	6	32752844	Trans	A	G	0.901	-0.237	0.031	0.008	5.52e-14	1000G
B2M	rs115858393	6	31164849	Trans	G	A	0.6	0.14	0.019	0.008	5.52e-14	1000G
B2M	rs115553094	6	31164901	Trans	T	G	0.6	0.14	0.019	0.008	5.54e-14	1000G
B2M	rs115743444	6	31271064	Trans	G	C	0.697	0.175	0.023	0.008	5.57e-14	1000G
B2M	rs114879447	6	31241916	Trans	T	C	0.901	0.265	0.035	0.008	5.78e-14	1000G
B2M	rs111911144	6	31331037	Trans	A	G	0.646	-0.147	0.02	0.008	5.93e-14	1000G
B2M	rs141030282	6	31168676	Trans	T	C	0.607	0.141	0.019	0.008	6.01e-14	1000G
B2M	rs115687695	6	31161176	Trans	A	C	0.601	0.14	0.019	0.008	6.08e-14	1000G
B2M	rs117955640	6	31158385	Trans	C	T	0.6	0.14	0.019	0.008	6.17e-14	1000G
B2M	rs115759218	6	31250796	Trans	T	C	0.912	0.274	0.037	0.008	6.56e-14	1000G
B2M	rs4713447	6	31162963	Trans	G	A	0.397	-0.141	0.019	0.01	6.58e-14	Exome
B2M	rs115671989	6	31358975	Trans	C	A	0.594	0.16	0.021	0.008	6.61e-14	1000G
B2M	rs114983723	6	31162963	Trans	A	G	0.601	0.139	0.019	0.008	6.7e-14	1000G
B2M	rs116766545	6	31162839	Trans	C	T	0.601	0.139	0.019	0.008	6.7e-14	1000G
B2M	rs114256043	6	31162520	Trans	T	C	0.601	0.139	0.019	0.008	6.72e-14	1000G
B2M	rs114812755	6	31247416	Trans	T	G	0.904	0.267	0.036	0.008	6.94e-14	1000G
B2M	rs149944224	6	31455504	Trans	G	A	0.79	0.176	0.024	0.008	7.09e-14	1000G
B2M	rs147495881	6	31241077	Trans	T	C	0.898	0.265	0.035	0.008	7.39e-14	1000G
B2M	rs114369652	6	31155548	Trans	A	G	0.601	0.139	0.019	0.008	7.49e-14	1000G
B2M	rs116682974	6	31155539	Trans	T	G	0.601	0.139	0.019	0.008	7.57e-14	1000G
B2M	rs116025789	6	31799076	Trans	T	G	0.894	-0.226	0.03	0.008	7.92e-14	1000G
B2M	rs433061	6	32014828	Trans	G	A	0.898	-0.224	0.03	0.008	7.95e-14	1000G
B2M	rs151317723	6	31150914	Trans	T	A	0.856	0.197	0.026	0.008	8.08e-14	1000G
B2M	rs114828403	6	32776921	Trans	T	C	0.907	-0.239	0.032	0.008	8.24e-14	1000G
B2M	rs3131622	6	31420500	Trans	C	A	0.432	0.139	0.019	0.01	8.27e-14	Exome
B2M	rs115352913	6	31363847	Trans	C	T	0.623	0.149	0.02	0.008	8.79e-14	1000G
B2M	rs115212495	6	31237917	Trans	C	T	0.898	0.312	0.042	0.008	9.8e-14	1000G
B2M	rs114883138	6	32427179	Trans	T	A	0.696	-0.156	0.021	0.008	1.02e-13	1000G
B2M	rs147770848	6	31151248	Trans	G	A	0.856	0.196	0.026	0.008	1.04e-13	1000G
B2M	rs141634797	6	31248033	Trans	A	G	0.901	0.258	0.035	0.008	1.05e-13	1000G
B2M	rs115790031	6	31076978	Trans	C	G	0.522	-0.136	0.018	0.008	1.06e-13	1000G
B2M	rs114653457	6	31458483	Trans	T	C	0.776	0.171	0.023	0.008	1.07e-13	1000G
B2M	rs10947121	6	30999997	Trans	C	T	0.353	-0.144	0.019	0.01	1.08e-13	Exome
B2M	rs151047959	6	31449710	Trans	T	C	0.879	-0.213	0.029	0.008	1.09e-13	1000G
B2M	rs4713422	6	30999902	Trans	C	G	0.353	-0.144	0.019	0.01	1.1e-13	Exome
B2M	rs114279165	6	31425499	Trans	A	G	0.684	-0.144	0.019	0.008	1.15e-13	1000G
B2M	rs114767592	6	31425181	Trans	G	A	0.684	-0.144	0.019	0.008	1.15e-13	1000G
B2M	rs115075803	6	31424778	Trans	G	A	0.684	-0.144	0.019	0.008	1.15e-13	1000G
B2M	rs113727697	6	31421393	Trans	A	C	0.683	-0.144	0.019	0.008	1.16e-13	1000G
B2M	rs116800113	6	31237342	Trans	G	T	0.895	0.307	0.041	0.008	1.16e-13	1000G
B2M	rs112172331	6	31420792	Trans	T	C	0.684	-0.144	0.019	0.008	1.17e-13	1000G
B2M	rs144250928	6	31460143	Trans	T	C	0.779	0.17	0.023	0.008	1.17e-13	1000G
B2M	rs116600068	6	31237002	Trans	G	C	0.895	0.307	0.041	0.008	1.19e-13	1000G
B2M	rs114412306	6	31247439	Trans	C	G	0.905	0.267	0.036	0.008	1.21e-13	1000G
B2M	rs9378248	6	31326289	Trans	A	G	0.425	-0.173	0.023	0.008	1.21e-13	1000G
B2M	rs111319549	6	31313916	Trans	A	G	0.72	-0.205	0.028	0.008	1.23e-13	1000G
B2M	rs114463309	6	30998742	Trans	T	G	0.666	0.146	0.02	0.008	1.25e-13	1000G
B2M	rs116662362	6	31459483	Trans	C	A	0.779	0.17	0.023	0.008	1.25e-13	1000G
B2M	rs116144479	6	30998879	Trans	T	C	0.666	0.146	0.02	0.008	1.26e-13	1000G
B2M	rs143506354	6	31326251	Trans	T	C	0.41	-0.172	0.023	0.008	1.28e-13	1000G
B2M	rs145945150	6	31222661	Trans	A	C	0.905	0.293	0.04	0.008	1.31e-13	1000G
B2M	rs117569815	6	31165177	Trans	C	T	0.605	0.139	0.019	0.008	1.34e-13	1000G
B2M	rs114082649	6	31246266	Trans	C	T	0.902	0.256	0.035	0.008	1.37e-13	1000G
B2M	rs115596676	6	31001496	Trans	G	T	0.666	0.146	0.02	0.008	1.37e-13	1000G
B2M	rs115843561	6	31001467	Trans	A	G	0.666	0.146	0.02	0.008	1.38e-13	1000G
B2M	rs151195726	6	31364832	Trans	C	A	0.86	0.234	0.032	0.008	1.39e-13	1000G
B2M	rs116326499	6	31001668	Trans	G	A	0.666	0.145	0.02	0.008	1.4e-13	1000G
B2M	rs116543402	6	31001633	Trans	A	G	0.666	0.145	0.02	0.008	1.4e-13	1000G
B2M	rs114606397	6	31164779	Trans	T	C	0.605	0.139	0.019	0.008	1.45e-13	1000G
B2M	rs116534973	6	31331829	Trans	T	C	0.644	-0.143	0.019	0.008	1.45e-13	1000G
B2M	rs115660953	6	31002013	Trans	G	A	0.819	0.176	0.024	0.008	1.47e-13	1000G
B2M	rs140731353	6	31073047	Trans	A	G	0.525	-0.146	0.02	0.008	1.51e-13	1000G
B2M	rs112753898	6	31333191	Trans	C	T	0.643	-0.142	0.019	0.008	1.55e-13	1000G
B2M	rs114153889	6	31239937	Trans	C	T	0.902	0.26	0.035	0.008	1.58e-13	1000G
B2M	rs192893987	6	31168867	Trans	G	A	0.723	0.167	0.023	0.008	1.59e-13	1000G
B2M	rs150991859	6	31457362	Trans	A	C	0.807	0.186	0.025	0.008	1.6e-13	1000G
B2M	rs116006938	6	31376545	Trans	C	T	0.861	0.24	0.033	0.008	1.61e-13	1000G
B2M	rs115832151	6	31253121	Trans	T	C	0.916	0.283	0.038	0.008	1.63e-13	1000G
B2M	rs114520219	6	31240128	Trans	C	T	0.797	0.191	0.026	0.008	1.64e-13	1000G
B2M	rs116142952	6	31240431	Trans	G	T	0.902	0.259	0.035	0.008	1.68e-13	1000G
B2M	rs114582865	6	31168494	Trans	G	A	0.603	0.138	0.019	0.008	1.69e-13	1000G
B2M	rs144154187	6	31459983	Trans	T	C	0.781	0.17	0.023	0.008	1.7e-13	1000G
B2M	rs114160865	6	32358689	Trans	A	G	0.856	-0.191	0.026	0.008	1.73e-13	1000G
B2M	rs116754945	6	31228701	Trans	G	A	0.893	0.299	0.041	0.008	1.74e-13	1000G
B2M	rs115511330	6	31352040	Trans	T	C	0.697	-0.16	0.022	0.008	1.8e-13	1000G
B2M	rs150971517	6	31226389	Trans	C	T	0.895	0.3	0.041	0.008	1.83e-13	1000G
B2M	rs114055159	6	31174926	Trans	T	C	0.681	0.145	0.02	0.008	1.88e-13	1000G
B2M	rs115532137	6	31418355	Trans	G	T	0.572	-0.135	0.018	0.008	1.94e-13	1000G
B2M	rs115757273	6	31241353	Trans	G	T	0.902	0.255	0.035	0.008	1.94e-13	1000G
B2M	rs149082364	6	31241721	Trans	A	G	0.902	0.255	0.035	0.008	1.98e-13	1000G
B2M	rs115376307	6	31241600	Trans	G	A	0.902	0.255	0.035	0.008	1.99e-13	1000G
B2M	rs2187668	6	32605884	Trans	A	G	0.12	0.208	0.028	0.01	2.05e-13	Exome
B2M	rs116472565	6	30920124	Trans	G	A	0.868	-0.197	0.027	0.008	2.07e-13	1000G
B2M	rs144243429	6	31227402	Trans	T	C	0.896	0.305	0.042	0.008	2.1e-13	1000G
B2M	rs115873992	6	31419201	Trans	G	A	0.571	-0.135	0.018	0.008	2.16e-13	1000G
B2M	rs115918241	6	31330015	Trans	C	G	0.8	-0.176	0.024	0.008	2.18e-13	1000G
B2M	rs116368518	6	31330139	Trans	A	G	0.799	-0.176	0.024	0.008	2.21e-13	1000G
B2M	rs3129953	6	32361821	Trans	T	C	0.143	0.192	0.026	0.01	2.21e-13	Exome
B2M	rs149360121	6	31155991	Trans	T	C	0.852	0.196	0.027	0.008	2.23e-13	1000G
B2M	rs115124407	6	30913458	Trans	G	A	0.868	-0.197	0.027	0.008	2.24e-13	1000G
B2M	rs116444273	6	32199144	Trans	C	A	0.794	-0.166	0.023	0.008	2.31e-13	1000G
B2M	rs115937388	6	31236410	Trans	C	T	0.897	0.307	0.042	0.008	2.34e-13	1000G
B2M	rs116459084	6	31236400	Trans	G	A	0.897	0.307	0.042	0.008	2.34e-13	1000G
B2M	rs142259499	6	31341771	Trans	G	A	0.777	-0.203	0.028	0.008	2.36e-13	1000G
B2M	rs114166115	6	31229339	Trans	T	C	0.894	0.298	0.041	0.008	2.44e-13	1000G
B2M	rs2523568	6	31329932	Trans	G	A	0.8	-0.176	0.024	0.008	2.47e-13	1000G
B2M	rs2523569	6	31329921	Trans	T	G	0.8	-0.176	0.024	0.008	2.48e-13	1000G
B2M	rs115789403	6	31451849	Trans	T	G	0.769	0.157	0.021	0.008	2.49e-13	1000G
B2M	rs115983033	6	31173669	Trans	T	C	0.68	0.144	0.02	0.008	2.53e-13	1000G
B2M	rs139078838	6	31164511	Trans	C	T	0.762	0.164	0.022	0.008	2.53e-13	1000G
B2M	rs115409438	6	32384500	Trans	C	T	0.867	-0.196	0.027	0.008	2.64e-13	1000G
B2M	rs115607207	6	31237975	Trans	C	T	0.593	-0.16	0.022	0.008	2.7e-13	1000G
B2M	rs2523554	6	31331829	Trans	G	A	0.359	0.141	0.019	0.009	2.7e-13	Exome
B2M	rs138077041	6	31449642	Trans	G	A	0.783	0.16	0.022	0.008	2.8e-13	1000G
B2M	rs149248545	6	31326324	Trans	T	C	0.638	-0.171	0.023	0.008	2.8e-13	1000G
B2M	rs115769031	6	31236231	Trans	G	T	0.894	0.304	0.042	0.008	2.83e-13	1000G
B2M	rs111985318	6	31331095	Trans	G	A	0.804	-0.175	0.024	0.008	2.84e-13	1000G
B2M	rs112726033	6	29922995	Trans	C	T	0.598	-0.159	0.022	0.008	2.84e-13	1000G
B2M	rs116592567	6	31330359	Trans	C	T	0.805	-0.175	0.024	0.008	2.87e-13	1000G
B2M	rs116354788	6	32427789	Trans	C	T	0.621	-0.143	0.02	0.008	2.9e-13	1000G
B2M	rs115575185	6	31420500	Trans	T	G	0.57	-0.134	0.018	0.008	2.91e-13	1000G
B2M	rs114654571	6	31453113	Trans	A	C	0.785	0.161	0.022	0.008	2.96e-13	1000G
B2M	rs114913950	6	31260318	Trans	G	A	0.517	-0.141	0.019	0.008	2.97e-13	1000G
B2M	rs115133605	6	31240814	Trans	C	T	0.908	0.274	0.038	0.008	3e-13	1000G
B2M	rs114032620	6	31449269	Trans	C	T	0.783	0.16	0.022	0.008	3.04e-13	1000G
B2M	rs115960998	6	31229856	Trans	G	C	0.896	0.302	0.041	0.008	3.04e-13	1000G
B2M	rs115172311	6	31229864	Trans	G	T	0.896	0.302	0.041	0.008	3.05e-13	1000G
B2M	rs115110946	6	32361821	Trans	C	T	0.856	-0.188	0.026	0.008	3.07e-13	1000G
B2M	rs115968584	6	31230438	Trans	T	C	0.896	0.301	0.041	0.008	3.07e-13	1000G
B2M	rs115203590	6	31230275	Trans	A	G	0.896	0.301	0.041	0.008	3.08e-13	1000G
B2M	rs145193750	6	31452544	Trans	C	A	0.783	0.16	0.022	0.008	3.1e-13	1000G
B2M	rs2233974	6	31080016	Trans	G	C	0.188	0.172	0.024	0.01	3.1e-13	Exome
B2M	rs116275086	6	31451680	Trans	C	T	0.783	0.16	0.022	0.008	3.2e-13	1000G
B2M	rs114711596	6	32392877	Trans	C	T	0.868	-0.196	0.027	0.008	3.25e-13	1000G
B2M	rs3135353	6	32392877	Trans	A	G	0.13	0.199	0.027	0.01	3.26e-13	Exome
B2M	rs116567760	6	31222628	Trans	C	T	0.903	0.283	0.039	0.008	3.34e-13	1000G
B2M	rs147904176	6	31451779	Trans	C	G	0.782	0.16	0.022	0.008	3.34e-13	1000G
B2M	rs60045856	6	32799845	Trans	T	G	0.895	-0.22	0.03	0.008	3.36e-13	1000G
B2M	rs115871071	6	31247964	Trans	T	C	0.909	0.274	0.038	0.008	3.45e-13	1000G
B2M	rs139224623	6	31159630	Trans	A	G	0.687	0.148	0.02	0.008	3.52e-13	1000G
B2M	rs116657051	6	32363215	Trans	T	C	0.856	-0.188	0.026	0.008	3.57e-13	1000G
B2M	rs190055148	6	31166297	Trans	A	G	0.694	0.153	0.021	0.008	3.6e-13	1000G
B2M	rs114326955	6	31238957	Trans	C	A	0.592	-0.161	0.022	0.008	3.61e-13	1000G
B2M	rs116793141	6	31448625	Trans	C	T	0.783	0.159	0.022	0.008	3.74e-13	1000G
B2M	rs116754572	6	31228086	Trans	C	A	0.892	0.294	0.04	0.008	3.75e-13	1000G
B2M	rs116356281	6	31235265	Trans	C	T	0.895	0.302	0.042	0.008	3.79e-13	1000G
B2M	rs116803925	6	31001781	Trans	C	T	0.795	0.166	0.023	0.008	3.84e-13	1000G
B2M	rs116024492	6	29920841	Trans	G	A	0.57	-0.161	0.022	0.008	3.89e-13	1000G
B2M	rs148423806	6	31450685	Trans	A	G	0.785	0.16	0.022	0.008	3.97e-13	1000G
B2M	rs116799155	6	32375796	Trans	A	T	0.856	-0.188	0.026	0.008	3.99e-13	1000G
B2M	rs114392088	6	32374595	Trans	A	G	0.856	-0.187	0.026	0.008	4.02e-13	1000G
B2M	rs114115252	6	30899195	Trans	G	A	0.866	-0.193	0.027	0.008	4.03e-13	1000G
B2M	rs116321290	6	31485101	Trans	A	C	0.762	-0.162	0.022	0.008	4.03e-13	1000G
B2M	rs115393115	6	32395698	Trans	A	T	0.869	-0.196	0.027	0.008	4.04e-13	1000G
B2M	rs115912299	6	31447135	Trans	T	C	0.783	0.159	0.022	0.008	4.04e-13	1000G
B2M	rs144459525	6	31450656	Trans	C	T	0.786	0.161	0.022	0.008	4.09e-13	1000G
B2M	rs114285281	6	31447588	Trans	C	T	0.783	0.159	0.022	0.008	4.1e-13	1000G
B2M	rs146375228	6	31452733	Trans	T	G	0.787	0.162	0.022	0.008	4.19e-13	1000G
B2M	rs116169603	6	31446796	Trans	G	A	0.783	0.159	0.022	0.008	4.23e-13	1000G
B2M	rs116396069	6	30798697	Trans	C	T	0.88	-0.204	0.028	0.008	4.23e-13	1000G
B2M	rs115959488	6	32421469	Trans	G	A	0.872	-0.203	0.028	0.008	4.26e-13	1000G
B2M	rs115489726	6	31766660	Trans	C	T	0.894	-0.216	0.03	0.008	4.35e-13	1000G
B2M	rs116016886	6	31236341	Trans	C	T	0.896	0.305	0.042	0.008	4.4e-13	1000G
B2M	rs114511540	6	31268832	Trans	C	T	0.392	-0.135	0.019	0.008	4.41e-13	1000G
B2M	rs111939122	6	31333019	Trans	T	C	0.805	-0.171	0.024	0.008	4.47e-13	1000G
B2M	rs116532919	6	30879636	Trans	C	T	0.885	-0.205	0.028	0.008	4.7e-13	1000G
B2M	rs115548483	6	30919391	Trans	G	A	0.866	-0.194	0.027	0.008	4.81e-13	1000G
B2M	rs115535550	6	30899650	Trans	G	A	0.867	-0.193	0.027	0.008	4.84e-13	1000G
B2M	rs139258799	6	30821522	Trans	C	T	0.882	-0.204	0.028	0.008	4.87e-13	1000G
B2M	rs115933557	6	32401532	Trans	T	A	0.869	-0.195	0.027	0.008	4.89e-13	1000G
B2M	rs537160	6	31916400	Trans	T	C	0.312	0.143	0.02	0.009	5.05e-13	Exome
B2M	rs114128813	6	31229678	Trans	C	T	0.898	0.302	0.042	0.008	5.27e-13	1000G
B2M	rs116378058	6	31266495	Trans	A	G	0.672	0.14	0.019	0.008	5.34e-13	1000G
B2M	rs141681840	6	31453184	Trans	G	A	0.792	0.165	0.023	0.008	5.4e-13	1000G
B2M	rs114873089	6	30820373	Trans	C	T	0.885	-0.205	0.028	0.008	5.42e-13	1000G
B2M	rs138253351	6	30926517	Trans	C	T	0.882	-0.205	0.028	0.008	5.48e-13	1000G
B2M	rs116476625	6	31234131	Trans	T	A	0.895	0.297	0.041	0.008	5.52e-13	1000G
B2M	rs116471209	6	31202575	Trans	C	G	0.783	0.163	0.023	0.008	5.59e-13	1000G
B2M	rs115029835	6	30899051	Trans	G	C	0.883	-0.203	0.028	0.008	5.6e-13	1000G
B2M	rs4122189	6	31167927	Trans	A	G	0.204	-0.166	0.023	0.009	5.74e-13	Exome
B2M	rs117365121	6	32386699	Trans	A	G	0.865	-0.192	0.027	0.008	5.92e-13	1000G
B2M	rs147344698	6	30859344	Trans	G	A	0.885	-0.204	0.028	0.008	5.94e-13	1000G
B2M	rs115215206	6	30894965	Trans	T	A	0.883	-0.203	0.028	0.008	6.09e-13	1000G
B2M	rs1265047	6	31081464	Trans	A	G	0.597	-0.137	0.019	0.008	6.1e-13	1000G
B2M	rs114249457	6	30855211	Trans	T	G	0.885	-0.204	0.028	0.008	6.13e-13	1000G
B2M	rs115893288	6	31333562	Trans	G	A	0.803	-0.169	0.023	0.008	6.18e-13	1000G
B2M	rs116696125	6	31233937	Trans	G	A	0.898	0.307	0.043	0.008	6.22e-13	1000G
B2M	rs114274879	6	30882415	Trans	C	T	0.883	-0.203	0.028	0.008	6.3e-13	1000G
B2M	rs114596632	6	30879987	Trans	C	T	0.883	-0.203	0.028	0.008	6.36e-13	1000G
B2M	rs116004192	6	31164271	Trans	G	A	0.797	0.166	0.023	0.008	6.39e-13	1000G
B2M	rs115572948	6	31001519	Trans	C	T	0.798	0.165	0.023	0.008	6.4e-13	1000G
B2M	rs6901158	6	32205942	Trans	T	C	0.146	0.188	0.026	0.009	6.42e-13	Exome
B2M	rs113723406	6	31333095	Trans	G	A	0.803	-0.169	0.024	0.008	6.45e-13	1000G
B2M	rs115383018	6	31332703	Trans	A	C	0.804	-0.169	0.024	0.008	6.45e-13	1000G
B2M	rs115855481	6	30873605	Trans	C	A	0.883	-0.203	0.028	0.008	6.48e-13	1000G
B2M	rs114833819	6	30872982	Trans	G	A	0.883	-0.203	0.028	0.008	6.49e-13	1000G
B2M	rs116298373	6	31332496	Trans	G	A	0.804	-0.17	0.024	0.008	6.49e-13	1000G
B2M	rs137975635	6	30872783	Trans	C	T	0.883	-0.203	0.028	0.008	6.5e-13	1000G
B2M	rs142382482	6	31164549	Trans	A	G	0.608	0.136	0.019	0.008	6.52e-13	1000G
B2M	rs116353708	6	31332256	Trans	C	A	0.804	-0.17	0.024	0.008	6.53e-13	1000G
B2M	rs630379	6	31922254	Trans	T	G	0.267	0.149	0.021	0.009	6.53e-13	Exome
B2M	rs115319513	6	29923580	Trans	C	G	0.615	-0.153	0.021	0.008	6.55e-13	1000G
B2M	rs111270120	6	31331977	Trans	G	T	0.804	-0.17	0.024	0.008	6.57e-13	1000G
B2M	rs149329665	6	31164472	Trans	C	A	0.794	0.164	0.023	0.008	6.74e-13	1000G
B2M	rs114131370	6	31169289	Trans	T	C	0.793	0.164	0.023	0.008	6.8e-13	1000G
B2M	rs114830575	6	30867527	Trans	G	A	0.883	-0.202	0.028	0.008	6.87e-13	1000G
B2M	rs149943737	6	31167213	Trans	C	T	0.795	0.164	0.023	0.008	7.04e-13	1000G
B2M	rs1980493	6	32363215	Trans	G	A	0.142	0.188	0.026	0.01	7.07e-13	Exome
B2M	rs144556709	6	31237971	Trans	T	C	0.588	-0.158	0.022	0.008	7.11e-13	1000G
B2M	rs144463518	6	31364569	Trans	T	C	0.614	0.139	0.019	0.008	7.14e-13	1000G
B2M	rs115926079	6	31922254	Trans	C	A	0.732	-0.147	0.02	0.008	7.17e-13	1000G
B2M	rs141707415	6	31239681	Trans	T	A	0.579	-0.142	0.02	0.008	7.2e-13	1000G
B2M	rs114246034	6	31001506	Trans	A	T	0.798	0.165	0.023	0.008	7.28e-13	1000G
B2M	rs115127357	6	29919020	Trans	C	T	0.564	-0.152	0.021	0.008	7.44e-13	1000G
B2M	rs114581760	6	31333963	Trans	T	C	0.802	-0.167	0.023	0.008	7.47e-13	1000G
B2M	rs116551911	6	30864279	Trans	C	T	0.883	-0.202	0.028	0.008	7.54e-13	1000G
B2M	rs114680466	6	30803526	Trans	A	G	0.883	-0.202	0.028	0.008	7.89e-13	1000G
B2M	rs116582597	6	30802465	Trans	T	C	0.883	-0.202	0.028	0.008	7.9e-13	1000G
B2M	rs114771957	6	31331954	Trans	C	T	0.803	-0.169	0.024	0.008	7.94e-13	1000G
B2M	rs114437271	6	31452716	Trans	G	T	0.809	0.174	0.024	0.008	7.96e-13	1000G
B2M	rs114213473	6	30811265	Trans	G	C	0.883	-0.202	0.028	0.008	8.05e-13	1000G
B2M	rs115860453	6	30813249	Trans	C	T	0.883	-0.202	0.028	0.008	8.07e-13	1000G
B2M	rs116658279	6	30812996	Trans	G	A	0.883	-0.202	0.028	0.008	8.07e-13	1000G
B2M	rs114418700	6	31207686	Trans	A	G	0.67	0.141	0.02	0.008	8.21e-13	1000G
B2M	rs114387548	6	31202486	Trans	C	T	0.786	0.162	0.023	0.008	8.37e-13	1000G
B2M	rs115377613	6	30825994	Trans	C	T	0.883	-0.202	0.028	0.008	8.39e-13	1000G
B2M	rs142627922	6	30831195	Trans	G	A	0.883	-0.202	0.028	0.008	8.45e-13	1000G
B2M	rs116364608	6	30834331	Trans	A	G	0.883	-0.202	0.028	0.008	8.52e-13	1000G
B2M	rs1264322	6	30857894	Trans	T	C	0.117	0.205	0.029	0.01	8.61e-13	Exome
B2M	rs886422	6	30864279	Trans	A	G	0.117	0.205	0.029	0.01	8.61e-13	Exome
B2M	rs149011455	6	32390332	Trans	C	T	0.863	-0.19	0.027	0.007	8.62e-13	1000G
B2M	rs437179	6	31929014	Trans	A	C	0.275	0.147	0.021	0.009	8.65e-13	Exome
B2M	rs115120791	6	30838497	Trans	T	C	0.883	-0.202	0.028	0.007	8.69e-13	1000G
B2M	rs2535332	6	30813249	Trans	A	G	0.117	0.205	0.029	0.01	8.84e-13	Exome
B2M	rs115123027	6	30907335	Trans	T	C	0.863	-0.189	0.026	0.007	8.9e-13	1000G
B2M	rs3132581	6	30913458	Trans	T	C	0.131	0.196	0.027	0.01	8.94e-13	Exome
B2M	rs141558605	6	30851989	Trans	G	A	0.883	-0.202	0.028	0.007	9.01e-13	1000G
B2M	rs114594339	6	30857894	Trans	G	A	0.883	-0.202	0.028	0.007	9.04e-13	1000G
B2M	rs116113126	6	31236115	Trans	T	C	0.64	-0.153	0.021	0.007	9.17e-13	1000G
B2M	rs116367391	6	31164635	Trans	T	C	0.798	0.165	0.023	0.007	9.19e-13	1000G
B2M	rs144726945	6	32201279	Trans	G	C	0.852	-0.184	0.026	0.007	9.24e-13	1000G
B2M	rs116150019	6	31164643	Trans	C	T	0.798	0.165	0.023	0.007	9.27e-13	1000G
B2M	rs114398407	6	32343369	Trans	T	C	0.842	-0.18	0.025	0.007	9.28e-13	1000G
B2M	rs116052369	6	29923554	Trans	C	T	0.624	-0.154	0.022	0.007	9.43e-13	1000G
B2M	rs115659041	6	31354820	Trans	A	G	0.661	0.144	0.02	0.007	9.59e-13	1000G
B2M	rs146464588	6	31163106	Trans	C	G	0.604	0.135	0.019	0.007	9.68e-13	1000G
B2M	rs440454	6	31927342	Trans	T	C	0.275	0.147	0.021	0.009	1e-12	Exome
B2M	rs419788	6	31928799	Trans	A	G	0.275	0.147	0.021	0.009	1.01e-12	Exome
B2M	rs114954675	6	31162384	Trans	G	A	0.793	0.162	0.023	0.007	1.05e-12	1000G
B2M	rs115860690	6	31162328	Trans	C	A	0.793	0.162	0.023	0.007	1.05e-12	1000G
B2M	rs116627629	6	29917260	Trans	T	C	0.62	-0.135	0.019	0.007	1.05e-12	1000G
B2M	rs3132556	6	31078809	Trans	A	T	0.81	-0.164	0.023	0.007	1.05e-12	1000G
B2M	rs1264308	6	30879987	Trans	A	G	0.117	0.204	0.029	0.01	1.06e-12	Exome
B2M	rs116333122	6	31269173	Trans	A	G	0.392	-0.132	0.019	0.007	1.08e-12	1000G
B2M	rs116303217	6	29914377	Trans	G	A	0.617	-0.141	0.02	0.007	1.12e-12	1000G
B2M	rs2248462	6	31446796	Trans	A	G	0.217	-0.158	0.022	0.009	1.12e-12	Exome
B2M	rs35303934	6	31234222	Trans	G	A	0.9	0.304	0.043	0.007	1.13e-12	1000G
B2M	rs114165044	6	31166828	Trans	C	T	0.793	0.161	0.023	0.007	1.15e-12	1000G
B2M	rs115227506	6	31167347	Trans	G	A	0.793	0.161	0.023	0.007	1.15e-12	1000G
B2M	rs115486093	6	31167696	Trans	G	C	0.793	0.161	0.023	0.007	1.15e-12	1000G
B2M	rs116804125	6	31167927	Trans	C	T	0.793	0.161	0.023	0.007	1.15e-12	1000G
B2M	rs147563892	6	31167011	Trans	G	A	0.793	0.161	0.023	0.007	1.15e-12	1000G
B2M	rs116153726	6	31156155	Trans	C	T	0.793	0.162	0.023	0.007	1.16e-12	1000G
B2M	rs114770322	6	29922177	Trans	A	G	0.598	-0.152	0.021	0.007	1.18e-12	1000G
B2M	rs114838294	6	31156148	Trans	G	T	0.792	0.162	0.023	0.007	1.2e-12	1000G
B2M	rs2074488	6	31240431	Trans	A	C	0.098	-0.22	0.031	0.009	1.2e-12	Exome
B2M	rs115218535	6	31266952	Trans	A	T	0.718	-0.161	0.023	0.007	1.21e-12	1000G
B2M	rs115094172	6	31449994	Trans	T	C	0.778	0.156	0.022	0.007	1.22e-12	1000G
B2M	rs116363406	6	29919141	Trans	G	C	0.621	-0.141	0.02	0.007	1.22e-12	1000G
B2M	rs1265045	6	31085340	Trans	G	A	0.832	0.174	0.025	0.007	1.22e-12	1000G
B2M	rs115306904	6	31061581	Trans	A	G	0.825	0.174	0.025	0.007	1.23e-12	1000G
B2M	rs115227920	6	31002301	Trans	G	C	0.803	0.164	0.023	0.007	1.24e-12	1000G
B2M	rs114256035	6	31163796	Trans	T	C	0.792	0.161	0.023	0.007	1.26e-12	1000G
B2M	rs115315233	6	31163791	Trans	G	C	0.792	0.161	0.023	0.007	1.26e-12	1000G
B2M	rs116711698	6	31164750	Trans	T	G	0.803	0.167	0.024	0.007	1.28e-12	1000G
B2M	rs111771758	6	31242649	Trans	A	G	0.826	-0.17	0.024	0.007	1.29e-12	1000G
B2M	rs113319160	6	31346929	Trans	T	G	0.55	-0.132	0.019	0.007	1.29e-12	1000G
B2M	rs141791323	6	32204657	Trans	G	A	0.853	-0.183	0.026	0.007	1.31e-12	1000G
B2M	rs137983660	6	29919421	Trans	G	A	0.606	-0.145	0.02	0.007	1.32e-12	1000G
B2M	rs114679871	6	29919774	Trans	G	A	0.618	-0.144	0.02	0.007	1.33e-12	1000G
B2M	rs141948649	6	32204684	Trans	G	T	0.853	-0.183	0.026	0.007	1.33e-12	1000G
B2M	rs114232695	6	31239449	Trans	C	G	0.799	-0.168	0.024	0.007	1.37e-12	1000G
B2M	rs2249935	6	31327178	Trans	G	A	0.78	-0.188	0.027	0.007	1.38e-12	1000G
B2M	rs116628249	6	31274586	Trans	A	G	0.602	0.18	0.025	0.007	1.39e-12	1000G
B2M	rs114135628	6	29922199	Trans	T	G	0.6	-0.151	0.021	0.007	1.41e-12	1000G
B2M	rs114788734	6	29920549	Trans	A	G	0.622	-0.147	0.021	0.007	1.41e-12	1000G
B2M	rs114581871	6	29914315	Trans	T	C	0.612	-0.142	0.02	0.007	1.43e-12	1000G
B2M	rs116467968	6	29916505	Trans	T	C	0.622	-0.134	0.019	0.007	1.43e-12	1000G
B2M	rs115317399	6	29920536	Trans	T	G	0.622	-0.146	0.021	0.007	1.46e-12	1000G
B2M	rs116314183	6	29922073	Trans	T	A	0.594	-0.152	0.021	0.007	1.48e-12	1000G
B2M	rs114536468	6	29920238	Trans	C	T	0.613	-0.147	0.021	0.007	1.5e-12	1000G
B2M	rs114672086	6	31353639	Trans	C	T	0.572	0.13	0.018	0.007	1.5e-12	1000G
B2M	rs111610769	6	31347566	Trans	A	G	0.733	0.157	0.022	0.007	1.51e-12	1000G
B2M	rs116733014	6	29918099	Trans	T	G	0.622	-0.134	0.019	0.007	1.51e-12	1000G
B2M	rs114506142	6	31239776	Trans	A	C	0.781	0.175	0.025	0.007	1.52e-12	1000G
B2M	rs115117070	6	30851909	Trans	C	A	0.881	-0.199	0.028	0.007	1.52e-12	1000G
B2M	rs116072659	6	32414290	Trans	G	A	0.698	-0.141	0.02	0.007	1.52e-12	1000G
B2M	rs116643551	6	32205867	Trans	A	G	0.853	-0.183	0.026	0.007	1.52e-12	1000G
B2M	rs141837875	6	30842629	Trans	C	T	0.882	-0.199	0.028	0.007	1.52e-12	1000G
B2M	rs116710325	6	31164739	Trans	C	A	0.8	0.165	0.023	0.007	1.55e-12	1000G
B2M	rs114893981	6	29919098	Trans	G	A	0.611	-0.142	0.02	0.007	1.56e-12	1000G
B2M	rs140149870	6	31241311	Trans	A	G	0.826	-0.169	0.024	0.007	1.56e-12	1000G
B2M	rs116693076	6	29920000	Trans	A	G	0.608	-0.147	0.021	0.007	1.58e-12	1000G
B2M	rs111416301	6	31241664	Trans	G	A	0.826	-0.169	0.024	0.007	1.59e-12	1000G
B2M	rs113996266	6	32205942	Trans	C	T	0.853	-0.182	0.026	0.007	1.59e-12	1000G
B2M	rs116463092	6	29918734	Trans	G	A	0.622	-0.136	0.019	0.007	1.62e-12	1000G
B2M	rs115040257	6	29918684	Trans	T	G	0.622	-0.136	0.019	0.007	1.65e-12	1000G
B2M	rs115687202	6	29914950	Trans	C	T	0.621	-0.137	0.019	0.007	1.65e-12	1000G
B2M	rs114964856	6	29915268	Trans	T	C	0.621	-0.137	0.019	0.007	1.67e-12	1000G
B2M	rs149838010	6	31163582	Trans	C	G	0.791	0.161	0.023	0.007	1.67e-12	1000G
B2M	rs114885031	6	29918770	Trans	G	A	0.623	-0.136	0.019	0.007	1.68e-12	1000G
B2M	rs115718986	6	31362770	Trans	C	T	0.674	0.147	0.021	0.007	1.68e-12	1000G
B2M	rs116050337	6	29915330	Trans	C	T	0.622	-0.137	0.019	0.007	1.68e-12	1000G
B2M	rs116628875	6	29920281	Trans	T	G	0.618	-0.147	0.021	0.007	1.68e-12	1000G
B2M	rs116627368	6	31314012	Trans	C	T	0.706	0.194	0.028	0.007	1.7e-12	1000G
B2M	rs114586638	6	29918436	Trans	C	T	0.622	-0.133	0.019	0.007	1.72e-12	1000G
B2M	rs145547914	6	32206243	Trans	C	T	0.843	-0.178	0.025	0.007	1.72e-12	1000G
B2M	rs115522273	6	29920883	Trans	A	T	0.596	-0.15	0.021	0.007	1.73e-12	1000G
B2M	rs114595701	6	32807490	Trans	C	T	0.914	-0.233	0.033	0.007	1.74e-12	1000G
B2M	rs115593773	6	31164763	Trans	A	G	0.805	0.168	0.024	0.007	1.75e-12	1000G
B2M	rs139856000	6	31172225	Trans	G	A	0.805	0.165	0.023	0.007	1.75e-12	1000G
B2M	rs115683124	6	29919862	Trans	G	T	0.61	-0.146	0.021	0.007	1.76e-12	1000G
B2M	rs114565502	6	29914500	Trans	T	G	0.621	-0.139	0.02	0.007	1.78e-12	1000G
B2M	rs115576434	6	31364776	Trans	A	G	0.606	0.137	0.019	0.007	1.78e-12	1000G
B2M	rs45506201	6	32808299	Trans	G	A	0.914	-0.233	0.033	0.007	1.78e-12	1000G
B2M	rs115487330	6	29916914	Trans	T	G	0.61	-0.135	0.019	0.007	1.81e-12	1000G
B2M	rs115017117	6	31392906	Trans	A	G	0.947	0.337	0.048	0.007	1.83e-12	1000G
B2M	rs115746081	6	31164410	Trans	A	G	0.793	0.16	0.023	0.007	1.9e-12	1000G
B2M	rs114964987	6	29919864	Trans	C	A	0.609	-0.145	0.021	0.007	1.95e-12	1000G
B2M	rs115504219	6	31243540	Trans	G	A	0.827	-0.169	0.024	0.007	1.95e-12	1000G
B2M	rs145836600	6	31154820	Trans	T	C	0.692	0.139	0.02	0.007	2.03e-12	1000G
B2M	rs116600664	6	29919010	Trans	G	C	0.599	-0.142	0.02	0.007	2.05e-12	1000G
B2M	rs2844633	6	31096189	Trans	C	T	0.83	0.172	0.024	0.007	2.11e-12	1000G
B2M	rs2844634	6	31096184	Trans	G	C	0.83	0.172	0.024	0.007	2.11e-12	1000G
B2M	rs140865314	6	32153406	Trans	C	A	0.824	-0.171	0.024	0.007	2.15e-12	1000G
B2M	rs115077568	6	29920253	Trans	C	A	0.612	-0.146	0.021	0.007	2.16e-12	1000G
B2M	rs115212502	6	31242151	Trans	T	C	0.567	-0.136	0.019	0.007	2.17e-12	1000G
B2M	rs115487448	6	30993313	Trans	C	T	0.847	-0.185	0.026	0.007	2.17e-12	1000G
B2M	rs2596542	6	31366595	Trans	A	G	0.363	-0.133	0.019	0.008	2.24e-12	Exome
B2M	rs114522555	6	31238010	Trans	G	T	0.58	-0.153	0.022	0.007	2.25e-12	1000G
B2M	rs116700069	6	29914034	Trans	A	G	0.614	-0.14	0.02	0.007	2.27e-12	1000G
B2M	rs115253207	6	31354104	Trans	T	C	0.635	0.131	0.019	0.007	2.3e-12	1000G
B2M	rs115130468	6	32427099	Trans	G	C	0.663	-0.148	0.021	0.007	2.31e-12	1000G
B2M	rs386480	6	31946837	Trans	G	C	0.723	-0.144	0.02	0.007	2.31e-12	1000G
B2M	rs115718475	6	31353593	Trans	G	A	0.635	0.131	0.019	0.007	2.32e-12	1000G
B2M	rs2844529	6	31353593	Trans	T	C	0.365	-0.133	0.019	0.008	2.33e-12	Exome
B2M	rs114596196	6	31353992	Trans	G	C	0.636	0.131	0.019	0.007	2.34e-12	1000G
B2M	rs114809222	6	31239896	Trans	T	C	0.895	0.237	0.034	0.007	2.35e-12	1000G
B2M	rs145560043	6	31878495	Trans	G	A	0.734	-0.146	0.021	0.007	2.35e-12	1000G
B2M	rs114352113	6	30986312	Trans	C	T	0.846	-0.178	0.025	0.007	2.36e-12	1000G
B2M	rs2523473	6	31361897	Trans	G	T	0.362	-0.133	0.019	0.008	2.41e-12	Exome
B2M	rs116827595	6	32813768	Trans	G	A	0.914	-0.232	0.033	0.007	2.47e-12	1000G
B2M	rs114679838	6	32389747	Trans	T	G	0.838	-0.172	0.025	0.007	2.49e-12	1000G
B2M	rs116478605	6	29913944	Trans	C	T	0.614	-0.14	0.02	0.007	2.54e-12	1000G
B2M	rs138221941	6	31363789	Trans	T	A	0.714	0.165	0.024	0.007	2.6e-12	1000G
B2M	rs115236983	6	31175015	Trans	C	A	0.806	0.163	0.023	0.007	2.61e-12	1000G
B2M	rs114759071	6	31354595	Trans	T	C	0.634	0.131	0.019	0.007	2.67e-12	1000G
B2M	rs146613307	6	31158786	Trans	T	C	0.61	0.134	0.019	0.007	2.67e-12	1000G
B2M	rs116188106	6	31927342	Trans	G	A	0.724	-0.142	0.02	0.007	2.71e-12	1000G
B2M	rs116046291	6	31355334	Trans	A	T	0.635	0.132	0.019	0.007	2.74e-12	1000G
B2M	rs115001081	6	29919659	Trans	C	T	0.612	-0.144	0.021	0.007	2.76e-12	1000G
B2M	rs116373671	6	31355366	Trans	C	T	0.635	0.132	0.019	0.007	2.76e-12	1000G
B2M	rs114320777	6	31240692	Trans	G	A	0.557	0.135	0.019	0.007	2.77e-12	1000G
B2M	rs112163059	6	31243846	Trans	G	T	0.828	-0.168	0.024	0.007	2.87e-12	1000G
B2M	rs114011334	6	31928799	Trans	C	T	0.724	-0.142	0.02	0.007	2.88e-12	1000G
B2M	rs3130991	6	31087354	Trans	T	C	0.324	-0.139	0.02	0.009	2.95e-12	Exome
B2M	rs114677658	6	29915751	Trans	A	G	0.514	-0.128	0.018	0.007	2.97e-12	1000G
B2M	rs114068725	6	30932068	Trans	G	A	0.848	-0.181	0.026	0.007	3e-12	1000G
B2M	rs115002281	6	31929014	Trans	C	A	0.724	-0.142	0.02	0.007	3.08e-12	1000G
B2M	rs114960596	6	29912668	Trans	G	T	0.582	-0.15	0.021	0.007	3.14e-12	1000G
B2M	rs115844637	6	29921135	Trans	G	A	0.594	-0.148	0.021	0.007	3.14e-12	1000G
B2M	rs114697025	6	29918861	Trans	G	T	0.617	-0.135	0.019	0.007	3.22e-12	1000G
B2M	rs115930891	6	31247736	Trans	T	C	0.829	-0.168	0.024	0.007	3.26e-12	1000G
B2M	rs139186908	6	31248169	Trans	C	T	0.829	-0.169	0.024	0.007	3.28e-12	1000G
B2M	rs389883	6	31947460	Trans	C	A	0.272	0.144	0.021	0.008	3.28e-12	Exome
B2M	rs114921580	6	31238490	Trans	C	T	0.637	-0.137	0.02	0.007	3.33e-12	1000G
B2M	rs145411844	6	32394027	Trans	A	G	0.845	-0.177	0.025	0.007	3.35e-12	1000G
B2M	rs147814764	6	31247390	Trans	G	A	0.829	-0.168	0.024	0.007	3.35e-12	1000G
B2M	rs182364552	6	31069841	Trans	T	A	0.742	-0.168	0.024	0.007	3.4e-12	1000G
B2M	rs116620465	6	31165846	Trans	C	T	0.792	0.158	0.023	0.007	3.45e-12	1000G
B2M	rs114986544	6	31164590	Trans	A	C	0.802	0.163	0.023	0.007	3.46e-12	1000G
B2M	rs186350807	6	31166294	Trans	C	T	0.792	0.158	0.023	0.007	3.48e-12	1000G
B2M	rs149095868	6	31246324	Trans	A	C	0.828	-0.168	0.024	0.007	3.53e-12	1000G
B2M	rs114616349	6	31245796	Trans	C	T	0.828	-0.168	0.024	0.007	3.56e-12	1000G
B2M	rs115340904	6	31245821	Trans	A	G	0.828	-0.168	0.024	0.007	3.56e-12	1000G
B2M	rs116537579	6	29912280	Trans	C	T	0.607	-0.148	0.021	0.007	3.69e-12	1000G
B2M	rs116694147	6	29921158	Trans	C	T	0.59	-0.148	0.021	0.007	3.74e-12	1000G
B2M	rs116209729	6	30796659	Trans	A	G	0.887	-0.204	0.029	0.007	3.78e-12	1000G
B2M	rs115446257	6	31154620	Trans	T	C	0.792	0.158	0.023	0.007	3.89e-12	1000G
B2M	rs115591082	6	32844103	Trans	A	G	0.914	-0.235	0.034	0.007	3.89e-12	1000G
B2M	rs116457857	6	29918917	Trans	T	C	0.603	-0.137	0.02	0.007	3.91e-12	1000G
B2M	rs147742352	6	31168588	Trans	G	A	0.798	0.161	0.023	0.007	3.92e-12	1000G
B2M	rs151190423	6	30792117	Trans	G	C	0.887	-0.204	0.029	0.007	4e-12	1000G
B2M	rs112296394	6	29913171	Trans	A	G	0.619	-0.14	0.02	0.007	4.04e-12	1000G
B2M	rs114935179	6	31363948	Trans	A	G	0.646	0.134	0.019	0.007	4.06e-12	1000G
B2M	rs116047497	6	31363712	Trans	T	C	0.663	0.141	0.02	0.007	4.13e-12	1000G
B2M	rs112902401	6	31236854	Trans	T	C	0.832	-0.173	0.025	0.007	4.25e-12	1000G
B2M	rs3130995	6	31090552	Trans	G	A	0.673	0.135	0.02	0.007	4.33e-12	1000G
B2M	rs114989065	6	31347550	Trans	G	T	0.733	0.153	0.022	0.007	4.51e-12	1000G
B2M	rs2523589	6	31327334	Trans	T	G	0.555	-0.151	0.022	0.007	4.54e-12	1000G
B2M	rs116830223	6	31363680	Trans	A	G	0.655	0.138	0.02	0.007	4.57e-12	1000G
B2M	rs114240877	6	31173886	Trans	T	G	0.805	0.161	0.023	0.007	4.59e-12	1000G
B2M	rs144721865	6	31156041	Trans	C	T	0.806	0.166	0.024	0.007	4.65e-12	1000G
B2M	rs76682235	6	29924386	Trans	T	C	0.591	0.146	0.021	0.007	4.66e-12	1000G
B2M	rs116526577	6	31257622	Trans	T	C	0.783	0.162	0.023	0.007	4.69e-12	1000G
B2M	rs115709752	6	31363090	Trans	G	C	0.644	0.132	0.019	0.007	4.72e-12	1000G
B2M	rs115197032	6	31368540	Trans	C	G	0.636	0.129	0.019	0.007	4.86e-12	1000G
B2M	rs116209343	6	31172044	Trans	T	C	0.805	0.161	0.023	0.007	4.9e-12	1000G
B2M	rs114936958	6	31171915	Trans	T	C	0.805	0.161	0.023	0.007	4.93e-12	1000G
B2M	rs3132579	6	30940989	Trans	G	A	0.153	0.176	0.025	0.009	4.97e-12	Exome
B2M	rs114098189	6	31171598	Trans	T	C	0.805	0.161	0.023	0.007	5e-12	1000G
B2M	rs139240070	6	30783579	Trans	G	A	0.888	-0.203	0.029	0.007	5.01e-12	1000G
B2M	rs141449709	6	32426458	Trans	G	T	0.607	-0.136	0.02	0.007	5.01e-12	1000G
B2M	rs115977139	6	29921220	Trans	G	A	0.588	-0.149	0.022	0.007	5.03e-12	1000G
B2M	rs140705308	6	31163569	Trans	A	G	0.808	0.167	0.024	0.007	5.16e-12	1000G
B2M	rs138592960	6	31359686	Trans	C	A	0.641	0.136	0.02	0.007	5.18e-12	1000G
B2M	rs115432991	6	31367707	Trans	T	C	0.642	0.13	0.019	0.007	5.32e-12	1000G
B2M	rs138787908	6	31164517	Trans	C	T	0.807	0.166	0.024	0.007	5.32e-12	1000G
B2M	rs80040890	6	29924359	Trans	A	G	0.591	0.146	0.021	0.007	5.35e-12	1000G
B2M	rs114630178	6	30796545	Trans	T	C	0.871	-0.193	0.028	0.007	5.36e-12	1000G
B2M	rs115045745	6	29912368	Trans	T	C	0.619	-0.145	0.021	0.007	5.44e-12	1000G
B2M	rs114882497	6	32391192	Trans	T	C	0.835	-0.169	0.025	0.007	5.48e-12	1000G
B2M	rs114056368	6	30971769	Trans	A	G	0.843	-0.174	0.025	0.007	5.49e-12	1000G
B2M	rs116233462	6	29911538	Trans	A	G	0.613	-0.155	0.023	0.007	5.51e-12	1000G
B2M	rs2239521	6	31089388	Trans	G	C	0.682	0.137	0.02	0.007	5.53e-12	1000G
B2M	rs114620563	6	31173860	Trans	A	G	0.806	0.161	0.023	0.007	5.58e-12	1000G
B2M	rs115948541	6	32428862	Trans	T	C	0.841	-0.173	0.025	0.007	5.6e-12	1000G
B2M	rs114447495	6	31429927	Trans	T	C	0.791	-0.168	0.024	0.007	5.68e-12	1000G
B2M	rs115949512	6	31430721	Trans	A	G	0.791	-0.168	0.024	0.007	5.75e-12	1000G
B2M	rs114655586	6	31242191	Trans	A	G	0.77	0.175	0.025	0.007	5.8e-12	1000G
B2M	rs115117173	6	31366595	Trans	C	T	0.637	0.128	0.019	0.007	5.9e-12	1000G
B2M	rs114339953	6	31367838	Trans	C	A	0.637	0.128	0.019	0.007	5.95e-12	1000G
B2M	rs115624124	6	29922653	Trans	C	A	0.603	-0.148	0.021	0.007	5.95e-12	1000G
B2M	rs143698138	6	31069861	Trans	A	G	0.737	-0.164	0.024	0.007	5.96e-12	1000G
B2M	rs148461629	6	31366842	Trans	A	T	0.637	0.128	0.019	0.007	5.96e-12	1000G
B2M	rs115056061	6	31368632	Trans	G	A	0.637	0.128	0.019	0.007	6.1e-12	1000G
B2M	rs115392541	6	31364459	Trans	C	T	0.636	0.131	0.019	0.007	6.14e-12	1000G
B2M	rs115822588	6	31367023	Trans	C	G	0.639	0.129	0.019	0.007	6.16e-12	1000G
B2M	rs2523467	6	31362930	Trans	A	G	0.363	-0.13	0.019	0.008	6.18e-12	Exome
B2M	rs114910971	6	31380897	Trans	C	T	0.948	0.333	0.048	0.007	6.2e-12	1000G
B2M	rs115452736	6	29921880	Trans	G	T	0.6	-0.146	0.021	0.007	6.21e-12	1000G
B2M	rs2302399	6	31088202	Trans	A	G	0.677	0.135	0.02	0.007	6.27e-12	1000G
B2M	rs116470501	6	31367365	Trans	C	A	0.638	0.128	0.019	0.007	6.35e-12	1000G
B2M	rs114106992	6	32394537	Trans	C	T	0.842	-0.17	0.025	0.007	6.56e-12	1000G
B2M	rs114440200	6	31362584	Trans	A	G	0.678	0.146	0.021	0.007	6.81e-12	1000G
B2M	rs151316824	6	31361268	Trans	A	C	0.813	0.217	0.032	0.007	6.96e-12	1000G
B2M	rs112145970	6	29912852	Trans	C	T	0.588	-0.146	0.021	0.007	7.19e-12	1000G
B2M	rs139237852	6	31368154	Trans	T	C	0.639	0.129	0.019	0.007	7.21e-12	1000G
B2M	rs116306892	6	31378335	Trans	G	C	0.948	0.333	0.049	0.007	7.34e-12	1000G
B2M	rs115363174	6	31237991	Trans	T	G	0.569	-0.151	0.022	0.007	7.35e-12	1000G
B2M	rs115406947	6	32432646	Trans	G	A	0.858	-0.201	0.029	0.007	7.39e-12	1000G
B2M	rs114569836	6	31359193	Trans	A	G	0.74	0.197	0.029	0.007	7.41e-12	1000G
B2M	rs114370391	6	32392543	Trans	T	C	0.84	-0.169	0.025	0.007	7.46e-12	1000G
B2M	rs3095297	6	31083729	Trans	A	C	0.675	0.134	0.02	0.007	7.71e-12	1000G
B2M	rs148087300	6	32420497	Trans	C	T	0.64	-0.144	0.021	0.007	7.77e-12	1000G
B2M	rs3094208	6	31090672	Trans	C	T	0.325	-0.136	0.02	0.009	8.01e-12	Exome
B2M	rs116217042	6	31164595	Trans	G	A	0.864	0.189	0.028	0.007	8.1e-12	1000G
B2M	rs116271438	6	31362930	Trans	C	T	0.637	0.127	0.019	0.007	8.11e-12	1000G
B2M	rs1062470	6	31084435	Trans	G	A	0.675	0.134	0.02	0.007	8.17e-12	1000G
B2M	rs115898893	6	31365536	Trans	T	C	0.634	0.128	0.019	0.007	8.27e-12	1000G
B2M	rs148295952	6	32394060	Trans	T	C	0.841	-0.169	0.025	0.007	8.35e-12	1000G
B2M	rs145975636	6	31366318	Trans	A	G	0.635	0.128	0.019	0.007	8.44e-12	1000G
B2M	rs75747212	6	31089389	Trans	G	A	0.681	0.136	0.02	0.007	8.46e-12	1000G
B2M	rs114623576	6	31368964	Trans	C	T	0.636	0.128	0.019	0.007	8.52e-12	1000G
B2M	rs114389359	6	31364207	Trans	C	T	0.639	0.13	0.019	0.007	8.56e-12	1000G
B2M	rs150888852	6	31364236	Trans	C	T	0.642	0.131	0.019	0.007	8.67e-12	1000G
B2M	rs139334571	6	31364242	Trans	G	A	0.642	0.131	0.019	0.007	8.68e-12	1000G
B2M	rs111547432	6	29911064	Trans	G	A	0.583	-0.176	0.026	0.007	8.74e-12	1000G
B2M	rs114375686	6	29921822	Trans	C	A	0.595	-0.148	0.022	0.007	8.74e-12	1000G
B2M	rs115534741	6	31330161	Trans	G	A	0.777	0.165	0.024	0.007	8.82e-12	1000G
B2M	rs138925446	6	30962469	Trans	T	C	0.844	-0.173	0.025	0.007	8.82e-12	1000G
B2M	rs115455133	6	31361897	Trans	A	C	0.636	0.13	0.019	0.007	8.94e-12	1000G
B2M	rs116023984	6	30951561	Trans	T	C	0.844	-0.174	0.026	0.007	8.95e-12	1000G
B2M	rs3094213	6	31085701	Trans	G	A	0.675	0.133	0.02	0.007	9.14e-12	1000G
B2M	rs114776785	6	31361854	Trans	A	T	0.636	0.129	0.019	0.007	9.23e-12	1000G
B2M	rs146994502	6	31360851	Trans	T	G	0.685	0.148	0.022	0.007	9.3e-12	1000G
B2M	rs116728891	6	31361710	Trans	A	G	0.635	0.13	0.019	0.007	9.33e-12	1000G
B2M	rs115403441	6	31365308	Trans	T	G	0.634	0.128	0.019	0.007	9.43e-12	1000G
B2M	rs114669801	6	31364384	Trans	A	G	0.687	0.174	0.026	0.007	9.47e-12	1000G
B2M	rs116639038	6	31366622	Trans	A	G	0.634	0.128	0.019	0.007	9.51e-12	1000G
B2M	rs116724747	6	31368125	Trans	C	G	0.634	0.128	0.019	0.007	9.68e-12	1000G
B2M	rs114090659	6	30940989	Trans	T	C	0.843	-0.173	0.025	0.007	9.96e-12	1000G
B2M	rs150063043	6	32420512	Trans	T	C	0.628	-0.146	0.021	0.007	1e-11	1000G
B2M	rs3130996	6	31090843	Trans	T	G	0.675	0.133	0.02	0.007	1e-11	1000G
B2M	rs3095313	6	31090599	Trans	C	T	0.675	0.133	0.02	0.007	1.01e-11	1000G
B2M	rs3130990	6	31087286	Trans	C	T	0.675	0.133	0.02	0.007	1.01e-11	1000G
B2M	rs3132544	6	31091070	Trans	C	T	0.675	0.133	0.02	0.007	1.02e-11	1000G
B2M	rs115120511	6	31368700	Trans	G	C	0.63	0.128	0.019	0.007	1.03e-11	1000G
B2M	rs3095316	6	31089037	Trans	G	C	0.675	0.133	0.02	0.007	1.03e-11	1000G
B2M	rs145508740	6	31363770	Trans	C	G	0.703	0.156	0.023	0.007	1.04e-11	1000G
B2M	rs114933424	6	31352086	Trans	T	C	0.89	0.202	0.03	0.007	1.05e-11	1000G
B2M	rs115224975	6	30780568	Trans	C	T	0.888	-0.2	0.029	0.007	1.08e-11	1000G
B2M	rs116113788	6	31364383	Trans	C	T	0.682	0.167	0.025	0.007	1.1e-11	1000G
B2M	rs150045840	6	31222369	Trans	C	T	0.786	0.192	0.028	0.007	1.12e-11	1000G
B2M	rs116614804	6	32425487	Trans	T	G	0.679	-0.139	0.02	0.007	1.13e-11	1000G
B2M	rs3094207	6	31091409	Trans	C	G	0.675	0.133	0.02	0.007	1.13e-11	1000G
B2M	rs115799879	6	29921773	Trans	C	T	0.597	-0.146	0.021	0.007	1.15e-11	1000G
B2M	rs116142539	6	31359466	Trans	G	C	0.651	0.144	0.021	0.007	1.16e-11	1000G
B2M	rs146888746	6	31163566	Trans	A	G	0.819	0.171	0.025	0.007	1.19e-11	1000G
B2M	rs116430404	6	31363501	Trans	A	C	0.647	0.131	0.019	0.007	1.2e-11	1000G
B2M	rs116483115	6	31359665	Trans	C	T	0.64	0.132	0.019	0.007	1.21e-11	1000G
B2M	rs112448157	6	31346937	Trans	G	A	0.768	0.149	0.022	0.007	1.22e-11	1000G
B2M	rs148537429	6	29911419	Trans	G	A	0.513	-0.172	0.025	0.007	1.23e-11	1000G
B2M	rs114099103	6	29915061	Trans	C	T	0.675	-0.136	0.02	0.007	1.24e-11	1000G
B2M	rs142284761	6	31087562	Trans	A	T	0.68	0.133	0.02	0.007	1.26e-11	1000G
B2M	rs3131001	6	31091531	Trans	G	T	0.679	0.133	0.02	0.007	1.27e-11	1000G
B2M	rs115477417	6	29917881	Trans	C	T	0.589	0.132	0.019	0.007	1.3e-11	1000G
B2M	rs114272264	6	31359648	Trans	T	C	0.64	0.131	0.019	0.007	1.32e-11	1000G
B2M	rs145543103	6	32421073	Trans	C	T	0.613	-0.138	0.02	0.007	1.32e-11	1000G
B2M	rs115919994	6	31002527	Trans	G	A	0.398	-0.13	0.019	0.007	1.43e-11	1000G
B2M	rs3131002	6	31092669	Trans	G	A	0.68	0.133	0.02	0.007	1.44e-11	1000G
B2M	rs114202986	6	31375917	Trans	T	C	0.947	0.327	0.048	0.007	1.45e-11	1000G
B2M	rs114188216	6	32424882	Trans	C	T	0.68	-0.138	0.02	0.007	1.48e-11	1000G
B2M	rs115950714	6	32424568	Trans	G	A	0.68	-0.138	0.02	0.007	1.48e-11	1000G
B2M	rs116474873	6	32384900	Trans	T	C	0.843	-0.168	0.025	0.007	1.48e-11	1000G
B2M	rs2524069	6	31244789	Trans	A	T	0.169	0.167	0.025	0.008	1.48e-11	Exome
B2M	rs114923669	6	32383341	Trans	A	C	0.843	-0.167	0.025	0.007	1.5e-11	1000G
B2M	rs115025645	6	32383208	Trans	G	T	0.843	-0.167	0.025	0.007	1.5e-11	1000G
B2M	rs116152301	6	32383307	Trans	T	G	0.843	-0.167	0.025	0.007	1.5e-11	1000G
B2M	rs116678593	6	32383410	Trans	G	T	0.843	-0.167	0.025	0.007	1.5e-11	1000G
B2M	rs114201034	6	32383360	Trans	G	A	0.843	-0.167	0.025	0.007	1.51e-11	1000G
B2M	rs116473074	6	32383441	Trans	T	G	0.843	-0.167	0.025	0.007	1.51e-11	1000G
B2M	rs151295560	6	31034595	Trans	T	C	0.705	-0.137	0.02	0.007	1.51e-11	1000G
B2M	rs114275596	6	32383488	Trans	T	A	0.843	-0.167	0.025	0.007	1.52e-11	1000G
B2M	rs114446745	6	29764342	Trans	G	A	0.597	-0.137	0.02	0.007	1.52e-11	1000G
B2M	rs116832701	6	32390196	Trans	T	C	0.843	-0.167	0.025	0.007	1.52e-11	1000G
B2M	rs114009450	6	32387752	Trans	A	C	0.843	-0.167	0.025	0.007	1.54e-11	1000G
B2M	rs114114671	6	32386707	Trans	T	C	0.843	-0.167	0.025	0.007	1.54e-11	1000G
B2M	rs114207308	6	32384343	Trans	G	A	0.843	-0.167	0.025	0.007	1.54e-11	1000G
B2M	rs114210920	6	32385782	Trans	C	A	0.843	-0.167	0.025	0.007	1.54e-11	1000G
B2M	rs114322478	6	32383858	Trans	G	T	0.843	-0.167	0.025	0.007	1.54e-11	1000G
B2M	rs114419188	6	32387860	Trans	C	T	0.843	-0.167	0.025	0.007	1.54e-11	1000G
B2M	rs114668203	6	32385653	Trans	A	G	0.843	-0.167	0.025	0.007	1.54e-11	1000G
B2M	rs114754163	6	32385099	Trans	G	A	0.843	-0.167	0.025	0.007	1.54e-11	1000G
B2M	rs115189490	6	32385470	Trans	A	G	0.843	-0.167	0.025	0.007	1.54e-11	1000G
B2M	rs115305058	6	32387780	Trans	G	T	0.843	-0.167	0.025	0.007	1.54e-11	1000G
B2M	rs115375234	6	32386061	Trans	C	T	0.843	-0.167	0.025	0.007	1.54e-11	1000G
B2M	rs115493794	6	32388709	Trans	T	C	0.843	-0.167	0.025	0.007	1.54e-11	1000G
B2M	rs115577631	6	32383837	Trans	G	A	0.843	-0.167	0.025	0.007	1.54e-11	1000G
B2M	rs115830939	6	32388574	Trans	T	C	0.843	-0.167	0.025	0.007	1.54e-11	1000G
B2M	rs116018854	6	32386383	Trans	A	G	0.843	-0.167	0.025	0.007	1.54e-11	1000G
B2M	rs116048421	6	32385873	Trans	C	T	0.843	-0.167	0.025	0.007	1.54e-11	1000G
B2M	rs116153716	6	32385573	Trans	G	A	0.843	-0.167	0.025	0.007	1.54e-11	1000G
B2M	rs116340694	6	32387278	Trans	T	A	0.843	-0.167	0.025	0.007	1.54e-11	1000G
B2M	rs116644646	6	32384677	Trans	A	C	0.843	-0.167	0.025	0.007	1.54e-11	1000G
B2M	rs116749062	6	32385605	Trans	C	A	0.843	-0.167	0.025	0.007	1.54e-11	1000G
B2M	rs116783266	6	32384077	Trans	C	T	0.843	-0.167	0.025	0.007	1.54e-11	1000G
B2M	rs138363570	6	32386643	Trans	G	A	0.843	-0.167	0.025	0.007	1.54e-11	1000G
B2M	rs113522251	6	29913754	Trans	T	A	0.551	-0.145	0.022	0.007	1.56e-11	1000G
B2M	rs114577670	6	32388308	Trans	C	T	0.843	-0.167	0.025	0.007	1.57e-11	1000G
B2M	rs115945121	6	31069852	Trans	G	A	0.743	-0.164	0.024	0.007	1.64e-11	1000G
B2M	rs111392489	6	29923116	Trans	C	T	0.529	0.15	0.022	0.007	1.65e-11	1000G
B2M	rs114678936	6	31364076	Trans	C	T	0.573	0.135	0.02	0.007	1.65e-11	1000G
B2M	rs115414488	6	32421329	Trans	G	T	0.568	-0.137	0.02	0.007	1.65e-11	1000G
B2M	rs145517855	6	31270781	Trans	C	G	0.654	0.159	0.024	0.007	1.67e-11	1000G
B2M	rs115430713	6	32862958	Trans	C	G	0.911	-0.229	0.034	0.007	1.69e-11	1000G
B2M	rs145130858	6	31174662	Trans	G	A	0.816	0.165	0.024	0.007	1.7e-11	1000G
B2M	rs116043331	6	31244789	Trans	A	T	0.834	-0.164	0.024	0.007	1.74e-11	1000G
B2M	rs3131783	6	30932068	Trans	T	C	0.148	0.175	0.026	0.008	1.79e-11	Exome
B2M	rs115118918	6	32390748	Trans	C	T	0.844	-0.167	0.025	0.007	1.9e-11	1000G
B2M	rs116160880	6	31201684	Trans	A	G	0.457	-0.123	0.018	0.007	1.92e-11	1000G
B2M	rs115042972	6	32394845	Trans	G	A	0.846	-0.168	0.025	0.007	1.95e-11	1000G
B2M	rs115804231	6	32391516	Trans	G	A	0.844	-0.167	0.025	0.007	1.96e-11	1000G
B2M	rs114699653	6	32393959	Trans	T	C	0.844	-0.167	0.025	0.007	1.99e-11	1000G
B2M	rs115683835	6	31221299	Trans	G	A	0.906	0.254	0.038	0.007	2.03e-11	1000G
B2M	rs3094205	6	31091862	Trans	A	G	0.677	0.132	0.02	0.007	2.09e-11	1000G
B2M	rs116534952	6	32392945	Trans	C	A	0.844	-0.167	0.025	0.007	2.1e-11	1000G
B2M	rs115419707	6	31158832	Trans	T	C	0.727	0.138	0.021	0.007	2.13e-11	1000G
B2M	rs111439007	6	31346978	Trans	T	A	0.595	-0.133	0.02	0.007	2.16e-11	1000G
B2M	rs114832063	6	31249156	Trans	C	T	0.903	0.229	0.034	0.007	2.16e-11	1000G
B2M	rs115111260	6	31201772	Trans	G	C	0.459	-0.122	0.018	0.007	2.17e-11	1000G
B2M	rs116364637	6	31356061	Trans	A	C	0.694	0.153	0.023	0.007	2.18e-11	1000G
B2M	rs115632825	6	31248886	Trans	C	T	0.903	0.229	0.034	0.007	2.19e-11	1000G
B2M	rs114752324	6	31363805	Trans	A	C	0.71	0.158	0.024	0.007	2.27e-11	1000G
B2M	rs115302110	6	31364279	Trans	A	G	0.665	0.136	0.02	0.007	2.3e-11	1000G
B2M	rs115768610	6	32394585	Trans	C	T	0.845	-0.167	0.025	0.007	2.35e-11	1000G
B2M	rs113560672	6	31229404	Trans	C	T	0.542	-0.142	0.021	0.007	2.39e-11	1000G
B2M	rs114266394	6	31246995	Trans	C	T	0.903	0.228	0.034	0.007	2.39e-11	1000G
B2M	rs115088093	6	31356772	Trans	A	G	0.709	0.162	0.024	0.007	2.39e-11	1000G
B2M	rs116425525	6	32380830	Trans	G	C	0.831	-0.161	0.024	0.007	2.41e-11	1000G
B2M	rs115613318	6	31154358	Trans	G	T	0.718	0.141	0.021	0.007	2.46e-11	1000G
B2M	rs137959892	6	32382749	Trans	A	G	0.844	-0.167	0.025	0.007	2.47e-11	1000G
B2M	rs115313889	6	32380208	Trans	A	G	0.832	-0.161	0.024	0.007	2.51e-11	1000G
B2M	rs114984862	6	31936668	Trans	C	T	0.717	-0.136	0.02	0.007	2.52e-11	1000G
B2M	rs185054738	6	31363796	Trans	A	C	0.724	0.164	0.025	0.007	2.52e-11	1000G
B2M	rs115026791	6	32394313	Trans	A	C	0.835	-0.163	0.024	0.007	2.53e-11	1000G
B2M	rs147421295	6	31356060	Trans	G	A	0.694	0.152	0.023	0.007	2.54e-11	1000G
B2M	rs115984049	6	32358270	Trans	G	A	0.787	-0.15	0.022	0.007	2.65e-11	1000G
B2M	rs114741093	6	31582025	Trans	G	C	0.81	-0.158	0.024	0.007	2.66e-11	1000G
B2M	rs113881057	6	31245214	Trans	T	C	0.903	0.227	0.034	0.007	2.7e-11	1000G
B2M	rs115863615	6	32383246	Trans	T	G	0.849	-0.172	0.026	0.007	2.75e-11	1000G
B2M	rs115932294	6	31244716	Trans	A	T	0.903	0.227	0.034	0.007	2.76e-11	1000G
B2M	rs114327456	6	31568469	Trans	G	A	0.805	-0.168	0.025	0.007	2.79e-11	1000G
B2M	rs145656870	6	31060600	Trans	G	A	0.517	0.127	0.019	0.007	2.83e-11	1000G
B2M	rs114103313	6	29917673	Trans	G	A	0.537	0.128	0.019	0.006	2.84e-11	1000G
B2M	rs116009667	6	31363794	Trans	A	G	0.723	0.164	0.025	0.006	2.85e-11	1000G
B2M	rs114904464	6	31348077	Trans	G	A	0.865	-0.178	0.027	0.006	2.87e-11	1000G
B2M	rs114852168	6	31348040	Trans	T	C	0.865	-0.178	0.027	0.006	2.88e-11	1000G
B2M	rs116355113	6	31008598	Trans	C	A	0.643	-0.128	0.019	0.006	2.9e-11	1000G
B2M	rs3135374	6	32385605	Trans	T	G	0.156	0.168	0.025	0.009	2.9e-11	Exome
B2M	rs116298963	6	32879471	Trans	A	G	0.917	-0.237	0.036	0.006	2.92e-11	1000G
B2M	rs111951767	6	31244028	Trans	C	A	0.903	0.227	0.034	0.006	2.93e-11	1000G
B2M	rs116320614	6	31009137	Trans	T	C	0.643	-0.128	0.019	0.006	2.95e-11	1000G
B2M	rs116380333	6	32383223	Trans	T	C	0.849	-0.172	0.026	0.006	2.96e-11	1000G
B2M	rs115708343	6	31363798	Trans	C	G	0.722	0.163	0.025	0.006	3e-11	1000G
B2M	rs115115120	6	31446466	Trans	G	A	0.664	0.128	0.019	0.006	3.01e-11	1000G
B2M	rs143392786	6	30988825	Trans	G	A	0.845	-0.169	0.025	0.006	3.01e-11	1000G
B2M	rs116483198	6	31145116	Trans	C	T	0.726	0.139	0.021	0.006	3.1e-11	1000G
B2M	rs115802328	6	32690850	Trans	T	C	0.804	-0.171	0.026	0.006	3.19e-11	1000G
B2M	rs116199162	6	32383249	Trans	T	C	0.848	-0.17	0.026	0.006	3.19e-11	1000G
B2M	rs145809981	6	31466217	Trans	C	T	0.859	0.183	0.028	0.006	3.24e-11	1000G
B2M	rs116774838	6	30947509	Trans	A	T	0.847	-0.171	0.026	0.006	3.28e-11	1000G
B2M	rs1894743	6	31326794	Trans	T	A	0.558	-0.149	0.022	0.006	3.35e-11	1000G
B2M	rs116791820	6	31364288	Trans	C	G	0.666	0.135	0.02	0.006	3.37e-11	1000G
B2M	rs2253051	6	31462002	Trans	G	C	0.844	0.17	0.026	0.006	3.42e-11	1000G
B2M	rs145938181	6	32421010	Trans	A	G	0.482	0.142	0.021	0.006	3.48e-11	1000G
B2M	rs3135356	6	32391516	Trans	T	C	0.155	0.167	0.025	0.008	3.5e-11	Exome
B2M	rs143655039	6	31094636	Trans	C	T	0.693	-0.132	0.02	0.006	3.6e-11	1000G
B2M	rs116606081	6	31420238	Trans	G	C	0.543	-0.123	0.019	0.006	3.7e-11	1000G
B2M	rs116078169	6	32425135	Trans	T	C	0.599	-0.129	0.02	0.006	3.73e-11	1000G
B2M	rs3130982	6	31084075	Trans	G	C	0.493	0.121	0.018	0.008	3.74e-11	Exome
B2M	rs112624691	6	29915887	Trans	C	A	0.568	-0.139	0.021	0.006	4.09e-11	1000G
B2M	rs114443487	6	29921262	Trans	G	A	0.53	-0.151	0.023	0.006	4.25e-11	1000G
B2M	rs116729034	6	32419961	Trans	G	T	0.57	-0.133	0.02	0.006	4.3e-11	1000G
B2M	rs116332154	6	30769273	Trans	G	A	0.889	-0.194	0.029	0.006	4.32e-11	1000G
B2M	rs114240894	6	32418710	Trans	A	C	0.683	-0.133	0.02	0.006	4.38e-11	1000G
B2M	rs114641912	6	32424677	Trans	T	A	0.601	-0.129	0.02	0.006	4.39e-11	1000G
B2M	rs3130977	6	31081989	Trans	C	T	0.349	0.126	0.019	0.009	4.43e-11	Exome
B2M	rs143700239	6	32386495	Trans	T	C	0.85	-0.171	0.026	0.006	4.54e-11	1000G
B2M	rs9378249	6	31327701	Trans	T	G	0.952	0.281	0.043	0.006	4.68e-11	1000G
B2M	rs138498099	6	32386506	Trans	T	C	0.851	-0.172	0.026	0.006	4.71e-11	1000G
B2M	rs114386623	6	31240041	Trans	T	C	0.557	-0.127	0.019	0.006	4.75e-11	1000G
B2M	rs114826715	6	29945949	Trans	G	A	0.891	-0.205	0.031	0.006	4.77e-11	1000G
B2M	rs115240269	6	30933794	Trans	G	T	0.82	-0.16	0.024	0.006	4.77e-11	1000G
B2M	rs139345387	6	31562764	Trans	C	T	0.812	-0.165	0.025	0.006	4.79e-11	1000G
B2M	rs141994306	6	31238983	Trans	G	C	0.548	0.169	0.026	0.006	4.84e-11	1000G
B2M	rs143400771	6	31468021	Trans	C	T	0.845	0.168	0.026	0.006	4.91e-11	1000G
B2M	rs147293721	6	31366295	Trans	C	A	0.944	0.318	0.048	0.006	4.95e-11	1000G
B2M	rs144972059	6	32382638	Trans	T	C	0.848	-0.168	0.026	0.006	4.98e-11	1000G
B2M	rs139410943	6	32382609	Trans	C	G	0.848	-0.168	0.026	0.006	4.99e-11	1000G
B2M	rs148876011	6	31169575	Trans	G	A	0.817	0.162	0.025	0.006	5.16e-11	1000G
B2M	rs115489691	6	31392308	Trans	A	G	0.898	0.214	0.033	0.006	5.28e-11	1000G
B2M	rs112383254	6	31347020	Trans	G	A	0.771	0.147	0.022	0.006	5.39e-11	1000G
B2M	rs115688463	6	31199573	Trans	C	T	0.907	0.22	0.034	0.006	5.47e-11	1000G
B2M	rs183551059	6	31400292	Trans	G	A	0.952	0.333	0.051	0.006	5.49e-11	1000G
B2M	rs138029766	6	32420238	Trans	C	T	0.603	-0.127	0.019	0.006	5.54e-11	1000G
B2M	rs115053743	6	31370367	Trans	G	A	0.948	0.325	0.05	0.006	5.62e-11	1000G
[truncated: 14,605 more rows]
