# Supplementary material for: Genome‐wide mapping of plasma protein QTLs identifies putatively causal genes and pathways for cardiovascular disease
Source: Nat Commun. 2018 Aug 15;9:3268. doi: 10.1038/s41467-018-05512-x (PMC6093935; doi:10.1038/s41467-018-05512-x)
Supplement: Supplementary file 5 — Supplementary Data 4 [file 41467_2018_5512_MOESM5_ESM.xlsx]

## Sheet: 4
Supplementary Data 4: Required effect size (beta) to reach 80% of power in the FHS discovery sample
Required effect size (beta) to reach 80% of power at 1.25E-07 for cis-pQTLs						Required effect size (beta) to reach 80% of power at 7.0E-10 for trans-pQTLs
Minor Allele Frequency	Effect size (beta)*					Minor Allele Frequency	Effect size (beta)*
0.002	1.18					0.002	1.35
0.005	0.75					0.005	0.86
0.01	0.53					0.01	0.61
0.05	0.24					0.05	0.28
0.1	0.18					0.1	0.2
0.2	0.14					0.2	0.15
0.3	0.12					0.3	0.14
0.4	0.11					0.4	0.13
0.5	0.11					0.5	0.13
*The estimated effect size is the number of standard deviation change in rank-normalized protein values per allele increase.
To reach 80%, the variant needs to explain at least 0.6% of the variance in protein levels.
