# Supplementary material for: Genome‐wide mapping of plasma protein QTLs identifies putatively causal genes and pathways for cardiovascular disease
Source: Nat Commun. 2018 Aug 15;9:3268. doi: 10.1038/s41467-018-05512-x (PMC6093935; doi:10.1038/s41467-018-05512-x)
Supplement: Supplementary file 6 — Supplementary Data 5 [file 41467_2018_5512_MOESM6_ESM.xlsx]

## Sheet: 5
Supplementary Data 5: Pruned pQTL SNPs (LD r^2<0.1) from 1000-Genomes-imputed GWAS
Protein	pQTL	Cis/Trans	Effect Allele	Other Allele	EAF	Beta	SE	P value
A1M	rs141738059	Cis	C	T	0.0104245	0.590326	0.0903705	6.48e-11
A1M	rs7040440	Cis	C	T	0.922	0.294	0.047	3.11e-10
ADAM15	rs2697	Trans	A	T	0.901	0.272	0.035	6.89e-15
ADAM15	rs7949566	Trans	A	G	0.426	0.16	0.02	3.4e-16
ADM	rs2923091	Cis	A	G	0.662	-0.204	0.025	2.28e-16
ADM	rs2218793	Cis	C	A	0.704	0.109	0.02	6.97e-08
ADM	rs7535409	Trans	A	G	0.673	-0.141	0.02	8.99e-13
AGP1	rs7040440	Cis	C	T	0.922	-0.348	0.046	3.3e-14
AGP1	rs2787337	Cis	T	C	0.381	-0.136	0.024	8.5e-09
ANGPTL3	rs4520	Trans	C	T	0.727	-0.151	0.023	2.67e-11
ANGPTL3	rs12799441	Trans	A	C	0.957	-0.338	0.047	4.01e-13
ANGPTL3	rs12287066	Trans	G	T	0.937	-0.326	0.038	6.26e-18
APOB	rs12721051	Trans	C	G	0.851	-0.225	0.027	1.33e-16
APOB	rs404935	Trans	G	A	0.856	0.179	0.027	1.95e-11
APOB	rs12740374	Trans	T	G	0.215205	-0.18243	0.0224869	4.95e-16
APOB	rs6511720	Trans	T	G	0.127498	-0.182244	0.0278536	6.03e-11
APOB	rs7412	Trans	T	C	0.0763405	-0.536813	0.0351201	9.62e-53
B2M	rs114202986	Trans	T	C	0.947	0.327	0.048	1.45e-11
B2M	rs10774625	Trans	A	G	0.503409	0.120112	0.0185113	8.66e-11
B2M	rs116667074	Trans	C	T	0.9	-0.25	0.03	1.4e-16
B2M	rs1265115	Trans	T	G	0.313401	-0.125618	0.019937	2.96e-10
B2M	rs2523765	Trans	A	T	0.421037	0.120948	0.0189147	1.61e-10
B2M	rs2248462	Trans	A	G	0.21671	-0.158258	0.0222441	1.12e-12
B2M	rs3131622	Trans	C	A	0.432045	0.139278	0.018655	8.27e-14
B2M	rs2853977	Trans	T	A	0.417387	0.159554	0.0185702	8.55e-18
B2M	rs3873379	Trans	G	A	0.277087	-0.1873	0.0205636	8.37e-20
BCHE	rs6445035	Cis	G	A	0.798	0.47	0.022	4.05e-103
BCHE	rs9881048	Cis	C	A	0.802	0.349	0.023	1.3e-53
BCHE	rs12485293	Cis	G	A	0.614	0.194	0.019	4.77e-25
BCHE	rs546009	Cis	T	C	0.502	0.186	0.019	5.32e-22
BCHE	rs111794933	Cis	G	T	0.97	0.513	0.053	7.52e-22
BCHE	rs142917204	Cis	T	C	0.984	0.812	0.086	5.2e-21
BCHE	rs115790699	Cis	G	C	0.982	0.665	0.076	1.51e-18
BCHE	rs7429483	Cis	A	G	0.617	0.16	0.019	9.07e-18
BCHE	rs1799807	Cis	T	C	0.977	0.474	0.061	5.48e-15
BCHE	rs1839310	Cis	G	C	0.982	0.543	0.08	8.56e-12
BCHE	rs148523736	Cis	G	A	0.981	0.469	0.073	1.65e-10
BCHE	rs147068261	Cis	G	T	0.97	0.462	0.073	2.66e-10
BCHE	rs181556257	Cis	G	T	0.855	0.189	0.034	4.36e-08
BCHE	rs116752524	Cis	C	T	0.983	0.449	0.085	1.18e-07
BCHE	rs11687758	Trans	A	G	0.482	-0.156	0.02	8.93e-15
Bikunin	rs1244468	Trans	C	T	0.987	0.762	0.107	1.1e-12
Bikunin	rs41290291	Trans	C	T	0.00639579	-1.08245	0.114141	2.46e-21
C2	rs114508013	Cis	G	A	0.977	0.733	0.066	9.57e-29
C2	rs112211052	Cis	A	G	0.928	0.419	0.043	4.15e-22
C2	rs3129900	Cis	G	T	0.160663	-0.229575	0.0250915	5.72e-20
C2	rs9469019	Cis	G	A	0.924	0.302	0.038	8.41e-16
C2	rs115978492	Cis	C	A	0.935	0.321	0.044	2.28e-13
C2	rs6901158	Cis	T	C	0.146004	0.187275	0.0261077	7.33e-13
C2	rs11753326	Cis	C	T	0.0930074	-0.196105	0.0314127	4.3e-10
C2	rs143479464	Cis	A	C	0.967	0.28	0.051	3.28e-08
C2	rs143654430	Trans	T	C	0.981	0.639	0.074	6.81e-18
CD14	rs3138074	Cis	A	T	0.777	0.332	0.022	9.22e-53
CD14	rs141074724	Cis	A	G	0.921	0.235	0.04	3.03e-09
CD14	rs251352	Cis	G	A	0.452	0.122	0.021	4.61e-09
CD14	rs2230361	Cis	G	A	0.93	-0.269	0.049	4.38e-08
CD14	rs9425316	Trans	C	T	0.45	-0.177	0.018	3.76e-22
CD40L	rs148594123	Cis	A	G	0.013904	-0.840881	0.0616089	2.06e-42
CD40L	rs36206512	Cis	A	C	0.965	0.421	0.049	4.13e-18
CD40L	rs1126535	Cis	T	C	0.833	-0.12	0.02	2.26e-09
CD40L	rs71640034	Trans	A	G	0.464	0.127	0.019	7.67e-11
CD5L	rs2765501	Cis	G	A	0.608	-0.285	0.018	4.76e-54
CD5L	rs2317232	Cis	G	A	0.778	0.224	0.022	3.59e-24
CD5L	rs9427315	Cis	T	C	0.954	0.346	0.044	5.29e-15
CD5L	rs2281870	Cis	G	T	0.948	0.296	0.042	1.35e-12
CD5L	rs10908610	Cis	A	T	0.528	0.117	0.019	5.41e-10
CDH13	rs2697	Trans	A	T	0.901	0.37	0.035	1.76e-26
CDH13	rs7949566	Trans	A	G	0.426	0.208	0.02	1.35e-26
Ceruloplasmin	rs34004251	Cis	T	A	0.812	-0.263	0.025	4.91e-25
Ceruloplasmin	rs61755303	Cis	T	A	0.010351	-0.785876	0.0896376	1.83e-18
Ceruloplasmin	rs11921705	Cis	G	A	0.929	-0.321	0.038	1.4e-17
Ceruloplasmin	rs150529396	Cis	C	A	0.971	0.389	0.06	1.04e-10
Ceruloplasmin	rs701743	Cis	G	A	0.719	0.12	0.02	3.55e-09
CLEC3B	rs2056320	Cis	G	A	0.763	0.213	0.021	1.38e-23
CLEC3B	rs12494845	Cis	C	T	0.671	0.139	0.022	1.26e-10
CLEC3B	rs7646971	Cis	G	A	0.438	0.117	0.02	6.92e-09
CLU	rs144392720	Trans	G	A	0.00308132	-1.16178	0.157507	1.63e-13
CLU	rs200036540	Trans	A	G	0.00150285	1.7902	0.222863	9.53e-16
CNTN1	rs1838343	Cis	C	T	0.58	0.207	0.021	6.45e-24
CNTN1	rs4768307	Cis	T	C	0.9	-0.294	0.032	1.06e-19
CNTN1	rs12811939	Cis	A	G	0.636	-0.206	0.023	1.95e-19
CNTN1	rs151116646	Cis	A	C	0.889	0.222	0.031	1.61e-12
CNTN1	rs34180877	Cis	T	G	0.955	0.252	0.045	2.82e-08
CNTN1	rs7300813	Cis	C	T	0.903	0.205	0.037	2.88e-08
CNTN1	rs73110883	Cis	T	A	0.866	0.154	0.028	3.16e-08
CNTN1	rs11178049	Cis	A	T	0.854	0.201	0.036	3.35e-08
CNTN1	rs1984409	Trans	G	T	0.55	-0.285	0.022	5.4e-37
COL18A1	rs2274809	Cis	G	A	0.645	0.166	0.022	1.97e-14
CRP	rs2211320	Cis	G	A	0.677	0.149	0.02	4.77e-14
CRP	rs11265266	Cis	G	A	0.668	-0.104	0.02	1.11e-07
CRP	rs12721051	Trans	C	G	0.851	0.229	0.027	2.39e-17
CRP	rs7979473	Trans	G	A	0.57	0.125	0.019	4.36e-11
CXCL16	rs7221871	Cis	G	A	0.635	-0.185	0.024	3.19e-14
CXCL16	rs2326100	Cis	G	A	0.552	-0.139	0.023	3.15e-09
CXCL16	rs4241819	Trans	T	C	0.479	0.133	0.019	7.22e-12
CXCL16	rs2009581	Trans	G	A	0.725	-0.14	0.021	6.59e-11
CXCL16	rs2036295	Trans	C	T	0.778	0.144	0.022	9.32e-11
Cystatin C	rs911119	Cis	T	C	0.779	0.393	0.022	6.66e-73
Cystatin C	rs117567509	Cis	T	C	0.956	0.56	0.061	6.21e-20
Cystatin C	rs8115833	Cis	A	G	0.883	-0.265	0.031	5.03e-18
Cystatin C	rs117817822	Cis	A	G	0.898	0.26	0.036	8.27e-13
Cystatin C	rs76725003	Cis	T	C	0.969	0.515	0.072	1.06e-12
Cystatin C	rs13039514	Cis	G	T	0.982	0.589	0.084	2.02e-12
Cystatin C	rs6076118	Cis	T	C	0.501	-0.129	0.018	2.39e-12
Cystatin C	rs4258871	Cis	C	A	0.836	0.211	0.034	6.22e-10
Cystatin C	rs17750862	Cis	G	A	0.95	0.295	0.051	5.77e-09
Cystatin C	rs2983289	Cis	G	A	0.616	-0.107	0.019	1.45e-08
Cystatin C	rs113822376	Cis	A	G	0.979	-0.48	0.087	4.1e-08
DPP4	rs10166124	Cis	C	T	0.687	-0.103	0.019	1.18e-07
DPP4	rs115975731	Trans	G	A	0.976	-0.466	0.071	5.06e-11
EFEMP1	rs59985551	Cis	C	T	0.759	-0.224	0.021	4.36e-26
EFEMP1	rs76032374	Cis	A	G	0.876	0.216	0.028	5.11e-15
EFEMP1	rs13424210	Cis	G	A	0.928	0.227	0.036	2.94e-10
EFEMP1	rs6743922	Cis	T	G	0.941	0.219	0.041	6.7e-08
EFEMP1	rs4889505	Trans	G	A	0.987	0.772	0.121	1.95e-10
FGF23	rs4253254	Trans	T	C	0.51	0.148	0.018	1.42e-16
FGG	rs72679193	Cis	A	G	0.811	-0.169	0.024	3.95e-12
FGG	rs4889507	Trans	C	T	0.984	0.834	0.132	2.91e-10
GDF15	rs35911336	Cis	A	G	0.833	-0.518	0.029	1.04e-71
GDF15	rs11880916	Cis	G	A	0.755	0.345	0.026	1.73e-40
GDF15	rs34666550	Cis	T	C	0.0193804	0.422699	0.0675679	3.95e-10
GDF15	rs60570301	Cis	G	A	0.885	0.212	0.037	1.02e-08
GDF15	rs78061871	Cis	G	A	0.856	-0.18	0.032	1.64e-08
GMP140	rs9332575	Cis	T	C	0.894	0.625	0.031	8.53e-89
GMP140	rs3917783	Cis	C	A	0.565	-0.168	0.018	9.18e-20
GMP140	rs3917727	Cis	A	G	0.656	0.17	0.019	9.39e-19
GMP140	rs3917797	Cis	C	T	0.872	0.211	0.028	3.74e-14
GMP140	rs56043070	Trans	A	G	0.0776845	0.2241	0.0344978	8.24e-11
GMP140	rs76955769	Cis	G	A	0.955	0.297	0.046	1.45e-10
GMP140	rs3917827	Cis	A	C	0.893	-0.181	0.03	1.36e-09
GMP140	rs10919196	Cis	T	G	0.933	0.261	0.044	2.51e-09
GMP140	rs4489379	Trans	C	T	0.457	0.174	0.025	4.52e-12
GMP140	rs138841709	Trans	G	C	0.977	0.653	0.083	3.21e-15
GMP140	rs74227709	Trans	G	A	0.929	-0.269	0.043	4.94e-10
GMP140	rs2073935	Trans	G	T	0.707	0.201	0.022	1.79e-19
GMP140	rs2519093	Trans	C	T	0.818	0.47	0.025	1.16e-78
GMP140	rs8176686	Trans	T	C	0.585	-0.152	0.02	8.91e-15
GMP140	rs512770	Trans	A	G	0.221572	0.139861	0.0225919	5.99e-10
GP5	rs1466733	Cis	A	G	0.737	0.171	0.021	8.6e-17
GP5	rs77951646	Trans	A	G	0.904	-0.213	0.034	5.04e-10
GP5	rs2236653	Trans	T	C	0.421	-0.137	0.02	3.37e-12
GRN	rs850733	Cis	G	A	0.609	0.221	0.026	1.5e-17
GRN	rs35203463	Cis	G	C	0.955	0.362	0.062	6.26e-09
GRN	rs111854445	Trans	T	G	0.933	0.321	0.051	2.52e-10
GRN	rs684044	Trans	C	G	0.477	-0.313	0.025	3.66e-35
GRN	rs17035630	Trans	G	A	0.85	-0.361	0.035	2.78e-25
GRN	rs840231	Trans	C	T	0.933	0.32	0.049	6.81e-11
GRN	rs114382843	Trans	T	C	0.973	0.635	0.067	3.2e-21
GRN	rs138361368	Trans	C	A	0.979	0.927	0.077	9.1e-34
GRN	rs41279714	Trans	C	T	0.959	0.759	0.053	3.19e-46
GRN	rs611917	Trans	A	G	0.701	0.655	0.022	1e-200
GRN	rs41279716	Trans	A	T	0.821	0.434	0.027	1.05e-57
GRN	rs12124352	Trans	C	T	0.928	0.468	0.04	1.72e-31
GRN	rs17035949	Trans	T	G	0.953	0.477	0.048	1.16e-23
GRN	rs7906594	Trans	C	T	0.73	-0.195	0.022	4.51e-18
GRN	rs3850616	Trans	G	T	0.845	0.219	0.027	2.08e-16
GRN	rs621414	Trans	C	T	0.428	-0.18	0.019	3.44e-21
GRN	rs138509427	Trans	G	A	0.946	0.374	0.041	1.77e-19
GRN	rs12066164	Trans	A	G	0.745	0.136	0.021	1.33e-10
GRN	rs4747193	Trans	A	G	0.709	0.187	0.02	2.56e-20
HPX	rs7935957	Cis	A	T	0.788	-0.252	0.022	5.06e-30
IGFBP1	rs4665972	Trans	C	T	0.555	-0.157	0.021	2.31e-14
IGFBP2	rs116134220	Trans	T	C	0.514	0.112	0.018	5.86e-10
KLKB1	rs12639909	Cis	G	A	0.887	0.317	0.03	7.94e-26
KLKB1	rs3775297	Cis	C	T	0.706	-0.208	0.021	1.87e-23
KLKB1	rs4253425	Cis	C	T	0.896	-0.225	0.031	8.04e-13
KLKB1	rs3822056	Cis	G	T	0.899	0.22	0.033	2.79e-11
KLKB1	rs73185702	Trans	G	A	0.896	-0.265	0.041	1.66e-10
KLKB1	rs56365314	Trans	C	T	0.876	-0.218	0.035	3.47e-10
KLKB1	rs71322413	Trans	C	T	0.953	-0.37	0.054	6.22e-12
KLKB1	rs76388971	Trans	C	T	0.772	0.163	0.024	1.66e-11
KLKB1	rs76438938	Trans	T	C	0.0314418	0.605137	0.052374	7.03e-31
KLKB1	rs12497377	Trans	A	G	0.907	0.32	0.032	2.97e-23
KLKB1	rs5030062	Trans	A	C	0.609	-0.347	0.019	5.74e-78
KLKB1	rs1260326	Trans	T	C	0.447999	0.117694	0.0185298	2.13e-10
LDLR	rs77951646	Trans	A	G	0.904	0.348	0.034	9.05e-25
LDLR	rs7949566	Trans	A	G	0.426	0.216	0.019	8.46e-29
LPA	rs55730499	Cis	C	T	0.939	-1.255	0.046	3.77e-167
LPA	rs186696265	Cis	C	T	0.99	-1.997	0.101	1.92e-87
LPA	rs41272114	Cis	T	C	0.0430229	-0.740097	0.0463527	2.18e-57
LPA	rs783147	Cis	G	A	0.553	0.275	0.018	2.83e-54
LPA	rs3106166	Cis	G	A	0.433	0.274	0.019	7.02e-47
LPA	rs9457995	Cis	G	A	0.664	0.323	0.024	4.43e-42
LPA	rs783184	Cis	T	A	0.728	-0.292	0.022	6.74e-39
LPA	rs4646272	Cis	T	G	0.924	-0.518	0.04	1.26e-37
LPA	rs12529361	Cis	T	C	0.79	-0.311	0.026	4.21e-34
LPA	rs6905073	Cis	G	T	0.644	0.222	0.019	1.18e-30
LPA	rs386453	Cis	T	C	0.892	-0.333	0.031	8.48e-27
LPA	rs3119308	Cis	T	G	0.873	-0.291	0.028	7.66e-26
LPA	rs117965696	Cis	A	G	0.91	0.439	0.043	3.81e-24
LPA	rs41267809	Cis	G	A	0.0302756	-0.531905	0.0531196	1.33e-23
LPA	rs1835346	Cis	A	G	0.983	-0.801	0.084	2.37e-21
LPA	rs41272078	Cis	C	T	0.961	-0.555	0.059	9.31e-21
LPA	rs3822842	Cis	C	T	0.852	-0.306	0.033	5.08e-20
LPA	rs1123181	Cis	T	C	0.766	-0.191	0.021	5.04e-19
LPA	rs41267807	Cis	C	T	0.0148366	-0.61302	0.0753486	4.09e-16
LPA	rs624249	Cis	C	A	0.604	0.158	0.021	6.7e-14
LPA	rs12524288	Cis	C	A	0.924	0.299	0.041	3.05e-13
LPA	rs141550222	Cis	C	G	0.98	0.551	0.077	6.43e-13
LPA	rs9689234	Cis	G	A	0.663	0.161	0.023	4.75e-12
LPA	rs2802357	Cis	C	T	0.564	0.127	0.019	1.08e-11
LPA	rs7750592	Cis	T	C	0.575	0.123	0.019	3.93e-11
LPA	rs688359	Cis	G	A	0.371	0.149	0.023	4.13e-11
LPA	rs3127595	Cis	G	A	0.559	-0.118	0.018	8.56e-11
LPA	rs1937475	Cis	G	A	0.717	-0.146	0.023	1.27e-10
LPA	rs17591295	Cis	G	A	0.945	0.287	0.045	2.88e-10
LPA	rs589595	Cis	T	C	0.771	-0.133	0.022	1.4e-09
LPA	rs77898327	Cis	C	T	0.863	0.204	0.034	2.25e-09
LPA	rs7761753	Cis	C	T	0.915	0.202	0.034	3.45e-09
LPA	rs79835196	Cis	C	T	0.967	-0.34	0.059	9.78e-09
LPA	rs41259144	Cis	T	C	0.0109956	-0.495952	0.0884108	2.03e-08
LPA	rs151292106	Cis	C	T	0.975	0.357	0.064	2.51e-08
LPA	rs1317026	Cis	C	T	0.957	-0.289	0.054	9.77e-08
LPA	rs2489955	Cis	A	C	0.824	0.146	0.027	1.12e-07
MCAM	rs11217234	Cis	A	G	0.718	-0.144	0.026	4.32e-08
MCAM	rs550057	Trans	C	T	0.76	0.151	0.022	1.42e-11
MCP1	rs1799864	Trans	A	G	0.0894199	0.301649	0.031861	2.86e-21
MMP8	rs35231465	Cis	A	G	0.0226557	-0.582921	0.0614101	2.26e-21
MMP8	rs4907606	Trans	G	A	0.987	-0.438	0.071	6.66e-10
MMP9	rs3918249	Cis	C	T	0.348	0.173	0.019	2.94e-19
MMP9	rs2511241	Trans	C	T	0.0731086	-0.294329	0.0356124	1.4e-16
MPO	rs2680703	Cis	A	G	0.596	-0.175	0.021	1.91e-17
MPO	rs34523089	Cis	T	C	0.163849	-0.20866	0.0250947	9.19e-17
MPO	rs917606	Cis	T	C	0.789	0.157	0.023	7.43e-12
MPO	rs2333227	Cis	C	T	0.786	-0.146	0.023	1.17e-10
MPO	rs36089182	Cis	A	T	0.951	0.343	0.056	1.16e-09
MPO	rs79141987	Cis	G	A	0.897	0.196	0.034	1.25e-08
MPO	rs6044953	Trans	A	G	0.57	-0.133	0.02	1.15e-11
MPO	rs11810108	Trans	T	C	0.746	-0.152	0.022	2.02e-12
MPO	rs757081	Trans	G	C	0.327896	0.134156	0.0195814	7.32e-12
NCAM	rs11214489	Cis	C	T	0.818	0.368	0.024	3.01e-54
NCAM	rs2199197	Cis	A	G	0.483	-0.269	0.018	1.59e-50
NCAM	rs519922	Cis	T	C	0.422	-0.143	0.019	2.19e-14
NCAM	rs4547132	Cis	C	T	0.721	0.151	0.021	5.9e-13
NCAM	rs78599561	Cis	T	A	0.89	-0.215	0.031	2.29e-12
NCAM	rs12577997	Cis	C	T	0.65	-0.13	0.019	2e-11
NCAM	rs117600340	Cis	A	G	0.982	0.632	0.094	2.25e-11
NCAM	rs11214309	Cis	C	T	0.809	0.152	0.028	6.24e-08
NCAM	rs9543400	Trans	G	A	0.562	-0.118	0.019	3.21e-10
Notch1	rs1557570	Trans	G	T	0.67	-0.14	0.019	6.33e-13
NRCAM	rs2697	Trans	A	T	0.901	0.284	0.035	3.65e-16
NRCAM	rs4937124	Trans	C	T	0.478	0.162	0.019	9.77e-17
NTproBNP	rs198379	Cis	T	C	0.608	-0.266	0.02	1.58e-41
NTproBNP	rs145790937	Cis	T	G	0.959	-0.413	0.057	6.52e-13
NTproBNP	rs198361	Cis	T	C	0.847	-0.177	0.025	2.25e-12
NTproBNP	rs141308438	Cis	C	T	0.955	-0.247	0.044	2.29e-08
Osteocalcin	rs62350517	Trans	G	C	0.925	-0.36	0.044	2.18e-16
Osteocalcin	rs6814261	Trans	A	T	0.706	0.183	0.024	1.07e-14
Osteocalcin	rs4253250	Trans	T	A	0.972	0.427	0.065	4.79e-11
Osteocalcin	rs11132384	Trans	C	T	0.613	0.207	0.022	2.18e-21
Osteocalcin	rs5030049	Trans	T	C	0.897	-0.237	0.031	3.91e-14
Osteocalcin	rs2289252	Trans	C	T	0.6	0.133	0.019	4.82e-12
Osteocalcin	rs5030062	Trans	A	C	0.609	0.208	0.019	3.64e-28
Osteocalcin	rs4253254	Trans	T	C	0.51	-0.391	0.018	2.47e-106
Osteocalcin	rs4253331	Trans	T	C	0.917	-0.245	0.033	1.54e-13
PMP2	rs78631861	Trans	G	A	0.907	0.273	0.035	4.67e-15
PMP2	rs10893506	Trans	T	C	0.606	-0.14	0.02	2.05e-12
PON1	rs705379	Cis	G	A	0.497	0.617	0.017	1e-200
PON1	rs854549	Cis	C	A	0.655	0.435	0.019	6.77e-117
PON1	rs1859121	Cis	C	T	0.474	0.413	0.018	8.4e-114
PON1	rs186586197	Cis	A	C	0.971	-1.218	0.056	7.08e-106
PON1	rs3917486	Cis	G	A	0.96	-0.995	0.047	7.59e-98
PON1	rs149643570	Cis	A	G	0.985	-1.307	0.083	1e-55
PON1	rs146067103	Cis	T	C	0.98	-1.031	0.067	8.78e-54
PON1	rs3735590	Cis	G	A	0.936	-0.564	0.037	1.37e-52
PON1	rs112233802	Cis	G	A	0.958	0.808	0.055	3.78e-49
PON1	rs854734	Cis	A	G	0.827	0.413	0.029	6.64e-45
PON1	rs4513907	Cis	A	G	0.562	0.259	0.019	2.38e-43
PON1	rs62469566	Cis	G	A	0.979	-0.858	0.069	7.57e-36
PON1	rs78641443	Cis	G	A	0.92	0.437	0.037	6.88e-33
PON1	rs61121205	Cis	C	G	0.725	-0.24	0.02	9.6e-32
PON1	rs17886762	Cis	C	T	0.942	0.519	0.047	3.12e-28
PON1	rs117352199	Cis	G	A	0.979	-0.827	0.076	1.1e-27
PON1	rs117603700	Cis	C	T	0.972	0.669	0.065	1.38e-24
PON1	rs117211659	Cis	G	A	0.988	-0.847	0.088	8.56e-22
PON1	rs11764692	Cis	G	A	0.895	0.292	0.032	3.63e-20
PON1	rs73221984	Cis	T	A	0.904	-0.301	0.035	4.19e-18
PON1	rs3917509	Cis	T	G	0.959	-0.373	0.046	6.77e-16
PON1	rs117959679	Cis	T	G	0.99	-0.925	0.123	5.63e-14
PON1	rs2472	Cis	T	C	0.932	-0.283	0.039	2.33e-13
PON1	rs4729149	Cis	A	T	0.806	-0.176	0.024	5.57e-13
PON1	rs321281	Cis	G	A	0.841	0.205	0.029	1.05e-12
PON1	rs3917584	Cis	C	T	0.965	0.384	0.054	1.38e-12
PON1	rs2706889	Cis	T	C	0.689	-0.127	0.02	1.39e-10
PON1	rs78481746	Cis	A	T	0.919	0.217	0.035	7.42e-10
PON1	rs146623695	Cis	C	T	0.983	-0.467	0.077	1.2e-09
PON1	rs43059	Cis	C	T	0.931	0.275	0.045	1.24e-09
PON1	rs146843227	Cis	G	T	0.937	0.244	0.042	4.88e-09
PON1	rs75730309	Cis	T	A	0.985	0.531	0.091	5.13e-09
PON1	rs6979558	Cis	T	C	0.487	0.111	0.019	1.12e-08
PON1	rs151326795	Cis	G	C	0.957	-0.264	0.05	1.04e-07
PON1	rs2237582	Cis	G	A	0.28	0.845	0.018	1e-200
REG1A	rs11126696	Cis	G	A	0.612	0.265	0.02	2.18e-40
REG1A	rs76841471	Cis	T	G	0.901	-0.43	0.038	8.02e-30
REG1A	rs416188	Cis	C	A	0.756	-0.243	0.027	1.81e-19
REG1A	rs112649222	Cis	C	T	0.864	0.243	0.032	3.48e-14
REG1A	rs205549	Cis	C	T	0.97	0.502	0.07	6.08e-13
REG1A	rs384761	Cis	T	C	0.692	0.139	0.024	3.65e-09
REG1A	rs190578604	Cis	C	T	0.947	0.285	0.05	1.27e-08
REG1A	rs12471322	Cis	G	A	0.75	0.135	0.024	1.65e-08
REG1A	rs116772009	Cis	A	G	0.976	0.366	0.067	4.96e-08
REG1A	rs687289	Trans	G	A	0.677	-0.139	0.02	2.57e-12
REG1A	rs492602	Trans	C	T	0.494299	-0.197368	0.0186807	4.31e-26
Resistin	rs732457	Cis	A	G	0.747	-0.174	0.028	9.47e-10
Resistin	rs62135410	Trans	A	G	0.739	-0.145	0.021	8.18e-12
Resistin	rs3733402	Trans	G	A	0.487798	-0.139321	0.0188112	1.3e-13
SAA1	rs11024616	Cis	G	C	0.809	-0.572	0.023	1.41e-132
SAA1	rs11024598	Cis	G	A	0.546	0.246	0.021	2.72e-32
SAA1	rs111870166	Cis	G	A	0.84	-0.277	0.028	2.21e-23
SAA1	rs112002597	Cis	G	C	0.566	-0.166	0.022	6.85e-14
SAA1	rs4655761	Trans	C	T	0.35	-0.125	0.02	2.48e-10
SERPINA10	rs1950843	Cis	G	T	0.406	-0.572	0.018	1e-200
SERPINA10	rs55951176	Cis	G	A	0.853	0.68	0.025	4.8e-163
SERPINA10	rs12880244	Cis	T	A	0.84	0.582	0.025	4.85e-121
SERPINA10	rs139542933	Cis	T	A	0.799	-0.508	0.03	2.78e-66
SERPINA10	rs77640134	Cis	C	T	0.925	-0.749	0.047	2.75e-58
SERPINA10	rs67223873	Cis	C	G	0.911	-0.611	0.043	4.15e-46
SERPINA10	rs9972236	Cis	C	T	0.827	0.388	0.028	5.18e-45
SERPINA10	rs56019009	Cis	C	T	0.814	0.35	0.025	2.39e-44
SERPINA10	rs10129500	Cis	C	A	0.679	0.218	0.019	4.67e-29
SERPINA10	rs76249699	Cis	T	C	0.974	0.835	0.076	2.21e-28
SERPINA10	rs116922373	Cis	A	G	0.977	0.769	0.073	3.2e-26
SERPINA10	rs2239645	Cis	G	A	0.94	0.471	0.045	6.9e-26
SERPINA10	rs74536787	Cis	G	A	0.974	0.713	0.068	7.13e-26
SERPINA10	rs80086298	Cis	A	G	0.961	0.512	0.052	3.67e-23
SERPINA10	rs1051052	Cis	G	A	0.586	0.182	0.019	4.9e-21
SERPINA10	rs20546	Cis	G	A	0.97	0.586	0.068	7.35e-18
SERPINA10	rs186598280	Cis	A	G	0.98	0.732	0.085	7.77e-18
SERPINA10	rs72702321	Cis	C	T	0.941	0.348	0.044	4.1e-15
SERPINA10	rs7143624	Cis	C	T	0.974	0.563	0.072	6.05e-15
SERPINA10	rs4905172	Cis	G	C	0.969	-0.435	0.057	1.96e-14
SERPINA10	rs34025389	Cis	C	T	0.956	0.359	0.051	1.15e-12
SERPINA10	rs17129523	Cis	G	A	0.976	0.452	0.066	1.01e-11
SERPINA10	rs56166355	Cis	G	A	0.976	0.476	0.073	5.7e-11
SERPINA10	rs60461852	Cis	G	A	0.317	-0.134	0.021	2.31e-10
SERPINA10	rs138723340	Cis	G	A	0.982	-0.531	0.084	2.74e-10
SERPINA10	rs79768558	Cis	C	T	0.982	0.475	0.08	2.78e-09
SERPINA10	rs34878737	Cis	C	T	0.942	0.288	0.049	5.88e-09
SERPINA10	rs4905130	Cis	G	T	0.779	0.14	0.025	1.35e-08
SERPINA10	rs72706209	Cis	G	A	0.957	-0.269	0.048	1.97e-08
SERPINA10	rs28520688	Cis	A	G	0.776	-0.16	0.029	3.87e-08
SERPINA10	rs11160183	Cis	G	A	0.802	-0.138	0.026	8.97e-08
SERPINA10	rs9549688	Trans	G	C	0.734	-0.193	0.028	4.75e-12
SERPINA10	rs3024731	Trans	T	A	0.766	0.209	0.024	8.13e-18
sGP130	rs11747625	Cis	G	T	0.909	-0.306	0.039	8.14e-15
sGP130	rs532436	Trans	G	A	0.816	0.223	0.025	8.28e-19
sGP130	rs12493830	Trans	T	C	0.547	0.146	0.019	1.75e-14
sICAM1	rs5498	Cis	G	A	0.454177	0.167795	0.0186524	2.34e-19
sICAM1	rs35751322	Cis	A	T	0.824	0.153	0.026	5.32e-09
sICAM1	rs74827019	Cis	C	T	0.914	-0.237	0.043	3.8e-08
sICAM1	rs138841709	Trans	G	C	0.977	0.57	0.082	3.2e-12
sICAM1	rs2073935	Trans	G	T	0.707	0.139	0.022	4.12e-10
sICAM1	rs507666	Trans	A	G	0.185096	-0.323245	0.0237798	4.39e-42
sICAM1	rs58370149	Trans	G	C	0.887	-0.299	0.03	1.46e-23
sRAGE	rs2070600	Cis	T	C	0.0433866	-0.712231	0.045597	5.31e-55
sRAGE	rs204993	Cis	C	T	0.281937	-0.183986	0.0207888	8.73e-19
sRAGE	rs2523570	Cis	C	T	0.797	0.164	0.024	5.73e-12
sRAGE	rs11796	Cis	T	A	0.329742	-0.132448	0.0200354	3.83e-11
sRAGE	rs6923504	Cis	G	C	0.335493	0.112077	0.0198736	1.71e-08
sRAGE	rs9266529	Cis	A	G	0.506	0.126	0.022	1.82e-08
sRAGE	rs2073044	Cis	A	G	0.250603	-0.117621	0.0215089	4.54e-08
sRAGE	rs6467	Cis	A	C	0.669	0.12	0.022	4.57e-08
sRAGE	rs2170185	Cis	C	T	0.368861	-0.10546	0.0193791	5.27e-08
sRAGE	rs1871665	Cis	T	C	0.586	-0.106	0.02	8.26e-08
sRAGE	rs4253272	Trans	T	C	0.469	0.14	0.02	1.84e-12
sRAGE	rs116653040	Trans	C	G	0.929	0.349	0.038	1.25e-20
TIMP1	rs144276707	Trans	G	A	0.887	-0.218	0.029	6.87e-14
TIMP1	rs6904029	Trans	A	G	0.284558	-0.131039	0.0203388	1.17e-10
UCMGP	rs7135211	Cis	G	A	0.622	0.265	0.019	3.62e-44
UCMGP	rs1800799	Cis	G	A	0.951	0.349	0.056	5.72e-10
UCMGP	rs11056183	Cis	A	G	0.764	-0.174	0.029	1.41e-09
UCMGP	rs77782835	Cis	G	A	0.92	0.237	0.043	3.11e-08
