# Supplementary material for: Genome‐wide mapping of plasma protein QTLs identifies putatively causal genes and pathways for cardiovascular disease
Source: Nat Commun. 2018 Aug 15;9:3268. doi: 10.1038/s41467-018-05512-x (PMC6093935; doi:10.1038/s41467-018-05512-x)
Supplement: Supplementary file 7 — Supplementary Data 6 [file 41467_2018_5512_MOESM7_ESM.xlsx]

## Sheet: 6
Supplementary Data 6: Summary of Sentinel pQTL loci
Protein	pQTL	Cis/Trans	Chr	Position	Effect Allele	Other Allele	EAF	Beta	SE	R-Squared	P value	Source
A1M	rs147941577	Cis	9	116831989	G	A	0.00475903	-2.57004	0.134096	0.0589857	7.17e-82	Exome
ADAM15	rs7949566	Trans	11	126285301	A	G	0.426	0.16	0.02	0.00966364	3.4e-16	1000G
ADM	rs2923091	Cis	11	10358145	A	G	0.662	-0.204	0.025	0.0097822	2.28e-16	1000G
ADM	rs7535409	Trans	1	169506241	A	G	0.673	-0.141	0.02	0.00743362	8.99e-13	1000G
AGP1	rs7040440	Cis	9	117091074	C	T	0.922	-0.348	0.046	0.00832854	3.3e-14	1000G
ANGPTL3	rs3135506	Trans	11	116662407	C	G	0.0614009	0.325233	0.0383531	0.0119378	2.25e-17	Exome
APOB	rs7412	Trans	19	45412079	T	C	0.0763405	-0.536813	0.0351201	0.040482	9.62e-53	Exome
APOB	rs12740374	Trans	1	109817590	T	G	0.215205	-0.18243	0.0224869	0.0104509	4.95e-16	Exome
B2M	rs111324505	Trans	6	31242082	C	T	0.535	-0.207	0.019	0.0177039	2.32e-28	1000G
B2M	rs10774625	Trans	12	111910219	A	G	0.503409	0.120112	0.0185113	0.00783828	8.66e-11	Exome
BCHE	rs1803274	Cis	3	165491280	T	C	0.200661	-0.467526	0.0228349	0.0749042	3.66e-93	Exome
BCHE	rs1376877	Trans	2	204272090	T	C	0.571117	0.140674	0.0186254	0.0103942	4.26e-14	Exome
Bikunin	rs41290291	Trans	10	7774317	C	T	0.00639579	-1.08245	0.114141	0.0150748	2.46e-21	Exome
C2	rs149066340	Cis	6	31486405	C	T	0.979	0.92	0.073	0.0230973	1.05e-36	1000G
C2	rs143654430	Trans	6	30487304	T	C	0.981	0.639	0.074	0.0108465	6.81e-18	1000G
CD14	rs3138074	Cis	5	140015932	A	T	0.777	0.332	0.022	0.0332952	9.22e-53	1000G
CD14	rs1063412	Trans	1	172410967	A	G	0.554359	0.171326	0.0184089	0.0137057	1.32e-20	Exome
CD40L	rs148594123	Cis	X	135741443	A	G	0.013904	-0.840881	0.0616089	0.0292647	2.06e-42	Exome
CD40L	rs71640034	Trans	4	187161048	A	G	0.464	0.127	0.019	0.00616484	7.67e-11	1000G
CD5L	rs2765501	Cis	1	157804648	G	A	0.608	-0.285	0.018	0.0337577	4.76e-54	1000G
CDH13	rs7949566	Trans	11	126285301	A	G	0.426	0.208	0.02	0.0164223	1.35e-26	1000G
Ceruloplasmin	rs34004251	Cis	3	148929951	T	A	0.812	-0.263	0.025	0.0153528	4.91e-25	1000G
CLEC3B	rs2056320	Cis	3	45092415	G	A	0.763	0.213	0.021	0.0144324	1.38e-23	1000G
CLU	rs144392720	Trans	8	22972282	G	A	0.00308132	-1.16178	0.157507	0.00856522	1.63e-13	Exome
CLU	rs200036540	Trans	16	845761	A	G	0.00150285	1.7902	0.222863	0.00983429	9.53e-16	Exome
CNTN1	rs1838343	Cis	12	41196230	C	T	0.58	0.207	0.021	0.014623	6.45e-24	1000G
CNTN1	rs2071915	Trans	16	426432	T	C	0.436946	0.225429	0.0188206	0.0246503	4.65e-33	Exome
COL18A1	rs2274809	Cis	21	46906711	G	A	0.645	0.166	0.022	0.00854268	1.97e-14	1000G
CRP	rs2794520	Cis	1	159678816	T	C	0.32782	-0.139263	0.0195787	0.0083804	1.14e-12	Exome
CRP	rs12721051	Trans	19	45422160	C	G	0.851	0.229	0.027	0.0104095	2.39e-17	1000G
CRP	rs7310409	Trans	12	121424861	A	G	0.409337	-0.117685	0.0187471	0.00670432	3.44e-10	Exome
CXCL16	rs7221871	Cis	17	4640565	G	A	0.635	-0.185	0.024	0.00838577	3.19e-14	1000G
CXCL16	rs4241819	Trans	4	187157140	T	C	0.479	0.133	0.019	0.00684645	7.22e-12	1000G
CXCL16	rs58260031	Trans	3	46099390	A	G	0.799	0.172	0.024	0.007378	1.11e-12	1000G
CXCL16	rs2009581	Trans	2	111807677	G	A	0.725	-0.14	0.021	0.00621926	6.59e-11	1000G
Cystatin C	rs1158167	Cis	20	23578189	G	A	0.218074	-0.386064	0.0223065	0.0518951	4.15e-67	Exome
DPP4	rs10166124	Cis	2	162867622	C	T	0.687	-0.103	0.019	0.00408624	1.18e-07	1000G
DPP4	rs115975731	Trans	2	89131386	G	A	0.976	-0.466	0.071	0.00627167	5.06e-11	1000G
EFEMP1	rs3791679	Cis	2	56096892	C	T	0.241935	0.219873	0.0214094	0.0180998	9.63e-25	Exome
EFEMP1	rs4889505	Trans	16	30772040	G	A	0.987	0.772	0.121	0.00589532	1.95e-10	1000G
FGF23	rs3733402	Trans	4	187158034	G	A	0.488034	-0.146174	0.0182258	0.01038	1.06e-15	Exome
FGG	rs148685782	Cis	4	155533035	C	G	0.00338244	-1.32411	0.158291	0.0107049	6.01e-17	Exome
FGG	rs4889507	Trans	16	30782720	C	T	0.984	0.834	0.132	0.00579116	2.91e-10	1000G
GDF15	rs35911336	Cis	19	18481825	A	G	0.833	-0.518	0.029	0.0446009	1.04e-71	1000G
GMP140	rs6136	Cis	1	169563951	G	T	0.10342	-0.608582	0.0307559	0.0696243	3.82e-87	Exome
GMP140	rs507666	Trans	9	136149399	A	G	0.185569	-0.433665	0.0240506	0.0541496	1.11e-72	Exome
GMP140	rs74227709	Trans	1	247722588	G	A	0.929	-0.269	0.043	0.00561757	4.94e-10	1000G
GP5	rs1466733	Cis	3	194120998	A	G	0.737	0.171	0.021	0.0100328	8.6e-17	1000G
GP5	rs2236653	Trans	11	126283785	T	C	0.421	-0.137	0.02	0.00704044	3.37e-12	1000G
GRN	rs850733	Cis	17	42451305	G	A	0.609	0.221	0.026	0.0105165	1.5e-17	1000G
GRN	rs12740374	Trans	1	109817590	T	G	0.215441	-0.727792	0.0224873	0.18101	8.66e-230	Exome
GRN	rs4747194	Trans	10	73558886	A	G	0.280276	-0.179644	0.0206861	0.014409	3.81e-18	Exome
HPX	rs7935957	Cis	11	6450200	A	T	0.788	-0.252	0.022	0.018579	5.06e-30	1000G
IGFBP1	rs1260326	Trans	2	27730940	T	C	0.448131	0.13545	0.0184963	0.00961093	2.42e-13	Exome
IGFBP2	rs116134220	Trans	6	32389305	T	C	0.514	0.112	0.018	0.00557083	5.86e-10	1000G
KLKB1	rs4253325	Cis	4	187178473	A	G	0.109672	-0.304478	0.0297909	0.0187096	1.6e-24	Exome
KLKB1	rs710446	Trans	3	186459927	C	T	0.426561	0.333161	0.01876	0.0529688	1.46e-70	Exome
KLKB1	rs1550477	Trans	16	30773822	C	T	0.986	0.829	0.123	0.00656684	1.69e-11	1000G
KLKB1	rs1260326	Trans	2	27730940	T	C	0.447999	0.117694	0.0185298	0.00724099	2.13e-10	Exome
LDLR	rs7949566	Trans	11	126285301	A	G	0.426	0.216	0.019	0.0178841	8.46e-29	1000G
LPA	rs55730499	Cis	6	161005610	C	T	0.939	-1.255	0.046	0.0996601	3.77e-167	1000G
MCAM	rs11217234	Cis	11	119177938	A	G	0.718	-0.144	0.026	0.00439494	4.32e-08	1000G
MCAM	rs507666	Trans	9	136149399	A	G	0.18535	-0.159263	0.0238538	0.00755207	2.45e-11	Exome
MCP1	rs1799864	Trans	3	46399208	A	G	0.0894199	0.301649	0.031861	0.0154409	2.86e-21	Exome
MMP8	rs35231465	Cis	11	102584135	A	G	0.0226557	-0.582921	0.0614101	0.0136965	2.26e-21	Exome
MMP8	rs4907606	Trans	13	113944932	G	A	0.987	-0.438	0.071	0.00554096	6.66e-10	1000G
MMP9	rs17576	Cis	20	44640225	G	A	0.345796	0.172814	0.0195178	0.0142005	8.43e-19	Exome
MMP9	rs2511241	Trans	11	72945341	C	T	0.0731086	-0.294329	0.0356124	0.0124975	1.4e-16	Exome
MPO	rs35897051	Cis	17	56348226	G	T	0.00785575	-1.47516	0.107931	0.0362046	1.59e-42	Exome
MPO	rs11810108	Trans	1	229668671	T	C	0.746	-0.152	0.022	0.00709657	2.02e-12	1000G
MPO	rs6044953	Trans	20	17669186	A	G	0.57	-0.133	0.02	0.00661002	1.15e-11	1000G
MPO	rs757081	Trans	11	17351683	G	C	0.327896	0.134156	0.0195814	0.0101265	7.32e-12	Exome
NCAM	rs11214489	Cis	11	112975934	C	T	0.818	0.368	0.024	0.0341238	3.01e-54	1000G
NCAM	rs59126377	Trans	13	74175004	G	A	0.524	-0.128	0.02	0.00617606	7.77e-11	1000G
Notch1	rs1557570	Trans	1	169507844	G	T	0.67	-0.14	0.019	0.00749536	6.33e-13	1000G
NRCAM	rs4937124	Trans	11	126278563	C	T	0.478	0.162	0.019	0.0100096	9.77e-17	1000G
NTproBNP	rs198379	Cis	1	11915467	T	C	0.608	-0.266	0.02	0.0261404	1.58e-41	1000G
Osteocalcin	rs710446	Trans	3	186459927	C	T	0.426729	-0.1982	0.0187579	0.0201376	4.27e-26	Exome
Osteocalcin	rs3733402	Trans	4	187158034	G	A	0.487624	0.389182	0.0186193	0.0749593	5.13e-97	Exome
PMP2	rs78631861	Trans	11	126291492	G	A	0.907	0.273	0.035	0.0089129	4.67e-15	1000G
PON1	rs662	Cis	7	94937446	C	T	0.272455	0.849308	0.0209386	0.283609	0	Exome
REG1A	rs11126696	Cis	2	79323888	G	A	0.612	0.265	0.02	0.0252807	2.18e-40	1000G
REG1A	rs492602	Trans	19	49206417	C	T	0.494299	-0.197368	0.0186807	0.0201659	4.31e-26	Exome
REG1A	rs505922	Trans	9	136149229	C	T	0.321734	0.133544	0.0197724	0.00871037	1.44e-11	Exome
Resistin	rs732457	Cis	19	7688838	A	G	0.747	-0.174	0.028	0.00546884	9.47e-10	1000G
Resistin	rs3733402	Trans	4	187158034	G	A	0.487798	-0.139321	0.0188112	0.00903399	1.3e-13	Exome
Resistin	rs62135410	Trans	2	43358009	A	G	0.739	-0.145	0.021	0.00681708	8.18e-12	1000G
SAA1	rs11024616	Cis	11	18327324	G	C	0.809	-0.572	0.023	0.08044	1.41e-132	1000G
SAA1	rs4655761	Trans	1	66120335	C	T	0.35	-0.125	0.02	0.00580184	2.48e-10	1000G
SERPINA10	rs941590	Cis	14	94756794	T	C	0.590125	0.809551	0.0189399	0.316979	0	Exome
SERPINA10	rs3024731	Trans	13	113818708	T	A	0.766	0.209	0.024	0.0106835	8.13e-18	1000G
sGP130	rs141500365	Cis	5	55256305	A	G	0.0019464	-1.88083	0.209256	0.0133015	2.51e-19	Exome
sGP130	rs507666	Trans	9	136149399	A	G	0.185637	-0.208255	0.0237281	0.0141434	1.68e-18	Exome
sGP130	rs12493830	Trans	3	98406794	T	C	0.547	0.146	0.019	0.00849908	1.75e-14	1000G
sICAM1	rs1799969	Cis	19	10394792	A	G	0.0920697	-0.28024	0.0315173	0.0142646	6.02e-19	Exome
sICAM1	rs507666	Trans	9	136149399	A	G	0.185096	-0.323245	0.0237798	0.0321671	4.39e-42	Exome
sICAM1	rs4253325	Trans	4	187178473	A	G	0.110093	0.292614	0.029636	0.0161987	5.42e-23	Exome
sRAGE	rs2070600	Cis	6	32151443	T	C	0.0433866	-0.712231	0.045597	0.0412358	5.31e-55	Exome
sRAGE	rs116653040	Trans	6	31109567	C	G	0.929	0.349	0.038	0.0125509	1.25e-20	1000G
sRAGE	rs4253272	Trans	4	187163614	T	C	0.469	0.14	0.02	0.00722486	1.84e-12	1000G
TIMP1	rs6904029	Trans	6	29943067	A	G	0.284558	-0.131039	0.0203388	0.00709143	1.17e-10	Exome
TIMP1	rs4253325	Trans	4	187178473	A	G	0.109745	0.216378	0.0294295	0.00853294	1.95e-13	Exome
UCMGP	rs4236	Cis	12	15035081	C	T	0.388106	-0.238266	0.0186755	0.0276672	2.8e-37	Exome
