# Supplementary material for: Genome‐wide mapping of plasma protein QTLs identifies putatively causal genes and pathways for cardiovascular disease
Source: Nat Commun. 2018 Aug 15;9:3268. doi: 10.1038/s41467-018-05512-x (PMC6093935; doi:10.1038/s41467-018-05512-x)
Supplement: Supplementary file 8 — Supplementary Data 7 [file 41467_2018_5512_MOESM8_ESM.xlsx]

## Sheet: 7
Supplementary Data 7: pQTL variants in protein coding regions
Protein	pQTL	Chr	Position	Cis/Trans	Allele	Strand	Gene	Predicted function	cdna_pos	cds_pos	aa_pos	aa_change	Detail
A1M	rs141738059	9	116832007	Cis	T|C	1	AMBP	coding	838	575	192	E>G	nonsyn
A1M	rs141738059	9	116832007	Cis	T|C	1	AMBP	coding	564	398	133	E>G	nonsyn
A1M	rs147941577	9	116831989	Cis	A|G	1	AMBP	coding	856	593	198	I>T	nonsyn
A1M	rs147941577	9	116831989	Cis	A|G	1	AMBP	coding	582	416	139	I>T	nonsyn
ADM	rs1800594	1	169510524	Trans	A|G	1	F5	coding	3949	3804	1268	S>S	syn
ADM	rs6030	1	169498975	Trans	T|C	1	F5	coding	5435	5290	1764	M>V	nonsyn
ANGPTL3	rs11820589	11	116633862	Trans	G|A	1	BUD13	coding	477	443	148	P>L	nonsyn
ANGPTL3	rs12287066	11	116662331	Trans	G|T	1	APOA5	coding	181	132	44	I>I	syn
ANGPTL3	rs12287066	11	116662331	Trans	G|T	1	APOA5	coding	205	132	44	I>I	syn
ANGPTL3	rs3135506	11	116662407	Trans	G|C	1	APOA5	coding	129	56	19	S>W	nonsyn
ANGPTL3	rs3135506	11	116662407	Trans	G|C	1	APOA5	coding	105	56	19	S>W	nonsyn
ANGPTL3	rs35120633	11	116655600	Trans	G|A	1	ZNF259	coding	824	791	264	A>V	nonsyn
ANGPTL3	rs4520	11	116701535	Trans	T|C	1	APOC3	coding	148	102	34	G>G	syn
APOB	rs7412	19	45412079	Trans	C|T	1	APOE	coding	609	526	176	R>C	nonsyn
B2M	rs1042126	6	31084288	Trans	T|C	1	CDSN	coding	1160	1104	368	A>A	syn
B2M	rs1062470	6	31084435	Trans	G|A	1	CDSN	coding	1013	957	319	Y>Y	syn
B2M	rs10947121	6	30999997	Trans	T|C	1	MUC22	coding	4878	4703	1568	L>P	nonsyn
B2M	rs10947121	6	30999997	Trans	T|C	1	MUC22	coding	4913	4694	1565	L>P	nonsyn
B2M	rs1130838	6	31237124	Trans	T|C	1	HLA-C	coding	1074	1003	335	T>A	nonsyn
B2M	rs1130838	6	31237124	Trans	T|C	1	HLA-C	coding	762	742	248	T>A	nonsyn
B2M	rs1130838	6	31237124	Trans	T|C	1	HLA-C	coding	1152	1087	363	T>A	nonsyn
B2M	rs1131896	6	31379115	Trans	G|A	1	MICA	coding	1330	178	60	G>S	nonsyn
B2M	rs1131896	6	31379115	Trans	G|A	1	MICA	coding	631	592	198	G>S	nonsyn
B2M	rs1131896	6	31379115	Trans	G|A	1	MICA	coding	610	301	101	G>S	nonsyn
B2M	rs1131896	6	31379115	Trans	G|A	1	MICA	coding	1502	301	101	G>S	nonsyn
B2M	rs1150752	6	32064726	Trans	T|C	1	TNXB	coding	1106	904	302	T>A	nonsyn
B2M	rs1150757	6	32029205	Trans	G|A	1	TNXB	coding	7663	7461	2487	R>R	syn
B2M	rs1265053	6	31079889	Trans	C|G	1	C6orf15	coding	247	247	83	A>P	nonsyn
B2M	rs1265054	6	31079643	Trans	T|C	1	C6orf15	coding	493	493	165	K>E	nonsyn
B2M	rs1265055	6	31079236	Trans	G|A	1	C6orf15	coding	900	900	300	V>V	syn
B2M	rs1265754	6	32303692	Trans	T|A	1	C6orf10	coding	621	448	150	I>F	nonsyn
B2M	rs1265754	6	32303692	Trans	T|A	1	C6orf10	coding	573	400	134	I>F	nonsyn
B2M	rs1265754	6	32303692	Trans	T|A	1	C6orf10	coding	552	379	127	I>F	nonsyn
B2M	rs2233974	6	31080016	Trans	C|G	1	C6orf15	coding	120	120	40	L>F	nonsyn
B2M	rs2233980	6	31079644	Trans	G|A	1	C6orf15	coding	492	492	164	P>P	syn
B2M	rs3094215	6	31084684	Trans	G|A	1	CDSN	coding	764	708	236	S>S	syn
B2M	rs3094216	6	31084048	Trans	A|G	1	CDSN	coding	1400	1344	448	C>C	syn
B2M	rs3095318	6	31088145	Trans	T|A	1	CDSN	coding	108	52	18	M>L	nonsyn
B2M	rs3101017	6	31733466	Trans	T|C	1	VWA7	coding	2819	2581	861	T>A	nonsyn
B2M	rs3115671	6	31734345	Trans	G|T	1	VWA7	coding	2001	1104	368	S>S	syn
B2M	rs3115671	6	31734345	Trans	G|T	1	VWA7	coding	2317	2079	693	S>S	syn
B2M	rs3115672	6	31727897	Trans	C|T	1	MSH5-SAPCD1	coding	1844	1716	572	T>T	syn
B2M	rs3115672	6	31727897	Trans	C|T	1	MSH5-SAPCD1	coding	986	813	271	T>T	syn
B2M	rs3115672	6	31727897	Trans	C|T	1	MSH5-SAPCD1	coding	2002	1716	572	T>T	syn
B2M	rs3115672	6	31727897	Trans	C|T	1	MSH5-SAPCD1	coding	1895	1767	589	T>T	syn
B2M	rs3115672	6	31727897	Trans	C|T	1	MSH5-SAPCD1	coding	3529	738	246	T>T	syn
B2M	rs3130982	6	31084075	Trans	G|T|C	1	CDSN	coding	1373	1317	439	S>S|S	syn
B2M	rs3130983	6	31084792	Trans	C|T	1	CDSN	coding	656	600	200	Q>Q	syn
B2M	rs3131787	6	30899524	Trans	T|C	1	SFTA2	coding	189	110	37	N>S	nonsyn
B2M	rs3132554	6	31084163	Trans	A|G	1	CDSN	coding	1285	1229	410	L>S	nonsyn
B2M	rs3184504	12	111884608	Trans	T|C	1	SH2B3	coding	1141	784	262	W>R	nonsyn
B2M	rs3184504	12	111884608	Trans	T|C	1	SH2B3	coding	811	784	262	W>R	nonsyn
B2M	rs3184504	12	111884608	Trans	T|C	1	SH2B3	coding	218	178	60	W>R	nonsyn
B2M	rs3184504	12	111884608	Trans	T|C	1	SH2B3	coding	821	784	262	W>R	nonsyn
B2M	rs437179	6	31929014	Trans	A|C	1	SKIV2L	coding	611	61	21	M>L	nonsyn
B2M	rs437179	6	31929014	Trans	A|C	1	SKIV2L	coding	1029	640	214	M>L	nonsyn
B2M	rs437179	6	31929014	Trans	A|C	1	SKIV2L	coding	734	166	56	M>L	nonsyn
B2M	rs4678	6	30893941	Trans	G|A	1	VARS2	coding	3313	3146	1049	R>Q	nonsyn
B2M	rs4678	6	30893941	Trans	G|A	1	VARS2	coding	3167	3140	1047	R>Q	nonsyn
B2M	rs4678	6	30893941	Trans	G|A	1	VARS2	coding	4172	3146	1049	R>Q	nonsyn
B2M	rs4678	6	30893941	Trans	G|A	1	VARS2	coding	3134	1460	487	R>Q	nonsyn
B2M	rs4678	6	30893941	Trans	G|A	1	VARS2	coding	2001	1262	421	R>Q	nonsyn
B2M	rs4678	6	30893941	Trans	G|A	1	VARS2	coding	3317	3236	1079	R>Q	nonsyn
B2M	rs4678	6	30893941	Trans	G|A	1	VARS2	coding	1809	578	193	R>Q	nonsyn
B2M	rs4678	6	30893941	Trans	G|A	1	VARS2	coding	3085	2726	909	R>Q	nonsyn
B2M	rs707913	6	31084787	Trans	A|G	1	CDSN	coding	661	605	202	F>S	nonsyn
B2M	rs7192	6	32411646	Trans	T|G	1	HLA-DRA	coding	758	649	217	L>V	nonsyn
B2M	rs7192	6	32411646	Trans	T|G	1	HLA-DRA	coding	833	724	242	L>V	nonsyn
B2M	rs7750641	6	31129310	Trans	C|T	1	TCF19	coding	849	325	109	P>S	nonsyn
B2M	rs7750641	6	31129310	Trans	C|T	1	TCF19	coding	1095	325	109	P>S	nonsyn
B2M	rs7775397	6	32261252	Trans	T|G	1	C6orf10	coding	1371	1198	400	K>Q	nonsyn
B2M	rs7775397	6	32261252	Trans	T|G	1	C6orf10	coding	1323	1150	384	K>Q	nonsyn
B2M	rs7775397	6	32261252	Trans	T|G	1	C6orf10	coding	1344	1171	391	K>Q	nonsyn
B2M	rs7775397	6	32261252	Trans	T|G	1	C6orf10	coding	1122	949	317	K>Q	nonsyn
B2M	rs7775397	6	32261252	Trans	T|G	1	C6orf10	coding	1365	1192	398	K>Q	nonsyn
BCHE	rs1048013	2	204154552	Trans	C|T	1	CYP20A1	coding	631	226	76	L>F	nonsyn
BCHE	rs1048013	2	204154552	Trans	C|T	1	CYP20A1	coding	1491	730	244	L>F	nonsyn
BCHE	rs1048013	2	204154552	Trans	C|T	1	CYP20A1	coding	1658	1036	346	L>F	nonsyn
BCHE	rs1048013	2	204154552	Trans	C|T	1	CYP20A1	coding	1682	1060	354	L>F	nonsyn
BCHE	rs1048013	2	204154552	Trans	C|T	1	CYP20A1	coding	1441	730	244	L>F	nonsyn
BCHE	rs1799807	3	165548529	Cis	T|C	1	BCHE	coding	453	293	98	D>G	nonsyn
BCHE	rs1803274	3	165491280	Cis	C|T	1	BCHE	coding	1859	1699	567	A>T	nonsyn
BCHE	rs2469953	2	204322298	Trans	T|C	1	RAPH1	coding	1338	1113	371	K>K	syn
BCHE	rs2469953	2	204322298	Trans	T|C	1	RAPH1	coding	1494	1269	423	K>K	syn
BCHE	rs3814365	2	204305093	Trans	T|C	1	RAPH1	coding	3045	2820	940	P>P	syn
Bikunin	rs41290291	10	7774317	Trans	T|C	1	ITIH2	coding	1826	1664	555	V>A	nonsyn
C2	rs10885	6	31604591	Cis	C|T	1	PRRC2A	coding	6302	6016	2006	P>S	nonsyn
C2	rs10885	6	31604591	Cis	C|T	1	PRRC2A	coding	6265	6016	2006	P>S	nonsyn
C2	rs11229	6	31603770	Cis	A|G	1	PRRC2A	coding	5817	5568	1856	Q>Q	syn
C2	rs11229	6	31603770	Cis	A|G	1	PRRC2A	coding	5854	5568	1856	Q>Q	syn
C2	rs114508013	6	31868765	Cis	G|A	1	ZBTB12	coding	494	318	106	A>A	syn
C2	rs114508013	6	31868765	Cis	G|A	1	ZBTB12	coding	318	318	106	A>A	syn
C2	rs115767504	6	30994617	Cis	C|G	1	MUC22	coding	1628	1409	470	S>C	nonsyn
C2	rs115767504	6	30994617	Cis	C|G	1	MUC22	coding	1593	1418	473	S>C	nonsyn
C2	rs116633440	6	30994470	Cis	C|G	1	MUC22	coding	1446	1271	424	T>S	nonsyn
C2	rs116633440	6	30994470	Cis	C|G	1	MUC22	coding	1481	1262	421	T>S	nonsyn
C2	rs130069	6	31116245	Cis	C|T	1	CCHCR1	coding	1391	1250	417	R>Q	nonsyn
C2	rs130069	6	31116245	Cis	C|T	1	CCHCR1	coding	1706	1517	506	R>Q	nonsyn
C2	rs130069	6	31116245	Cis	C|T	1	CCHCR1	coding	1367	1250	417	R>Q	nonsyn
C2	rs130069	6	31116245	Cis	C|T	1	CCHCR1	coding	1373	1250	417	R>Q	nonsyn
C2	rs130069	6	31116245	Cis	C|T	1	CCHCR1	coding	1598	1409	470	R>Q	nonsyn
C2	rs151122038	6	30996325	Cis	C|T	1	MUC22	coding	3301	3126	1042	T>T	syn
C2	rs151122038	6	30996325	Cis	C|T	1	MUC22	coding	3336	3117	1039	T>T	syn
C2	rs1802127	6	31729925	Cis	C|T	1	MSH5-SAPCD1	coding	2642	2356	786	P>S	nonsyn
C2	rs1802127	6	31729925	Cis	C|T	1	MSH5-SAPCD1	coding	1626	1453	485	P>S	nonsyn
C2	rs1802127	6	31729925	Cis	C|T	1	MSH5-SAPCD1	coding	2484	2356	786	P>S	nonsyn
C2	rs1802127	6	31729925	Cis	C|T	1	MSH5-SAPCD1	coding	4079	1288	430	P>S	nonsyn
C2	rs1802127	6	31729925	Cis	C|T	1	MSH5-SAPCD1	coding	2448	2320	774	P>S	nonsyn
C2	rs1802127	6	31729925	Cis	C|T	1	MSH5-SAPCD1	coding	2487	2359	787	P>S	nonsyn
C2	rs200519530	6	32037429	Cis	T|G	1	TNXB	coding	5690	5488	1830	S>R	nonsyn
C2	rs28381349	6	31709045	Cis	C|T	1	MSH5-SAPCD1	coding	381	253	85	L>F	nonsyn
C2	rs28381349	6	31709045	Cis	C|T	1	MSH5-SAPCD1	coding	539	253	85	L>F	nonsyn
C2	rs3096696	6	32122472	Cis	C|A	1	PPT2	coding	505	101	34	A>E	nonsyn
C2	rs3096696	6	32122472	Cis	C|A	1	PPT2	coding	515	101	34	A>E	nonsyn
C2	rs3096696	6	32122472	Cis	C|A	1	PPT2	coding	294	119	40	A>E	nonsyn
C2	rs3096696	6	32122472	Cis	C|A	1	PPT2-EGFL8	coding	211	101	34	A>E	nonsyn
C2	rs3096697	6	32134510	Cis	G|A	1	PPT2-EGFL8	coding	364	257	86	R>K	nonsyn
C2	rs3096697	6	32134510	Cis	G|A	1	EGFL8	coding	362	257	86	R>K	nonsyn
C2	rs3129941	6	32337686	Cis	A|G	1	C6orf10	coding	261	88	30	C>R	nonsyn
C2	rs3130349	6	32147696	Cis	G|A	1	RNF5	coding	442	315	105	P>P	syn
C2	rs3130618	6	31632134	Cis	C|A	1	GPANK1	coding	676	122	41	R>L	nonsyn
C2	rs3130618	6	31632134	Cis	C|A	1	GPANK1	coding	783	122	41	R>L	nonsyn
C2	rs3130618	6	31632134	Cis	C|A	1	GPANK1	coding	673	122	41	R>L	nonsyn
C2	rs3130618	6	31632134	Cis	C|A	1	GPANK1	coding	807	122	41	R>L	nonsyn
C2	rs3130618	6	31632134	Cis	C|A	1	GPANK1	coding	459	122	41	R>L	nonsyn
C2	rs36221133	6	31912523	Cis	T|C	1	C2	coding	2214	1835	612	V>A	nonsyn
C2	rs36221133	6	31912523	Cis	T|C	1	CFB	coding	1727	1463	488	V>A	nonsyn
C2	rs36221133	6	31912523	Cis	T|C	1	C2	coding	1348	1280	427	V>A	nonsyn
C2	rs36221133	6	31912523	Cis	T|C	1	C2	coding	1287	875	292	V>A	nonsyn
C2	rs36221133	6	31912523	Cis	T|C	1	C2	coding	1405	1184	395	V>A	nonsyn
C2	rs36221133	6	31912523	Cis	T|C	1	C2	coding	1790	1526	509	V>A	nonsyn
C2	rs36221133	6	31912523	Cis	T|C	1	C2	coding	1504	1283	428	V>A	nonsyn
C2	rs36221133	6	31912523	Cis	T|C	1	C2	coding	2186	1922	641	V>A	nonsyn
C2	rs4151667	6	31914024	Cis	T|A	1	CFB	coding	304	26	9	L>H	nonsyn
C2	rs4151669	6	31915144	Cis	G|A	1	CFB	coding	782	504	168	P>P	syn
C2	rs4151669	6	31915144	Cis	G|A	1	CFB	coding	2274	2010	670	P>P	syn
C2	rs45531831	6	31938120	Cis	C|T	1	DOM3Z	coding	1281	948	316	R>R	syn
C2	rs45531831	6	31938120	Cis	C|T	1	DOM3Z	coding	846	171	57	R>R	syn
C2	rs8192585	6	32188823	Cis	G|A	1	NOTCH4	coding	870	731	244	S>L	nonsyn
C2	rs9274407	6	32632832	Cis	A|T	1	HLA-DQB1	coding	204	122	41	F>Y	nonsyn
C2	rs9332739	6	31903804	Cis	G|C	1	C2	coding	822	558	186	E>D	nonsyn
C2	rs9332739	6	31903804	Cis	G|C	1	C2	coding	1218	954	318	E>D	nonsyn
C2	rs9332739	6	31903804	Cis	G|C	1	C2	coding	1246	867	289	E>D	nonsyn
C2	rs9332739	6	31903804	Cis	G|C	1	C2	coding	437	216	72	E>D	nonsyn
C2	rs9332739	6	31903804	Cis	G|C	1	C2	coding	536	315	105	E>D	nonsyn
CD14	rs1063412	1	172410967	Trans	G|A	1	PIGC	coding	796	796	266	P>S	nonsyn
CD14	rs1063412	1	172410967	Trans	G|A	1	PIGC	coding	1107	796	266	P>S	nonsyn
CD14	rs1063412	1	172410967	Trans	G|A	1	PIGC	coding	1130	796	266	P>S	nonsyn
CD14	rs11167600	5	140174865	Cis	G|T|C	1	PCDHA2	coding	422	316	106	V>L|L	nonsyn
CD14	rs11167605	5	140186937	Cis	G|T	1	PCDHA4	coding	266	165	55	E>D	nonsyn
CD14	rs11554680	5	140021482	Cis	C|T	1	TMCO6	coding	503	15	5	V>V	syn
CD14	rs11554680	5	140021482	Cis	C|T	1	TMCO6	coding	443	342	114	V>V	syn
CD14	rs11958868	5	140201420	Cis	T|C	1	PCDHA5	coding	60	60	20	L>L	syn
CD14	rs145640336	5	140080460	Cis	C|T	1	ZMAT2	coding	89	75	25	A>A	syn
CD14	rs147288996	5	140057509	Cis	C|T	1	HARS	coding	977	554	185	G>D	nonsyn
CD14	rs147288996	5	140057509	Cis	C|T	1	HARS	coding	815	392	131	G>D	nonsyn
CD14	rs147288996	5	140057509	Cis	C|T	1	HARS	coding	917	494	165	G>D	nonsyn
CD14	rs147288996	5	140057509	Cis	C|T	1	HARS	coding	695	272	91	G>D	nonsyn
CD14	rs147288996	5	140057509	Cis	C|T	1	HARS	coding	857	434	145	G>D	nonsyn
CD14	rs147288996	5	140057509	Cis	C|T	1	HARS	coding	2227	407	136	G>D	nonsyn
CD14	rs147288996	5	140057509	Cis	C|T	1	HARS	coding	1037	614	205	G>D	nonsyn
CD14	rs155361	5	140307284	Cis	G|A	1	PCDHAC1	coding	983	807	269	Q>Q	syn
CD14	rs155364	5	140346468	Cis	T|A	1	PCDHAC2	coding	117	117	39	P>P	syn
CD14	rs155364	5	140346468	Cis	T|A	1	PCDHAC2	coding	722	117	39	P>P	syn
CD14	rs155808	5	140346712	Cis	T|C	1	PCDHAC2	coding	361	361	121	L>L	syn
CD14	rs155808	5	140346712	Cis	T|C	1	PCDHAC2	coding	966	361	121	L>L	syn
CD14	rs17208187	5	140023238	Cis	C|G	1	TMCO6	coding	1015	914	305	T>S	nonsyn
CD14	rs17208187	5	140023238	Cis	C|G	1	TMCO6	coding	447	176	59	T>S	nonsyn
CD14	rs17208187	5	140023238	Cis	C|G	1	TMCO6	coding	1057	569	190	T>S	nonsyn
CD14	rs17208187	5	140023238	Cis	C|G	1	TMCO6	coding	997	896	299	T>S	nonsyn
CD14	rs17208187	5	140023238	Cis	C|G	1	TMCO6	coding	678	176	59	T>S	nonsyn
CD14	rs17844322	5	140228410	Cis	A|G	1	PCDHA9	coding	1054	330	110	V>V	syn
CD14	rs17844323	5	140228413	Cis	C|A	1	PCDHA9	coding	1057	333	111	D>E	nonsyn
CD14	rs186043734	5	140071240	Cis	C|G	1	HARS2	coding	223	7	3	L>V	nonsyn
CD14	rs2230361	5	140057535	Cis	G|A	1	HARS	coding	2201	381	127	C>C	syn
CD14	rs2230361	5	140057535	Cis	G|A	1	HARS	coding	951	528	176	C>C	syn
CD14	rs2230361	5	140057535	Cis	G|A	1	HARS	coding	891	468	156	C>C	syn
CD14	rs2230361	5	140057535	Cis	G|A	1	HARS	coding	1011	588	196	C>C	syn
CD14	rs2230361	5	140057535	Cis	G|A	1	HARS	coding	669	246	82	C>C	syn
CD14	rs2230361	5	140057535	Cis	G|A	1	HARS	coding	831	408	136	C>C	syn
CD14	rs2230361	5	140057535	Cis	G|A	1	HARS	coding	789	366	122	C>C	syn
CD14	rs2240694	5	140183058	Cis	G|A	1	PCDHA3	coding	2276	2276	759	C>Y	nonsyn
CD14	rs2240695	5	140168151	Cis	G|T	1	PCDHA1	coding	2276	2276	759	C>F	nonsyn
CD14	rs2240696	5	140168070	Cis	A|G	1	PCDHA1	coding	2195	2195	732	Y>C	nonsyn
CD14	rs2251860	5	140048209	Cis	T|C	1	WDR55	coding	507	393	131	N>N	syn
CD14	rs2286394	5	140048544	Cis	C|T	1	WDR55	coding	249	146	49	S>F	nonsyn
CD14	rs2286394	5	140048544	Cis	C|T	1	WDR55	coding	743	629	210	S>F	nonsyn
CD14	rs2337987	5	140188383	Cis	T|G	1	PCDHA4	coding	1712	1611	537	A>A	syn
CD14	rs246074	5	140307969	Cis	C|G	1	PCDHAC1	coding	1668	1492	498	L>V	nonsyn
CD14	rs251353	5	140228164	Cis	C|A	1	PCDHA9	coding	808	84	28	S>R	nonsyn
CD14	rs251355	5	140229368	Cis	G|C	1	PCDHA9	coding	2012	1288	430	G>R	nonsyn
CD14	rs251356	5	140229526	Cis	T|G	1	PCDHA9	coding	2170	1446	482	A>A	syn
CD14	rs251362	5	140236950	Cis	C|G	1	PCDHA10	coding	1317	1317	439	S>R	nonsyn
CD14	rs251363	5	140237109	Cis	T|G	1	PCDHA10	coding	1476	1476	492	S>S	syn
CD14	rs251364	5	140237387	Cis	T|G	1	PCDHA10	coding	1754	1754	585	V>G	nonsyn
CD14	rs251372	5	140250252	Cis	T|C	1	PCDHA11	coding	2422	1564	522	L>L	syn
CD14	rs251377	5	140255792	Cis	C|A	1	PCDHA12	coding	862	735	245	P>P	syn
CD14	rs2563333	5	140052271	Cis	A|G	1	DND1	coding	407	363	121	H>H	syn
CD14	rs2879086	5	140188401	Cis	A|G	1	PCDHA4	coding	1730	1629	543	P>P	syn
CD14	rs2879087	5	140188575	Cis	G|C	1	PCDHA4	coding	1904	1803	601	S>S	syn
CD14	rs34507975	5	139740454	Cis	C|T	1	SLC4A9	coding	323	288	96	H>H	syn
CD14	rs34507975	5	139740454	Cis	C|T	1	SLC4A9	coding	395	360	120	H>H	syn
CD14	rs369636	5	140230370	Cis	A|C	1	PCDHA9	coding	3014	2290	764	K>Q	nonsyn
CD14	rs369639	5	140230371	Cis	A|C	1	PCDHA9	coding	3015	2291	764	K>T	nonsyn
CD14	rs3733705	5	140222157	Cis	A|C	1	PCDHA8	coding	1251	1251	417	R>S	nonsyn
CD14	rs3733707	5	140181892	Cis	T|C	1	PCDHA3	coding	1110	1110	370	A>A	syn
CD14	rs3733708	5	140181734	Cis	A|G	1	PCDHA3	coding	952	952	318	I>V	nonsyn
CD14	rs3733710	5	140167463	Cis	C|T	1	PCDHA1	coding	1588	1588	530	L>L	syn
CD14	rs3756331	5	140221139	Cis	G|A	1	PCDHA8	coding	233	233	78	S>N	nonsyn
CD14	rs3822346	5	140187322	Cis	C|T	1	PCDHA4	coding	651	550	184	P>S	nonsyn
CD14	rs3822347	5	140187102	Cis	A|G	1	PCDHA4	coding	431	330	110	V>V	syn
CD14	rs4141841	5	140203432	Cis	C|T	1	PCDHA5	coding	2072	2072	691	A>V	nonsyn
CD14	rs61736940	5	139939961	Cis	G|A	1	APBB3	coding	1541	1182	394	C>C	syn
CD14	rs61736940	5	139939961	Cis	G|A	1	APBB3	coding	1964	492	164	C>C	syn
CD14	rs61736940	5	139939961	Cis	G|A	1	APBB3	coding	1774	492	164	C>C	syn
CD14	rs61736940	5	139939961	Cis	G|A	1	APBB3	coding	1514	1155	385	C>C	syn
CD14	rs61736940	5	139939961	Cis	G|A	1	APBB3	coding	1535	1176	392	C>C	syn
CD14	rs61736940	5	139939961	Cis	G|A	1	APBB3	coding	1447	492	164	C>C	syn
CD14	rs61736940	5	139939961	Cis	G|A	1	APBB3	coding	1520	1161	387	C>C	syn
CD14	rs61745336	5	139946888	Cis	G|A	1	SLC35A4	coding	134	134	45	R>Q	nonsyn
CD14	rs61745336	5	139946888	Cis	G|A	1	SLC35A4	coding	1820	134	45	R>Q	nonsyn
CD14	rs61745336	5	139946888	Cis	G|A	1	SLC35A4	coding	862	134	45	R>Q	nonsyn
CD14	rs630162	5	140237548	Cis	A|G	1	PCDHA10	coding	1915	1915	639	T>A	nonsyn
CD14	rs6580012	5	140222641	Cis	A|G	1	PCDHA8	coding	1735	1735	579	K>E	nonsyn
CD14	rs7701755	5	140182101	Cis	G|T	1	PCDHA3	coding	1319	1319	440	S>I	nonsyn
CD14	rs7710794	5	140209467	Cis	T|G	1	PCDHA6	coding	1818	1791	597	V>V	syn
CD14	rs9686540	5	140174622	Cis	G|A	1	PCDHA2	coding	179	73	25	E>K	nonsyn
CD5L	rs141546266	1	157804260	Cis	G|A	1	CD5L	coding	798	655	219	P>S	nonsyn
CD5L	rs2012199	1	157509025	Cis	C|T	1	FCRL5	coding	1411	1253	418	G>D	nonsyn
CD5L	rs2012199	1	157509025	Cis	C|T	1	FCRL5	coding	1504	506	169	G>D	nonsyn
CD5L	rs2012199	1	157509025	Cis	C|T	1	FCRL5	coding	1156	998	333	G>D	nonsyn
CD5L	rs2777962	1	157557701	Cis	G|A	1	FCRL4	coding	652	516	172	D>D	syn
CD5L	rs4971154	1	157771880	Cis	C|T	1	FCRL1	coding	824	711	237	P>P	syn
CD5L	rs6427384	1	157508882	Cis	C|T	1	FCRL5	coding	1647	649	217	V>I	nonsyn
CD5L	rs6427384	1	157508882	Cis	C|T	1	FCRL5	coding	1299	1141	381	V>I	nonsyn
CD5L	rs6427384	1	157508882	Cis	C|T	1	FCRL5	coding	1554	1396	466	V>I	nonsyn
CD5L	rs7522061	1	157668390	Cis	T|C	1	FCRL3	coding	304	82	28	N>D	nonsyn
CD5L	rs7522061	1	157668390	Cis	T|C	1	FCRL3	coding	374	82	28	N>D	nonsyn
CDH13	rs2230278	11	126277216	Trans	C|T	1	ST3GAL4	coding	709	240	80	Y>Y	syn
CDH13	rs2230278	11	126277216	Trans	C|T	1	ST3GAL4	coding	527	249	83	Y>Y	syn
CDH13	rs2230278	11	126277216	Trans	C|T	1	ST3GAL4	coding	236	219	73	Y>Y	syn
CDH13	rs2230278	11	126277216	Trans	C|T	1	ST3GAL4	coding	309	240	80	Y>Y	syn
CDH13	rs2230278	11	126277216	Trans	C|T	1	ST3GAL4	coding	510	252	84	Y>Y	syn
CDH13	rs2230278	11	126277216	Trans	C|T	1	ST3GAL4	coding	383	252	84	Y>Y	syn
CDH13	rs2230279	11	126278075	Trans	C|T	1	ST3GAL4	coding	554	423	141	Y>Y	syn
CDH13	rs2230279	11	126278075	Trans	C|T	1	ST3GAL4	coding	480	411	137	Y>Y	syn
CDH13	rs2230279	11	126278075	Trans	C|T	1	ST3GAL4	coding	681	423	141	Y>Y	syn
CDH13	rs2230279	11	126278075	Trans	C|T	1	ST3GAL4	coding	880	411	137	Y>Y	syn
CDH13	rs2230279	11	126278075	Trans	C|T	1	ST3GAL4	coding	698	420	140	Y>Y	syn
Ceruloplasmin	rs1053709	3	148904434	Trans	T|G	1	CP	coding	1169	1128	376	G>G	syn
Ceruloplasmin	rs1053709	3	148904434	Trans	T|G	1	CP	coding	2203	1950	650	G>G	syn
Ceruloplasmin	rs1053709	3	148904434	Trans	T|G	1	CP	coding	1343	1293	431	G>G	syn
Ceruloplasmin	rs148619511	3	148714104	Trans	A|G	1	GYG1	coding	392	159	53	T>T	syn
Ceruloplasmin	rs200683433	3	148930403	Cis	C|G	1	CP	coding	482	229	77	D>H	nonsyn
Ceruloplasmin	rs2229361	3	148757864	Cis	C|T	1	HLTF	coding	2671	2453	818	R>H	nonsyn
Ceruloplasmin	rs2229361	3	148757864	Cis	C|T	1	HLTF	coding	2674	2456	819	R>H	nonsyn
Ceruloplasmin	rs35331711	3	148917570	Cis	G|A	1	CP	coding	823	773	258	P>L	nonsyn
Ceruloplasmin	rs35331711	3	148917570	Cis	G|A	1	CP	coding	1683	1430	477	P>L	nonsyn
Ceruloplasmin	rs35331711	3	148917570	Cis	G|A	1	CP	coding	649	608	203	P>L	nonsyn
Ceruloplasmin	rs61733458	3	148916215	Trans	G|A	1	CP	coding	871	830	277	T>I	nonsyn
Ceruloplasmin	rs61733458	3	148916215	Trans	G|A	1	CP	coding	1905	1652	551	T>I	nonsyn
Ceruloplasmin	rs61733458	3	148916215	Trans	G|A	1	CP	coding	1045	995	332	T>I	nonsyn
Ceruloplasmin	rs61755303	3	148781246	Cis	A|T|C	1	HLTF	coding	1350	1132	378	S>T|A	nonsyn
Ceruloplasmin	rs78336249	3	148880043	Cis	G|A	1	HPS3	coding	1860	1720	574	G>R	nonsyn
Ceruloplasmin	rs78336249	3	148880043	Trans	G|A	1	HPS3	coding	2355	2215	739	G>R	nonsyn
Ceruloplasmin	rs78336249	3	148880043	Cis	G|A	1	HPS3	coding	2355	2215	739	G>R	nonsyn
Ceruloplasmin	rs78336249	3	148880043	Trans	G|A	1	HPS3	coding	1860	1720	574	G>R	nonsyn
CLEC3B	rs13963	3	45077123	Cis	G|A	1	CLEC3B	coding	412	316	106	G>S	nonsyn
CLEC3B	rs6794	3	45052775	Cis	G|C	1	EXOSC7	coding	849	820	274	V>L	nonsyn
CLEC3B	rs6794	3	45052775	Cis	G|C	1	EXOSC7	coding	652	577	193	V>L	nonsyn
CLEC3B	rs6794	3	45052775	Cis	G|C	1	EXOSC7	coding	982	625	209	V>L	nonsyn
CLU	rs144392720	8	22972282	Trans	A|G	1	TNFRSF10C	coding	587	279	93	S>S	syn
CLU	rs200036540	16	845761	Trans	G|A	1	CHTF18	coding	2315	2252	751	R>Q	nonsyn
CLU	rs200036540	16	845761	Trans	G|A	1	CHTF18	coding	3734	998	333	R>Q	nonsyn
CLU	rs200036540	16	845761	Trans	G|A	1	CHTF18	coding	2399	2336	779	R>Q	nonsyn
CLU	rs200036540	16	845761	Trans	G|A	1	CHTF18	coding	3324	806	269	R>Q	nonsyn
CNTN1	rs11248931	16	427479	Trans	T|C	1	TMEM8A	coding	535	406	136	T>A	nonsyn
CNTN1	rs11641742	16	427784	Trans	G|A	1	TMEM8A	coding	315	186	62	Y>Y	syn
CNTN1	rs11649031	16	427516	Trans	T|C	1	TMEM8A	coding	498	369	123	V>V	syn
CNTN1	rs12922073	16	427820	Trans	C|G|A|T	1	TMEM8A	coding	279	150	50	S>S|S|S	syn
CNTN1	rs1805105	16	396264	Trans	A|G	1	AXIN1	coding	1151	762	254	D>D	syn
CNTN1	rs2071915	16	426432	Trans	T|C	1	TMEM8A	coding	835	349	117	I>V	nonsyn
CNTN1	rs2071915	16	426432	Trans	T|C	1	TMEM8A	coding	1057	928	310	I>V	nonsyn
CNTN1	rs3830160	16	419092	Trans	A|G	1	MRPL28	coding	495	417	139	Y>Y	syn
COL18A1	rs11702425	21	46908355	Cis	T|C	1	COL18A1	coding	2481	2460	820	L>L	syn
COL18A1	rs11702425	21	46908355	Cis	T|C	1	COL18A1	coding	1969	1920	640	L>L	syn
COL18A1	rs144147445	21	46930092	Cis	G|A	1	COL18A1	coding	4171	4150	1384	A>T	nonsyn
COL18A1	rs144147445	21	46930092	Cis	G|A	1	COL18A1	coding	886	544	182	A>T	nonsyn
COL18A1	rs144147445	21	46930092	Cis	G|A	1	COL18A1	coding	455	76	26	A>T	nonsyn
COL18A1	rs144147445	21	46930092	Cis	G|A	1	COL18A1	coding	3659	3610	1204	A>T	nonsyn
COL18A1	rs2236451	21	46876083	Cis	A|G	1	COL18A1	coding	660	639	213	P>P	syn
CRP	rs1169288	12	121416650	Trans	A|C	1	HNF1A	coding	102	79	27	I>L	nonsyn
CRP	rs3213545	12	121471337	Trans	G|A	1	OASL	coding	679	408	136	L>L	syn
CXCL16	rs12951761	17	4693054	Cis	G|A	1	GLTPD2	coding	392	339	113	E>E	syn
CXCL16	rs12951761	17	4693054	Cis	G|A	1	BC150535	coding	575	337	113	P>S	nonsyn
CXCL16	rs3733402	4	187158034	Trans	G|A|C	1	KLKB1	coding	568	314	105	S>N|T	nonsyn
CXCL16	rs3733402	4	187158034	Trans	G|A|C	1	KLKB1	coding	499	428	143	S>N|T	nonsyn
CXCL16	rs4790706	17	4689572	Cis	T|C	1	VMO1	coding	158	76	26	T>A	nonsyn
Cystatin C	rs1064039	20	23618427	Cis	C|T	1	CST3	coding	148	73	25	A>T	nonsyn
Cystatin C	rs112139500	20	23666606	Cis	C|T	1	CST4	coding	407	351	117	L>L	syn
Cystatin C	rs17750862	20	23377815	Cis	G|A	1	NAPB	coding	318	201	67	N>N	syn
Cystatin C	rs17750862	20	23377815	Cis	G|A	1	NAPB	coding	306	189	63	N>N	syn
Cystatin C	rs2983640	20	23586360	Cis	G|A	1	CST9	coding	251	142	48	L>F	nonsyn
EFEMP1	rs4889506	16	30780828	Trans	A|G	1	RNF40	coding	3313	2493	831	L>L	syn
EFEMP1	rs4889506	16	30780828	Trans	A|G	1	RNF40	coding	1616	489	163	L>L	syn
EFEMP1	rs4889506	16	30780828	Trans	A|G	1	RNF40	coding	2643	2493	831	L>L	syn
EFEMP1	rs4889506	16	30780828	Trans	A|G	1	RNF40	coding	1719	1569	523	L>L	syn
EFEMP1	rs4889506	16	30780828	Trans	A|G	1	RNF40	coding	794	489	163	L>L	syn
EFEMP1	rs4889506	16	30780828	Trans	A|G	1	RNF40	coding	3013	2193	731	L>L	syn
FGF23	rs3733402	4	187158034	Trans	G|A|C	1	KLKB1	coding	568	314	105	S>N|T	nonsyn
FGF23	rs3733402	4	187158034	Trans	G|A|C	1	KLKB1	coding	499	428	143	S>N|T	nonsyn
FGF23	rs925453	4	187179210	Trans	T|C	1	KLKB1	coding	1761	1507	503	W>R	nonsyn
FGF23	rs925453	4	187179210	Trans	T|C	1	KLKB1	coding	1863	1155	385	N>N	syn
FGF23	rs925453	4	187179210	Trans	T|C	1	KLKB1	coding	1832	1761	587	N>N	syn
FGG	rs148685782	4	155533035	Cis	G|C	1	FGG	coding	464	323	108	A>G	nonsyn
FGG	rs4220	4	155491759	Cis	G|A	1	FGB	coding	1472	1433	478	R>K	nonsyn
FGG	rs4220	4	155491759	Cis	G|A	1	FGB	coding	1295	1256	419	R>K	nonsyn
FGG	rs4681	4	155490832	Cis	C|T	1	FGB	coding	987	948	316	Y>Y	syn
FGG	rs4681	4	155490832	Cis	C|T	1	FGB	coding	1164	1125	375	Y>Y	syn
FGG	rs6056	4	155488821	Cis	C|T	1	FGB	coding	606	567	189	S>S	syn
FGG	rs6056	4	155488821	Cis	C|T	1	FGB	coding	429	390	130	S>S	syn
GDF15	rs34666550	19	18502861	Cis	C|T	1	LRRC25	coding	1022	854	285	C>Y	nonsyn
GDF15	rs34666550	19	18502861	Cis	C|T	1	LRRC25	coding	1496	854	285	C>Y	nonsyn
GMP140	rs2073935	9	136340200	Trans	T|G	1	SLC2A6	coding	836	741	247	P>P	syn
GMP140	rs2073935	9	136340200	Trans	T|G	1	SLC2A6	coding	905	810	270	P>P	syn
GMP140	rs3124765	9	136328657	Trans	T|G|C	1	CACFD1	coding	276	174	58	I>M|I	nonsyn|syn
GMP140	rs41302673	9	136270538	Trans	T|G	1	C9orf96	coding	2097	2036	679	L>R	nonsyn
GMP140	rs512770	9	136133506	Trans	A|G	1	ABO	coding	245	220	74	S>P	nonsyn
GMP140	rs6019	1	169541513	Cis	C|G	1	F5	coding	464	319	107	D>H	nonsyn
GMP140	rs6022	1	169529826	Cis	C|A	1	F5	coding	697	552	184	S>S	syn
GMP140	rs6028	1	169551682	Cis	T|C	1	F5	coding	382	237	79	Q>Q	syn
GMP140	rs6029	1	169529973	Cis	C|T	1	F5	coding	550	405	135	A>A	syn
GMP140	rs6127	1	169566313	Cis	C|T	1	SELP	coding	1872	1807	603	D>N	nonsyn
GMP140	rs6127	1	169566313	Cis	C|T	1	SELP	coding	1804	1312	438	D>N	nonsyn
GMP140	rs6128	1	169562904	Cis	C|T	1	SELP	coding	2411	2346	782	T>T	syn
GMP140	rs6128	1	169562904	Cis	C|T	1	SELP	coding	2408	2343	781	T>T	syn
GMP140	rs6132	1	169566308	Cis	G|A	1	SELP	coding	1877	1812	604	N>N	syn
GMP140	rs6132	1	169566308	Cis	G|A	1	SELP	coding	1809	1317	439	N>N	syn
GMP140	rs6133	1	169565346	Cis	C|G|A	1	SELP	coding	1915	1423	475	V>L|L	nonsyn
GMP140	rs6133	1	169565346	Cis	C|G|A	1	SELP	coding	1983	1918	640	V>L|L	nonsyn
GMP140	rs6135	1	169566326	Cis	G|A	1	SELP	coding	1791	1299	433	C>C	syn
GMP140	rs6135	1	169566326	Cis	G|A	1	SELP	coding	1859	1794	598	C>C	syn
GMP140	rs6136	1	169563951	Cis	T|G	1	SELP	coding	2331	2266	756	T>P	nonsyn
GMP140	rs6136	1	169563951	Cis	T|G	1	SELP	coding	2263	1771	591	T>P	nonsyn
GMP140	rs72712022	1	169586281	Cis	C|T	1	SELP	coding	531	466	156	A>T	nonsyn
GMP140	rs7529463	1	169586577	Cis	C|T	1	SELP	coding	235	170	57	R>H	nonsyn
GMP140	rs8176720	9	136132873	Trans	T|C	1	ABO	coding	319	294	98	T>T	syn
GRN	rs10466026	10	73550969	Trans	G|A	1	CDH23	coding	6511	6121	2041	E>K	nonsyn
GRN	rs10823849	10	73562744	Trans	G|A	1	CDH23	coding	1169	852	284	A>A	syn
GRN	rs10823849	10	73562744	Trans	G|A	1	CDH23	coding	7953	7563	2521	A>A	syn
GRN	rs10823849	10	73562744	Trans	G|A	1	CDH23	coding	1108	852	284	A>A	syn
GRN	rs150743133	1	110050180	Trans	C|T	1	AMIGO1	coding	1737	1355	452	G>D	nonsyn
GRN	rs150743133	1	110050180	Trans	C|T	1	AMIGO1	coding	1355	1355	452	G>D	nonsyn
GRN	rs2290021	10	73574843	Trans	G|A	1	CDH23	coding	973	564	188	T>T	syn
GRN	rs2290021	10	73574843	Trans	G|A	1	CDH23	coding	3470	3153	1051	T>T	syn
GRN	rs2290021	10	73574843	Trans	G|A	1	CDH23	coding	868	459	153	T>T	syn
GRN	rs2290021	10	73574843	Trans	G|A	1	CDH23	coding	10254	9864	3288	T>T	syn
GRN	rs2290021	10	73574843	Trans	G|A	1	CDH23	coding	3304	3048	1016	T>T	syn
GRN	rs2290021	10	73574843	Trans	G|A	1	CDH23	coding	3365	3048	1016	T>T	syn
GRN	rs35358959	1	109824250	Trans	G|A	1	PSRC1	coding	649	510	170	N>N	syn
GRN	rs35358959	1	109824250	Trans	G|A	1	PSRC1	coding	641	510	170	N>N	syn
GRN	rs35358959	1	109824250	Trans	G|A	1	PSRC1	coding	656	510	170	N>N	syn
GRN	rs413380	1	109795026	Trans	T|C	1	CELSR2	coding	2386	2325	775	Y>Y	syn
GRN	rs437444	1	109795608	Trans	T|C	1	CELSR2	coding	2968	2907	969	F>F	syn
GRN	rs454107	1	109794252	Trans	T|C	1	CELSR2	coding	1612	1551	517	S>S	syn
GRN	rs4747194	10	73558886	Trans	G|A	1	CDH23	coding	7454	7064	2355	R>Q	nonsyn
GRN	rs4747194	10	73558886	Trans	G|A	1	CDH23	coding	609	353	118	R>Q	nonsyn
GRN	rs4747194	10	73558886	Trans	G|A	1	CDH23	coding	670	353	118	R>Q	nonsyn
GRN	rs4747195	10	73558952	Trans	C|T	1	CDH23	coding	736	419	140	P>L	nonsyn
GRN	rs4747195	10	73558952	Trans	C|T	1	CDH23	coding	7520	7130	2377	P>L	nonsyn
GRN	rs4747195	10	73558952	Trans	C|T	1	CDH23	coding	675	419	140	P>L	nonsyn
GRN	rs5910	17	42449789	Cis	G|A	1	ITGA2B	coding	3095	3063	1021	V>V	syn
GRN	rs5911	17	42453065	Cis	A|C	1	ITGA2B	coding	1411	1064	355	I>S	nonsyn
GRN	rs5911	17	42453065	Cis	A|C	1	ITGA2B	coding	2653	2621	874	I>S	nonsyn
GRN	rs62623713	1	110019439	Trans	A|G	1	SYPL2	coding	662	296	99	E>G	nonsyn
GRN	rs62623713	1	110019439	Trans	A|G	1	SYPL2	coding	49	20	7	E>G	nonsyn
GRN	rs629001	1	109838918	Trans	C|T	1	MYBPHL	coding	786	736	246	D>N	nonsyn
GRN	rs629001	1	109838918	Trans	C|T	1	MYBPHL	coding	855	805	269	D>N	nonsyn
GRN	rs6689614	1	109807099	Trans	G|A	1	CELSR2	coding	5374	5313	1771	P>P	syn
GRN	rs6698843	1	109806834	Trans	C|T	1	CELSR2	coding	5197	5136	1712	P>P	syn
GRN	rs72646560	1	109897100	Trans	T|C	1	SORT1	coding	646	597	199	R>R	syn
GRN	rs72646560	1	109897100	Trans	T|C	1	SORT1	coding	622	189	63	R>R	syn
GRN	rs72703203	1	109810200	Trans	G|A	1	CELSR2	coding	6105	6044	2015	R>K	nonsyn
GRN	rs72703204	1	109810201	Trans	G|A	1	CELSR2	coding	6106	6045	2015	R>R	syn
GRN	rs75237799	1	109801345	Trans	C|T	1	CELSR2	coding	3663	3602	1201	P>L	nonsyn
GRN	rs76186504	1	109840169	Trans	C|T	1	MYBPHL	coding	355	305	102	R>Q	nonsyn
GRN	rs936019	17	42475983	Cis	G|C	1	GPATCH8	coding	3681	3462	1154	T>T	syn
GRN	rs936019	17	42475983	Cis	G|C	1	GPATCH8	coding	3699	3228	1076	T>T	syn
GRN	rs936019	17	42475983	Cis	G|C	1	GPATCH8	coding	3936	3228	1076	T>T	syn
IGFBP1	rs1260326	2	27730940	Trans	T|C	1	GCKR	coding	1336	767	256	L>P	nonsyn
IGFBP1	rs1260326	2	27730940	Trans	T|C	1	GCKR	coding	1397	1331	444	L>P	nonsyn
IGFBP1	rs1260326	2	27730940	Trans	T|C	1	GCKR	coding	1403	1337	446	L>P	nonsyn
KLKB1	rs121964951	4	187178437	Cis	G|A	1	KLKB1	coding	1745	1037	346	C>Y	nonsyn
KLKB1	rs121964951	4	187178437	Cis	G|A	1	KLKB1	coding	1714	1643	548	C>Y	nonsyn
KLKB1	rs1260326	2	27730940	Trans	T|C	1	GCKR	coding	1397	1331	444	L>P	nonsyn
KLKB1	rs1260326	2	27730940	Trans	T|C	1	GCKR	coding	1403	1337	446	L>P	nonsyn
KLKB1	rs1260326	2	27730940	Trans	T|C	1	GCKR	coding	1336	767	256	L>P	nonsyn
KLKB1	rs13146272	4	187120211	Cis	C|A	1	CYP4V2	coding	1079	775	259	Q>K	nonsyn
KLKB1	rs146650319	4	187172386	Cis	C|T	1	KLKB1	coding	874	166	56	L>F	nonsyn
KLKB1	rs146650319	4	187172386	Cis	C|T	1	KLKB1	coding	843	772	258	L>F	nonsyn
KLKB1	rs146650319	4	187172386	Cis	C|T	1	KLKB1	coding	912	658	220	L>F	nonsyn
KLKB1	rs1469859	3	186440243	Trans	G|A	1	KNG1	coding	558	324	108	T>T	syn
KLKB1	rs1656922	3	186443018	Trans	T|C	1	KNG1	coding	767	533	178	M>T	nonsyn
KLKB1	rs2304456	3	186445052	Trans	T|G	1	KNG1	coding	825	591	197	I>M	nonsyn
KLKB1	rs3733402	4	187158034	Cis	G|A|C	1	KLKB1	coding	568	314	105	S>N|T	nonsyn
KLKB1	rs3733402	4	187158034	Cis	G|A|C	1	KLKB1	coding	499	428	143	S>N|T	nonsyn
KLKB1	rs3736455	4	187122319	Cis	T|G	1	CYP4V2	coding	1114	810	270	A>A	syn
KLKB1	rs3736456	4	187122355	Cis	T|C	1	CYP4V2	coding	1150	846	282	C>C	syn
KLKB1	rs4253325	4	187178473	Cis	G|A	1	KLKB1	coding	1781	1073	358	R>Q	nonsyn
KLKB1	rs4253325	4	187178473	Cis	G|A	1	KLKB1	coding	1750	1679	560	R>Q	nonsyn
KLKB1	rs4889504	16	30762640	Trans	C|T	1	PHKG2	coding	327	309	103	P>P	syn
KLKB1	rs710446	3	186459927	Trans	T|C	1	KNG1	coding	1976	1742	581	I>T	nonsyn
KLKB1	rs76438938	3	186461524	Trans	C|T	1	KNG1	coding	1468	1234	412	R>*	nonsyn
KLKB1	rs76438938	3	186461524	Trans	C|T	1	KNG1	coding	1360	1126	376	R>*	nonsyn
KLKB1	rs925453	4	187179210	Cis	T|C	1	KLKB1	coding	1832	1761	587	N>N	syn
KLKB1	rs925453	4	187179210	Cis	T|C	1	KLKB1	coding	1761	1507	503	W>R	nonsyn
KLKB1	rs925453	4	187179210	Cis	T|C	1	KLKB1	coding	1863	1155	385	N>N	syn
LDLR	rs2230278	11	126277216	Trans	C|T	1	ST3GAL4	coding	709	240	80	Y>Y	syn
LDLR	rs2230278	11	126277216	Trans	C|T	1	ST3GAL4	coding	383	252	84	Y>Y	syn
LDLR	rs2230278	11	126277216	Trans	C|T	1	ST3GAL4	coding	309	240	80	Y>Y	syn
LDLR	rs2230278	11	126277216	Trans	C|T	1	ST3GAL4	coding	510	252	84	Y>Y	syn
LDLR	rs2230278	11	126277216	Trans	C|T	1	ST3GAL4	coding	236	219	73	Y>Y	syn
LDLR	rs2230278	11	126277216	Trans	C|T	1	ST3GAL4	coding	527	249	83	Y>Y	syn
LDLR	rs2230279	11	126278075	Trans	C|T	1	ST3GAL4	coding	880	411	137	Y>Y	syn
LDLR	rs2230279	11	126278075	Trans	C|T	1	ST3GAL4	coding	554	423	141	Y>Y	syn
LDLR	rs2230279	11	126278075	Trans	C|T	1	ST3GAL4	coding	698	420	140	Y>Y	syn
LDLR	rs2230279	11	126278075	Trans	C|T	1	ST3GAL4	coding	480	411	137	Y>Y	syn
LDLR	rs2230279	11	126278075	Trans	C|T	1	ST3GAL4	coding	681	423	141	Y>Y	syn
LPA	rs1130656	6	161139480	Cis	C|T	1	PLG	coding	1054	942	314	F>F	syn
LPA	rs13231	6	161139857	Cis	A|G	1	PLG	coding	1195	1083	361	Q>Q	syn
LPA	rs14224	6	161137779	Cis	T|C	1	PLG	coding	883	771	257	C>C	syn
LPA	rs1801693	6	160969629	Cis	A|G	1	LPA	coding	5156	5036	1679	M>T	nonsyn
LPA	rs1803989	6	160517481	Cis	C|T	1	IGF2R	coding	6814	6666	2222	L>L	syn
LPA	rs2230044	6	160493834	Cis	G|A	1	IGF2R	coding	4756	4608	1536	A>A	syn
LPA	rs2282143	6	160557643	Cis	C|T	1	SLC22A1	coding	1127	1022	341	P>L	nonsyn
LPA	rs2292334	6	160858188	Cis	G|A	1	SLC22A3	coding	1280	1233	411	A>A	syn
LPA	rs3124784	6	160952838	Cis	G|A	1	LPA	coding	6166	6046	2016	R>C	nonsyn
LPA	rs316003	6	160645832	Cis	C|T	1	SLC22A2	coding	1680	1506	502	V>V	syn
LPA	rs3734462	6	161557662	Cis	G|A	1	AGPAT4	coding	1104	627	209	S>S	syn
LPA	rs3734462	6	161557662	Cis	G|A	1	AGPAT4	coding	1274	1047	349	S>S	syn
LPA	rs3734462	6	161557662	Cis	G|A	1	AGPAT4	coding	788	561	187	S>S	syn
LPA	rs3798220	6	160961137	Cis	T|C	1	LPA	coding	5793	5673	1891	I>M	nonsyn
LPA	rs41259144	6	161022107	Cis	C|T	1	LPA	coding	3089	2969	990	R>Q	nonsyn
LPA	rs41267807	6	160952816	Cis	T|C	1	LPA	coding	6188	6068	2023	Y>C	nonsyn
LPA	rs41267809	6	160953642	Cis	A|G	1	LPA	coding	6002	5882	1961	L>P	nonsyn
LPA	rs4252125	6	161152240	Cis	G|A	1	PLG	coding	1526	1414	472	D>N	nonsyn
LPA	rs4757	6	161132146	Cis	C|T	1	PLG	coding	442	330	110	N>N	syn
LPA	rs624249	6	160679400	Cis	C|A	1	SLC22A2	coding	564	390	130	T>T	syn
LPA	rs668871	6	160769811	Cis	C|G|T	1	SLC22A3	coding	407	360	120	R>R|R	syn
LPA	rs7765781	6	161007496	Cis	G|C	1	LPA	coding	4234	4114	1372	L>V	nonsyn
MCAM	rs2249466	11	119181170	Cis	T|C	1	MCAM	coding	1829	1800	600	L>L	syn
MCP1	rs1799864	3	46399208	Trans	G|A	1	CCR2	coding	675	190	64	V>I	nonsyn
MCP1	rs1799864	3	46399208	Trans	G|A	1	CCR2	coding	190	190	64	V>I	nonsyn
MMP8	rs35231465	11	102584135	Cis	G|A	1	MMP8	coding	1447	1348	450	Q>*	nonsyn
MMP8	rs35231465	11	102584135	Cis	G|A	1	MMP8	coding	1535	1279	427	Q>*	nonsyn
MMP9	rs13969	20	44642833	Cis	A|C	1	MMP9	coding	1840	1821	607	G>G	syn
MMP9	rs16990951	20	44578674	Cis	T|A	1	ZNF335	coding	3075	3057	1019	P>P	syn
MMP9	rs16990951	20	44578674	Cis	T|A	1	ZNF335	coding	3645	3522	1174	P>P	syn
MMP9	rs16990951	20	44578674	Cis	T|A	1	ZNF335	coding	1836	858	286	P>P	syn
MMP9	rs17576	20	44640225	Cis	A|G	1	MMP9	coding	855	836	279	Q>R	nonsyn
MMP9	rs2511241	11	72945341	Trans	C|A|T	1	P2RY2	coding	605	137	46	P>H|L	nonsyn
MMP9	rs2511241	11	72945341	Trans	C|A|T	1	P2RY2	coding	536	137	46	P>H|L	nonsyn
MMP9	rs2511241	11	72945341	Trans	C|A|T	1	P2RY2	coding	471	137	46	P>H|L	nonsyn
MMP9	rs2511241	11	72945341	Trans	C|A|T	1	P2RY2	coding	137	137	46	P>H|L	nonsyn
MMP9	rs3746503	20	44578961	Cis	A|G	1	ZNF335	coding	2937	2919	973	P>P	syn
MMP9	rs3746503	20	44578961	Cis	A|G	1	ZNF335	coding	1698	720	240	P>P	syn
MMP9	rs3746503	20	44578961	Cis	A|G	1	ZNF335	coding	3507	3384	1128	P>P	syn
MPO	rs1057068	17	56598439	Cis	T|C	1	2018-09-04	coding	1387	1242	414	T>T	syn
MPO	rs1057068	17	56598439	Cis	T|C	1	2018-09-04	coding	1145	756	252	T>T	syn
MPO	rs1057068	17	56598439	Cis	T|C	1	2018-09-04	coding	2380	756	252	T>T	syn
MPO	rs1057068	17	56598439	Cis	T|C	1	2018-09-04	coding	1440	1197	399	T>T	syn
MPO	rs1057068	17	56598439	Cis	T|C	1	2018-09-04	coding	1359	756	252	T>T	syn
MPO	rs1057068	17	56598439	Cis	T|C	1	2018-09-04	coding	1290	1173	391	T>T	syn
MPO	rs1057068	17	56598439	Cis	T|C	1	2018-09-04	coding	1259	1140	380	T>T	syn
MPO	rs1065674	1	229623338	Trans	T|C	1	NUP133	coding	1309	1217	406	Q>R	nonsyn
MPO	rs1065675	1	229622162	Trans	A|G	1	NUP133	coding	1548	1456	486	L>L	syn
MPO	rs10916495	1	229635521	Trans	A|G	1	NUP133	coding	650	558	186	Y>Y	syn
MPO	rs11805194	1	229631734	Trans	T|C	1	NUP133	coding	972	880	294	I>V	nonsyn
MPO	rs11867412	17	56382512	Cis	C|T	1	BX648763	coding	238	144	48	R>R	syn
MPO	rs11867412	17	56382512	Cis	C|T	1	BZRAP1	coding	275	150	50	R>R	syn
MPO	rs11867412	17	56382512	Cis	C|T	1	BZRAP1	coding	6298	5427	1809	R>R	syn
MPO	rs11867412	17	56382512	Cis	C|T	1	BZRAP1	coding	6145	5274	1758	R>R	syn
MPO	rs11867412	17	56382512	Cis	C|T	1	BZRAP1	coding	6325	5454	1818	R>R	syn
MPO	rs119468010	17	56350196	Cis	G|A	1	MPO	coding	1882	1705	569	R>W	nonsyn
MPO	rs150579989	17	56277684	Cis	C|T	1	EPX	coding	1755	1636	546	R>W	nonsyn
MPO	rs2302189	17	56584205	Cis	A|C	1	MTMR4	coding	1000	890	297	V>G	nonsyn
MPO	rs2526374	17	56435885	Cis	G|T	1	RNF43	coding	2191	1252	418	L>M	nonsyn
MPO	rs2526374	17	56435885	Cis	G|T	1	RNF43	coding	1311	1129	377	L>M	nonsyn
MPO	rs2526374	17	56435885	Cis	G|T	1	RNF43	coding	3208	1252	418	L>M	nonsyn
MPO	rs2526374	17	56435885	Cis	G|T	1	RNF43	coding	1988	1252	418	L>M	nonsyn
MPO	rs2526374	17	56435885	Cis	G|T	1	RNF43	coding	1554	871	291	L>M	nonsyn
MPO	rs2680701	17	56438301	Cis	G|A	1	RNF43	coding	1428	692	231	P>L	nonsyn
MPO	rs2680701	17	56438301	Cis	G|A	1	RNF43	coding	751	569	190	P>L	nonsyn
MPO	rs2680701	17	56438301	Cis	G|A	1	RNF43	coding	994	311	104	P>L	nonsyn
MPO	rs2680701	17	56438301	Cis	G|A	1	RNF43	coding	1631	692	231	P>L	nonsyn
MPO	rs2680701	17	56438301	Cis	G|A	1	RNF43	coding	2648	692	231	P>L	nonsyn
MPO	rs34523089	17	56436109	Cis	C|T	1	RNF43	coding	1764	1028	343	R>H	nonsyn
MPO	rs34523089	17	56436109	Cis	C|T	1	RNF43	coding	1330	647	216	R>H	nonsyn
MPO	rs34523089	17	56436109	Cis	C|T	1	RNF43	coding	1967	1028	343	R>H	nonsyn
MPO	rs34523089	17	56436109	Cis	C|T	1	RNF43	coding	1087	905	302	R>H	nonsyn
MPO	rs34523089	17	56436109	Cis	C|T	1	RNF43	coding	2984	1028	343	R>H	nonsyn
MPO	rs3738187	1	229683264	Trans	G|A	1	ABCB10	coding	946	903	301	S>S	syn
MPO	rs3744093	17	56492800	Cis	T|C	1	RNF43	coding	321	139	47	I>V	nonsyn
MPO	rs3744093	17	56492800	Cis	T|C	1	RNF43	coding	1078	139	47	I>V	nonsyn
MPO	rs3744093	17	56492800	Cis	T|C	1	RNF43	coding	2095	139	47	I>V	nonsyn
MPO	rs3744093	17	56492800	Cis	T|C	1	RNF43	coding	875	139	47	I>V	nonsyn
MPO	rs3744108	17	56585872	Cis	G|C	1	MTMR4	coding	618	508	170	L>V	nonsyn
MPO	rs389389	17	56676368	Cis	T|C	1	TEX14	coding	2474	2356	786	N>D	nonsyn
MPO	rs389389	17	56676368	Cis	T|C	1	TEX14	coding	2456	2338	780	N>D	nonsyn
MPO	rs389389	17	56676368	Cis	T|C	1	TEX14	coding	2495	1678	560	N>D	nonsyn
MPO	rs6503867	17	56621359	Cis	T|C	1	C17orf47	coding	375	189	63	S>S	syn
MPO	rs6503870	17	56659018	Cis	C|T	1	TEX14	coding	3363	3245	1082	G>D	nonsyn
MPO	rs6503870	17	56659018	Cis	C|T	1	TEX14	coding	3381	3263	1088	G>D	nonsyn
MPO	rs7225128	17	56636854	Cis	T|C	1	TEX14	coding	4345	4227	1409	E>E	syn
MPO	rs7225128	17	56636854	Cis	T|C	1	TEX14	coding	4483	4365	1455	E>E	syn
MPO	rs7225128	17	56636854	Cis	T|C	1	TEX14	coding	4384	3567	1189	E>E	syn
MPO	rs7225128	17	56636854	Cis	T|C	1	TEX14	coding	4465	4347	1449	E>E	syn
MPO	rs757081	11	17351683	Trans	C|G	1	NUCB2	coding	922	922	308	Q>E	nonsyn
MPO	rs757081	11	17351683	Trans	C|G	1	NUCB2	coding	1257	1012	338	Q>E	nonsyn
MPO	rs8071623	17	56621286	Cis	G|T	1	C17orf47	coding	448	262	88	P>T	nonsyn
Notch1	rs1800594	1	169510524	Trans	A|G	1	F5	coding	3949	3804	1268	S>S	syn
Notch1	rs6030	1	169498975	Trans	T|C	1	F5	coding	5435	5290	1764	M>V	nonsyn
NTproBNP	rs10864543	1	11844330	Cis	C|T	1	C1orf167	coding	1295	1008	336	A>A	syn
NTproBNP	rs10864543	1	11844330	Cis	C|T	1	C1orf167	coding	449	273	91	A>A	syn
NTproBNP	rs11555351	1	11982580	Cis	G|A	1	KIAA2013	coding	2191	2000	667	S>F	nonsyn
NTproBNP	rs12561919	1	11839923	Cis	C|T	1	C1orf167	coding	906	619	207	R>W	nonsyn
NTproBNP	rs1801131	1	11854476	Cis	T|G	1	MTHFR	coding	791	551	184	E>A	nonsyn
NTproBNP	rs1801131	1	11854476	Cis	T|G	1	MTHFR	coding	1553	1355	452	E>A	nonsyn
NTproBNP	rs1801131	1	11854476	Cis	T|G	1	MTHFR	coding	1515	1286	429	E>A	nonsyn
NTproBNP	rs1801133	1	11856378	Cis	G|A	1	MTHFR	coding	932	734	245	A>V	nonsyn
NTproBNP	rs1801133	1	11856378	Cis	G|A	1	MTHFR	coding	894	665	222	A>V	nonsyn
NTproBNP	rs35640285	1	11918379	Cis	C|A	1	NPPB	coding	382	280	94	V>F	nonsyn
NTproBNP	rs41275462	1	11839972	Cis	G|A	1	C1orf167	coding	955	668	223	R>Q	nonsyn
NTproBNP	rs41275500	1	11897082	Cis	C|T	1	CLCN6	coding	2108	1941	647	G>G	syn
NTproBNP	rs41275500	1	11897082	Cis	C|T	1	CLCN6	coding	2158	1155	385	G>G	syn
NTproBNP	rs41275500	1	11897082	Cis	C|T	1	CLCN6	coding	2174	2007	669	G>G	syn
NTproBNP	rs4846043	1	11839966	Cis	G|A	1	C1orf167	coding	949	662	221	R>H	nonsyn
NTproBNP	rs5063	1	11907648	Cis	C|T	1	NPPA	coding	193	94	32	V>M	nonsyn
NTproBNP	rs5065	1	11906068	Cis	A|G	1	NPPA	coding	553	454	152	*>R	nonsyn
NTproBNP	rs6697244	1	11838848	Cis	G|T	1	C1orf167	coding	661	374	125	S>I	nonsyn
NTproBNP	rs6699881	1	11836628	Cis	T|C	1	C1orf167	coding	462	175	59	W>R	nonsyn
NTproBNP	rs7538516	1	11836682	Cis	C|T	1	C1orf167	coding	516	229	77	R>C	nonsyn
Osteocalcin	rs13146272	4	187120211	Trans	C|A	1	CYP4V2	coding	1079	775	259	Q>K	nonsyn
Osteocalcin	rs1469859	3	186440243	Trans	G|A	1	KNG1	coding	558	324	108	T>T	syn
Osteocalcin	rs1656922	3	186443018	Trans	T|C	1	KNG1	coding	767	533	178	M>T	nonsyn
Osteocalcin	rs2304456	3	186445052	Trans	T|G	1	KNG1	coding	825	591	197	I>M	nonsyn
Osteocalcin	rs34745240	4	187122332	Trans	G|A	1	CYP4V2	coding	1127	823	275	E>K	nonsyn
Osteocalcin	rs35641294	4	187112310	Trans	G|A	1	FLJ38576	coding	335	317	106	P>L	nonsyn
Osteocalcin	rs3733402	4	187158034	Trans	G|A|C	1	KLKB1	coding	568	314	105	S>N|T	nonsyn
Osteocalcin	rs3733402	4	187158034	Trans	G|A|C	1	KLKB1	coding	499	428	143	S>N|T	nonsyn
Osteocalcin	rs3736455	4	187122319	Trans	T|G	1	CYP4V2	coding	1114	810	270	A>A	syn
Osteocalcin	rs4253301	4	187173012	Trans	T|G	1	KLKB1	coding	1243	535	179	S>A	nonsyn
Osteocalcin	rs4253301	4	187173012	Trans	T|G	1	KLKB1	coding	1212	1141	381	S>A	nonsyn
Osteocalcin	rs4253301	4	187173012	Trans	T|G	1	KLKB1	coding	1281	1027	343	S>A	nonsyn
Osteocalcin	rs5973	4	187195373	Trans	C|T	1	F11	coding	762	429	143	D>D	syn
Osteocalcin	rs6814261	4	187112394	Trans	A|T	1	FLJ38576	coding	251	233	78	V>D	nonsyn
Osteocalcin	rs710446	3	186459927	Trans	T|C	1	KNG1	coding	1976	1742	581	I>T	nonsyn
Osteocalcin	rs925453	4	187179210	Trans	T|C	1	KLKB1	coding	1832	1761	587	N>N	syn
Osteocalcin	rs925453	4	187179210	Trans	T|C	1	KLKB1	coding	1761	1507	503	W>R	nonsyn
Osteocalcin	rs925453	4	187179210	Trans	T|C	1	KLKB1	coding	1863	1155	385	N>N	syn
PON1	rs1053275	7	95001555	Cis	C|T	1	PON3	coding	322	297	99	A>A	syn
PON1	rs1053275	7	95001555	Cis	C|T	1	PON3	coding	466	441	147	A>A	syn
PON1	rs12026	7	95041016	Cis	G|C	1	PON2	coding	582	182	61	A>G	nonsyn
PON1	rs12026	7	95041016	Cis	G|C	1	PON2	coding	564	443	148	A>G	nonsyn
PON1	rs12026	7	95041016	Cis	G|C	1	PON2	coding	528	407	136	A>G	nonsyn
PON1	rs13226149	7	95025600	Cis	G|A	1	PON1	coding	88	63	21	F>F	syn
PON1	rs13226149	7	95025600	Cis	G|A	1	PON3	coding	88	63	21	F>F	syn
PON1	rs141215440	7	95006939	Cis	G|C	1	PON3	coding	276	251	84	P>R	nonsyn
PON1	rs141948033	7	94953733	Cis	T|C	1	PON1	coding	152	55	19	N>D	nonsyn
PON1	rs147006695	7	95024007	Cis	G|A	1	PON1	coding	119	94	32	R>*	nonsyn
PON1	rs147006695	7	95024007	Cis	G|A	1	PON3	coding	119	94	32	R>*	nonsyn
PON1	rs148818434	7	94175000	Cis	A|T	1	CASD1	coding	1847	1620	540	Q>H	nonsyn
PON1	rs1800248	7	94056349	Cis	C|T	1	COL1A2	coding	3606	3135	1045	G>G	syn
PON1	rs2240026	7	94903420	Cis	G|A	1	PPP1R9A	coding	3332	3116	1039	S>N	nonsyn
PON1	rs2240026	7	94903420	Cis	G|A	1	PPP1R9A	coding	571	389	130	S>N	nonsyn
PON1	rs2240026	7	94903420	Cis	G|A	1	PPP1R9A	coding	3386	3170	1057	S>N	nonsyn
PON1	rs2240026	7	94903420	Cis	G|A	1	PPP1R9A	coding	3518	3236	1079	S>N	nonsyn
PON1	rs61749906	7	94919525	Cis	A|G	1	PPP1R9A	coding	1256	1074	358	L>L	syn
PON1	rs61749906	7	94919525	Cis	A|G	1	PPP1R9A	coding	4017	3801	1267	L>L	syn
PON1	rs61749906	7	94919525	Cis	A|G	1	PPP1R9A	coding	3399	3183	1061	L>L	syn
PON1	rs61749906	7	94919525	Cis	A|G	1	PPP1R9A	coding	3489	3207	1069	L>L	syn
PON1	rs61749906	7	94919525	Cis	A|G	1	PPP1R9A	coding	4317	4035	1345	L>L	syn
PON1	rs61749906	7	94919525	Cis	A|G	1	PPP1R9A	coding	3888	3672	1224	L>L	syn
PON1	rs662	7	94937446	Cis	T|C	1	PON1	coding	600	575	192	Q>R	nonsyn
PON1	rs662	7	94937446	Cis	T|C	1	PON1	coding	672	575	192	Q>R	nonsyn
PON1	rs7493	7	95034775	Cis	G|C	1	PON2	coding	1071	671	224	S>C	nonsyn
PON1	rs7493	7	95034775	Cis	G|C	1	PON2	coding	1017	896	299	S>C	nonsyn
PON1	rs7493	7	95034775	Cis	G|C	1	PON2	coding	1053	932	311	S>C	nonsyn
PON1	rs80019660	7	94937419	Cis	G|A	1	PON1	coding	627	602	201	A>V	nonsyn
PON1	rs80019660	7	94937419	Cis	G|A	1	PON1	coding	699	602	201	A>V	nonsyn
PON1	rs854560	7	94946084	Cis	A|G|T|C	1	PON1	coding	188	163	55	L>L|M|V	syn|nonsyn
PON1	rs854560	7	94946084	Cis	A|C	1	PON1	coding	260	163	55	L>V	nonsyn
PON1	rs854560	7	94946084	Cis	A|G	1	PON1	coding	260	163	55	L>L	syn
PON1	rs854560	7	94946084	Cis	A|T	1	PON1	coding	260	163	55	L>M	nonsyn
PON1	rs854560	7	94946084	Cis	A|T	1	PON1	coding	188	163	55	L>M	nonsyn
PON1	rs854560	7	94946084	Cis	A|G	1	PON1	coding	188	163	55	L>L	syn
PON1	rs854560	7	94946084	Cis	A|C	1	PON1	coding	188	163	55	L>V	nonsyn
PON1	rs854560	7	94946084	Cis	A|G|T|C	1	PON1	coding	260	163	55	L>L|M|V	syn|nonsyn
REG1A	rs12979278	19	49218602	Trans	C|T	1	MAMSTR	coding	404	342	114	A>A	syn
REG1A	rs12979278	19	49218602	Trans	C|T	1	MAMSTR	coding	648	33	11	A>A	syn
REG1A	rs2287922	19	49232226	Trans	G|A	1	RASIP1	coding	1998	1801	601	R>C	nonsyn
REG1A	rs2307018	19	49244219	Trans	C|A	1	IZUMO1	coding	1547	999	333	A>A	syn
REG1A	rs2307019	19	49244220	Trans	G|A	1	IZUMO1	coding	1546	998	333	A>V	nonsyn
REG1A	rs33988101	19	49218111	Trans	G|T	1	MAMSTR	coding	786	171	57	P>P	syn
REG1A	rs33988101	19	49218111	Trans	G|T	1	MAMSTR	coding	542	480	160	P>P	syn
REG1A	rs452267	2	79254261	Cis	T|C	1	REG3G	coding	396	297	99	Y>Y	syn
REG1A	rs452267	2	79254261	Cis	T|C	1	REG3G	coding	496	297	99	Y>Y	syn
REG1A	rs492602	19	49206417	Trans	A|G	1	FUT2	coding	325	204	68	A>A	syn
REG1A	rs492602	19	49206417	Trans	A|G	1	FUT2	coding	204	204	68	A>A	syn
REG1A	rs492602	19	49206417	Trans	A|G	1	FUT2	coding	315	204	68	A>A	syn
REG1A	rs602662	19	49206985	Trans	G|A	1	FUT2	coding	772	772	258	G>S	nonsyn
REG1A	rs602662	19	49206985	Trans	G|A	1	FUT2	coding	883	772	258	G>S	nonsyn
REG1A	rs602662	19	49206985	Trans	G|A	1	FUT2	coding	893	772	258	G>S	nonsyn
REG1A	rs8108468	19	49247786	Trans	G|A	1	IZUMO1	coding	869	321	107	F>F	syn
Resistin	rs3733402	4	187158034	Trans	G|A|C	1	KLKB1	coding	499	428	143	S>N|T	nonsyn
Resistin	rs3733402	4	187158034	Trans	G|A|C	1	KLKB1	coding	568	314	105	S>N|T	nonsyn
Resistin	rs62113420	19	7675369	Cis	C|T	1	CAMSAP3	coding	950	849	283	C>C	syn
Resistin	rs62113420	19	7675369	Cis	C|T	1	CAMSAP3	coding	869	768	256	C>C	syn
SERPINA10	rs1042394	14	94772504	Cis	G|A	1	SERPINA6	coding	1040	936	312	L>L	syn
SERPINA10	rs17580	14	94847262	Cis	T|A	1	SERPINA1	coding	1414	863	288	E>V	nonsyn
SERPINA10	rs17580	14	94847262	Cis	T|A	1	SERPINA1	coding	1399	863	288	E>V	nonsyn
SERPINA10	rs17580	14	94847262	Cis	T|A	1	SERPINA1	coding	968	863	288	E>V	nonsyn
SERPINA10	rs17580	14	94847262	Cis	T|A	1	SERPINA1	coding	1103	863	288	E>V	nonsyn
SERPINA10	rs17580	14	94847262	Cis	T|A	1	SERPINA1	coding	1140	863	288	E>V	nonsyn
SERPINA10	rs17580	14	94847262	Cis	T|A	1	SERPINA1	coding	1417	863	288	E>V	nonsyn
SERPINA10	rs17580	14	94847262	Cis	T|A	1	SERPINA1	coding	1396	863	288	E>V	nonsyn
SERPINA10	rs17580	14	94847262	Cis	T|A	1	SERPINA1	coding	1207	863	288	E>V	nonsyn
SERPINA10	rs17580	14	94847262	Cis	T|A	1	SERPINA1	coding	1436	863	288	E>V	nonsyn
SERPINA10	rs17580	14	94847262	Cis	T|A	1	SERPINA1	coding	1244	863	288	E>V	nonsyn
SERPINA10	rs17580	14	94847262	Cis	T|A	1	SERPINA1	coding	1124	863	288	E>V	nonsyn
SERPINA10	rs17580	14	94847262	Cis	T|A	1	SERPINA1	coding	1204	863	288	E>V	nonsyn
SERPINA10	rs20546	14	94849151	Cis	G|A	1	SERPINA1	coding	805	424	142	L>L	syn
SERPINA10	rs20546	14	94849151	Cis	G|A	1	SERPINA1	coding	997	424	142	L>L	syn
SERPINA10	rs20546	14	94849151	Cis	G|A	1	SERPINA1	coding	960	424	142	L>L	syn
SERPINA10	rs20546	14	94849151	Cis	G|A	1	SERPINA1	coding	765	424	142	L>L	syn
SERPINA10	rs20546	14	94849151	Cis	G|A	1	SERPINA1	coding	701	424	142	L>L	syn
SERPINA10	rs20546	14	94849151	Cis	G|A	1	SERPINA1	coding	978	424	142	L>L	syn
SERPINA10	rs20546	14	94849151	Cis	G|A	1	SERPINA1	coding	529	424	142	L>L	syn
SERPINA10	rs20546	14	94849151	Cis	G|A	1	SERPINA1	coding	664	424	142	L>L	syn
SERPINA10	rs20546	14	94849151	Cis	G|A	1	SERPINA1	coding	957	424	142	L>L	syn
SERPINA10	rs20546	14	94849151	Cis	G|A	1	SERPINA1	coding	975	424	142	L>L	syn
SERPINA10	rs20546	14	94849151	Cis	G|A	1	SERPINA1	coding	685	424	142	L>L	syn
SERPINA10	rs20546	14	94849151	Cis	G|A	1	SERPINA1	coding	768	424	142	L>L	syn
SERPINA10	rs2228542	14	94776219	Cis	C|T	1	SERPINA6	coding	842	738	246	S>S	syn
SERPINA10	rs2232698	14	94756669	Cis	G|A	1	SERPINA10	coding	728	262	88	R>*	nonsyn
SERPINA10	rs2232698	14	94756669	Cis	G|A	1	SERPINA10	coding	395	262	88	R>*	nonsyn
SERPINA10	rs2232700	14	94756450	Cis	T|A	1	SERPINA10	coding	614	481	161	T>S	nonsyn
SERPINA10	rs2232700	14	94756450	Cis	T|A	1	SERPINA10	coding	947	481	161	T>S	nonsyn
SERPINA10	rs2232710	14	94750486	Cis	T|C	1	SERPINA10	coding	1617	1151	384	Q>R	nonsyn
SERPINA10	rs2232710	14	94750486	Cis	T|C	1	SERPINA10	coding	1284	1151	384	Q>R	nonsyn
SERPINA10	rs3748320	14	94780608	Cis	G|A	1	SERPINA6	coding	482	378	126	T>T	syn
SERPINA10	rs61754487	14	94754643	Cis	C|T	1	SERPINA10	coding	1438	972	324	W>*	nonsyn
SERPINA10	rs61754487	14	94754643	Cis	C|T	1	SERPINA10	coding	1105	972	324	W>*	nonsyn
SERPINA10	rs6647	14	94847415	Cis	A|G	1	SERPINA1	coding	815	710	237	V>A	nonsyn
SERPINA10	rs6647	14	94847415	Cis	A|G	1	SERPINA1	coding	1243	710	237	V>A	nonsyn
SERPINA10	rs6647	14	94847415	Cis	A|G	1	SERPINA1	coding	1261	710	237	V>A	nonsyn
SERPINA10	rs6647	14	94847415	Cis	A|G	1	SERPINA1	coding	987	710	237	V>A	nonsyn
SERPINA10	rs6647	14	94847415	Cis	A|G	1	SERPINA1	coding	1091	710	237	V>A	nonsyn
SERPINA10	rs6647	14	94847415	Cis	A|G	1	SERPINA1	coding	950	710	237	V>A	nonsyn
SERPINA10	rs6647	14	94847415	Cis	A|G	1	SERPINA1	coding	1246	710	237	V>A	nonsyn
SERPINA10	rs6647	14	94847415	Cis	A|G	1	SERPINA1	coding	1283	710	237	V>A	nonsyn
SERPINA10	rs6647	14	94847415	Cis	A|G	1	SERPINA1	coding	971	710	237	V>A	nonsyn
SERPINA10	rs6647	14	94847415	Cis	A|G	1	SERPINA1	coding	1051	710	237	V>A	nonsyn
SERPINA10	rs6647	14	94847415	Cis	A|G	1	SERPINA1	coding	1054	710	237	V>A	nonsyn
SERPINA10	rs6647	14	94847415	Cis	A|G	1	SERPINA1	coding	1264	710	237	V>A	nonsyn
SERPINA10	rs709932	14	94849201	Cis	C|T	1	SERPINA1	coding	479	374	125	R>H	nonsyn
SERPINA10	rs709932	14	94849201	Cis	C|T	1	SERPINA1	coding	925	374	125	R>H	nonsyn
SERPINA10	rs709932	14	94849201	Cis	C|T	1	SERPINA1	coding	910	374	125	R>H	nonsyn
SERPINA10	rs709932	14	94849201	Cis	C|T	1	SERPINA1	coding	947	374	125	R>H	nonsyn
SERPINA10	rs709932	14	94849201	Cis	C|T	1	SERPINA1	coding	715	374	125	R>H	nonsyn
SERPINA10	rs709932	14	94849201	Cis	C|T	1	SERPINA1	coding	928	374	125	R>H	nonsyn
SERPINA10	rs709932	14	94849201	Cis	C|T	1	SERPINA1	coding	718	374	125	R>H	nonsyn
SERPINA10	rs709932	14	94849201	Cis	C|T	1	SERPINA1	coding	635	374	125	R>H	nonsyn
SERPINA10	rs709932	14	94849201	Cis	C|T	1	SERPINA1	coding	755	374	125	R>H	nonsyn
SERPINA10	rs709932	14	94849201	Cis	C|T	1	SERPINA1	coding	651	374	125	R>H	nonsyn
SERPINA10	rs709932	14	94849201	Cis	C|T	1	SERPINA1	coding	614	374	125	R>H	nonsyn
SERPINA10	rs709932	14	94849201	Cis	C|T	1	SERPINA1	coding	907	374	125	R>H	nonsyn
SERPINA10	rs941590	14	94756794	Cis	T|C	1	SERPINA10	coding	270	137	46	K>R	nonsyn
SERPINA10	rs941590	14	94756794	Cis	T|C	1	SERPINA10	coding	603	137	46	K>R	nonsyn
SERPINA10	rs941591	14	94756750	Cis	T|C	1	SERPINA10	coding	647	181	61	S>G	nonsyn
SERPINA10	rs941591	14	94756750	Cis	T|C	1	SERPINA10	coding	314	181	61	S>G	nonsyn
sGP130	rs141500365	5	55256305	Cis	G|A	1	IL6ST	coding	1211	898	300	R>C	nonsyn
sGP130	rs141500365	5	55256305	Cis	G|A	1	IL6ST	coding	415	400	134	R>C	nonsyn
sGP130	rs2228043	5	55251931	Cis	G|C	1	IL6ST	coding	1338	322	108	L>V	nonsyn
sGP130	rs2228043	5	55251931	Cis	G|C	1	IL6ST	coding	1502	1189	397	L>V	nonsyn
sGP130	rs2228046	5	55250727	Cis	A|G	1	IL6ST	coding	1674	1361	454	I>T	nonsyn
sGP130	rs2228046	5	55250727	Cis	A|G	1	IL6ST	coding	1510	494	165	I>T	nonsyn
sICAM1	rs139053442	19	10394396	Cis	G|C	1	ICAM1	coding	890	571	191	D>H	nonsyn
sICAM1	rs1799969	19	10394792	Cis	G|A	1	ICAM1	coding	1040	721	241	G>R	nonsyn
sICAM1	rs2228615	19	10403368	Cis	G|A	1	ICAM5	coding	1107	1042	348	A>T	nonsyn
sICAM1	rs2228615	19	10403368	Cis	G|A	1	ICAM5	coding	706	667	223	A>T	nonsyn
sICAM1	rs3733402	4	187158034	Trans	G|A|C	1	KLKB1	coding	499	428	143	S>N|T	nonsyn
sICAM1	rs3733402	4	187158034	Trans	G|A|C	1	KLKB1	coding	568	314	105	S>N|T	nonsyn
sICAM1	rs4253325	4	187178473	Trans	G|A	1	KLKB1	coding	1781	1073	358	R>Q	nonsyn
sICAM1	rs4253325	4	187178473	Trans	G|A	1	KLKB1	coding	1750	1679	560	R>Q	nonsyn
sICAM1	rs5498	19	10395683	Cis	A|G	1	ICAM1	coding	1724	1405	469	K>E	nonsyn
sICAM1	rs5498	19	10395683	Cis	A|G	1	ICAM1	coding	1058	739	247	K>E	nonsyn
sRAGE	rs1041981	6	31540784	Cis	C|A	1	LTA	coding	341	179	60	T>N	nonsyn
sRAGE	rs1041981	6	31540784	Cis	C|A	1	LTA	coding	392	179	60	T>N	nonsyn
sRAGE	rs1041981	6	31540784	Cis	C|A	1	LTA	coding	80	20	7	T>N	nonsyn
sRAGE	rs1800684	6	32151994	Cis	A|T	1	AGER	coding	106	99	33	A>A	syn
sRAGE	rs1800684	6	32151994	Cis	A|T	1	AGER	coding	106	6	2	A>A	syn
sRAGE	rs2070600	6	32151443	Cis	C|T	1	AGER	coding	302	202	68	G>S	nonsyn
sRAGE	rs2070600	6	32151443	Cis	C|T	1	AGER	coding	344	337	113	G>S	nonsyn
sRAGE	rs2070600	6	32151443	Cis	C|T	1	AGER	coding	344	244	82	G>S	nonsyn
sRAGE	rs2228396	6	32797809	Cis	C|T	1	TAP2	coding	1724	1693	565	A>T	nonsyn
sRAGE	rs2228396	6	32797809	Cis	C|T	1	TAP2	coding	1815	1693	565	A>T	nonsyn
sRAGE	rs2233981	6	31079578	Trans	G|A	1	C6orf15	coding	558	558	186	A>A	syn
sRAGE	rs28360986	6	30994248	Trans	C|G	1	MUC22	coding	1259	1040	347	T>S	nonsyn
sRAGE	rs28360986	6	30994248	Trans	C|G	1	MUC22	coding	1224	1049	350	T>S	nonsyn
sRAGE	rs3094216	6	31084048	Trans	A|G	1	CDSN	coding	1400	1344	448	C>C	syn
sRAGE	rs3095318	6	31088145	Trans	T|A	1	CDSN	coding	108	52	18	M>L	nonsyn
sRAGE	rs3733402	4	187158034	Trans	G|A|C	1	KLKB1	coding	499	428	143	S>N|T	nonsyn
sRAGE	rs3733402	4	187158034	Trans	G|A|C	1	KLKB1	coding	568	314	105	S>N|T	nonsyn
sRAGE	rs9266195	6	31324820	Cis	G|T	1	HLA-B	coding	137	21	7	S>R	nonsyn
TIMP1	rs4253325	4	187178473	Trans	G|A	1	KLKB1	coding	1781	1073	358	R>Q	nonsyn
TIMP1	rs4253325	4	187178473	Trans	G|A	1	KLKB1	coding	1750	1679	560	R>Q	nonsyn
UCMGP	rs11276	12	14993439	Cis	C|T	1	ART4	coding	1159	793	265	D>N	nonsyn
UCMGP	rs1861698	12	14993854	Cis	A|G	1	ART4	coding	744	378	126	Y>Y	syn
UCMGP	rs3088189	12	14993608	Cis	G|A	1	ART4	coding	990	624	208	L>L	syn
UCMGP	rs4236	12	15035081	Cis	T|C	1	MGP	coding	507	379	127	T>A	nonsyn
UCMGP	rs4236	12	15035081	Cis	T|C	1	MGP	coding	432	304	102	T>A	nonsyn
UCMGP	rs4703	12	15095558	Cis	C|G	1	ARHGDIB	coding	608	504	168	A>A	syn
