# Supplementary material for: Genome‐wide mapping of plasma protein QTLs identifies putatively causal genes and pathways for cardiovascular disease
Source: Nat Commun. 2018 Aug 15;9:3268. doi: 10.1038/s41467-018-05512-x (PMC6093935; doi:10.1038/s41467-018-05512-x)
Supplement: Supplementary file 9 — Supplementary Data 8 [file 41467_2018_5512_MOESM9_ESM.xlsx]

## Sheet: 8
Supplementary Data 8: Rare pQTL variants from Exome Chip
Protein	pQTL	Chr	Position	Cis/Trans	Effect Allele	Other Allele	EAF	Beta	SE	P value
A1M	rs147941577	9	116831989	Cis	G	A	0.00475903	-2.57004	0.134096	7.17e-82
Bikunin	rs41290291	10	7774317	Trans	C	T	0.00639579	-1.08245	0.114141	2.46e-21
C2	rs200519530	6	32037429	Cis	G	T	0.000681096	-2.21053	0.355586	5.08e-10
CD14	rs186043734	5	140071240	Cis	G	C	0.00234671	-1.25007	0.195851	1.74e-10
CD14	rs147288996	5	140057509	Cis	T	C	0.00234671	-1.25007	0.195851	1.74e-10
CD14	rs145640336	5	140080460	Cis	T	C	0.00234671	-1.25007	0.195851	1.74e-10
CD14	rs61745336	5	139946888	Cis	A	G	0.00166541	-1.30364	0.226114	8.15e-09
Ceruloplasmin	rs200683433	3	148930403	Cis	G	C	0.000674157	-2.38142	0.36095	4.18e-11
Ceruloplasmin	rs35331711	3	148917570	Cis	A	G	0.00157303	-1.57829	0.219821	6.98e-13
CLU	rs200036540	16	845761	Trans	A	G	0.00150285	1.7902	0.222863	9.53e-16
CLU	rs144392720	8	22972282	Trans	G	A	0.00308132	-1.16178	0.157507	1.63e-13
FGG	rs148685782	4	155533035	Cis	C	G	0.00338244	-1.32411	0.158291	6.01e-17
GMP140	rs72712022	1	169586281	Cis	T	C	0.000524895	-2.6141	0.407691	1.44e-10
GMP140	rs7529463	1	169586577	Cis	T	C	0.000674865	-2.00412	0.346108	7.02e-09
GRN	rs150743133	1	110050180	Trans	T	C	0.00486673	-0.875882	0.130119	1.68e-11
GRN	rs75237799	1	109801345	Trans	T	C	0.00853549	-0.724566	0.100283	5e-13
KLKB1	rs121964951	4	187178437	Cis	A	G	0.00149723	-1.50845	0.24095	3.84e-10
KLKB1	rs146650319	4	187172386	Cis	T	C	0.00179668	-1.32665	0.222366	2.43e-09
MPO	rs35897051	17	56348226	Cis	G	T	0.00785575	-1.47516	0.107931	1.59e-42
MPO	rs119468010	17	56350196	Cis	A	G	0.00306749	-2.00001	0.165327	1.09e-33
MPO	rs150579989	17	56277684	Cis	T	C	0.00321712	-1.8532	0.161126	1.3e-30
NTproBNP	rs35640285	1	11918379	Cis	A	C	0.003621	-0.902547	0.156532	8.12e-09
PON1	rs80019660	7	94937419	Cis	A	G	0.00254873	-1.87106	0.17863	1.13e-25
PON1	rs141948033	7	94953733	Cis	C	T	0.00307392	-1.0067	0.169727	3.01e-09
PON1	rs147006695	7	95024007	Cis	A	G	0.00307346	1.09514	0.167934	6.97e-11
PON1	rs148818434	7	94175000	Cis	T	A	0.00532713	0.712321	0.133167	8.84e-08
SERPINA10	rs2232698	14	94756669	Cis	A	G	0.00712678	-1.07987	0.11017	1.11e-22
SERPINA10	rs2232710	14	94750486	Cis	C	T	0.00772693	-0.964524	0.105913	8.49e-20
SERPINA10	rs61754487	14	94754643	Cis	T	C	0.00277569	-0.971063	0.17335	2.12e-08
sGP130	rs141500365	5	55256305	Cis	A	G	0.0019464	-1.88083	0.209256	2.51e-19
sGP130	rs2228046	5	55250727	Cis	G	A	0.00164819	-1.38861	0.228635	1.25e-09
sICAM1	rs139053442	19	10394396	Cis	C	G	0.000976269	-1.77903	0.307348	7.11e-09
sRAGE	rs2071288	6	32149260	Cis	A	G	0.00798433	-0.562296	0.104178	6.76e-08
