# Supplementary material for: Genome‐wide mapping of plasma protein QTLs identifies putatively causal genes and pathways for cardiovascular disease
Source: Nat Commun. 2018 Aug 15;9:3268. doi: 10.1038/s41467-018-05512-x (PMC6093935; doi:10.1038/s41467-018-05512-x)
Supplement: Supplementary file 10 — Supplementary Data 9 [file 41467_2018_5512_MOESM10_ESM.xlsx]

## Sheet: 9
Supplementary Data 9: Insertion/deletion polymorphisms
Protein	SNPID	Chr	Phys_location	Effect Allele	Other Allele	EAF	Beta	SE	Imputation quality ratio	P value
ADAM15	11:126271990:G_GGG	11	126271990	R	I	0.709057	-0.168007	0.02452	0.655188	7.29e-12
ADAM15	11:126280543:TG_T	11	126280543	R	D	0.716832	-0.134566	0.0216741	0.853438	5.35e-10
ADAM15	11:126287674:T_TTT	11	126287674	I	R	0.517543	0.147331	0.0190449	0.904672	1.03e-14
ADAM15	11:126257659:TTTCT	11	126257659	R	D	0.897498	0.209453	0.030861	0.9333	1.14e-11
ADM	11:10166034:C_CAA	11	10166034	R	I	0.902133	0.291068	0.0519997	0.338195	2.17e-08
ADM	11:10307965:ACTGC	11	10307965	R	D	0.644843	-0.163345	0.0256885	0.543715	2.03e-10
ADM	11:10294331:T_TAA	11	10294331	R	I	0.643675	-0.14966	0.0245992	0.590767	1.17e-09
ADM	11:10176951:T_TA	11	10176951	R	I	0.631136	-0.160761	0.023269	0.648023	4.89e-12
ADM	11:10366098:G_GTA	11	10366098	R	I	0.606582	-0.158291	0.0218264	0.707088	4.1e-13
ADM	11:9950825:A_AC	11	9950825	R	I	0.768489	-0.134588	0.0246141	0.766767	4.55e-08
ADM	11:10084891:ATT_A	11	10084891	R	D	0.626023	-0.12211	0.0212397	0.779178	8.97e-09
ADM	11:9913652:C_CT	11	9913652	R	I	0.775574	-0.134991	0.0245071	0.788488	3.62e-08
ADM	11:10366060:AT_A	11	10366060	R	D	0.755589	-0.137091	0.0235862	0.79889	6.16e-09
ADM	11:10328747:T_TC	11	10328747	R	I	0.455735	-0.151627	0.0201271	0.812968	4.94e-14
ADM	11:10150894:G_GC	11	10150894	R	I	0.547799	-0.115865	0.0197276	0.854803	4.27e-09
ADM	11:10367711:T_TA	11	10367711	R	I	0.550348	-0.143242	0.0195267	0.855371	2.21e-13
ADM	11:10092800:TTC_T	11	10092800	R	D	0.540894	-0.126276	0.0195472	0.869051	1.05e-10
ADM	11:10230857:T_TG	11	10230857	I	R	0.597872	-0.11262	0.0198047	0.875166	1.3e-08
ADM	11:10150648:T_TC	11	10150648	R	I	0.538344	-0.114858	0.0192464	0.894658	2.41e-09
ADM	11:10170047:A_AT	11	10170047	R	I	0.634355	-0.111508	0.0199271	0.897847	2.2e-08
ADM	11:10300651:AT_A	11	10300651	R	D	0.485383	-0.138613	0.0190058	0.905718	3.03e-13
ADM	11:10261107:AC_A	11	10261107	R	D	0.57543	-0.146468	0.0191803	0.90588	2.23e-14
ADM	11:10306804:CTG_C	11	10306804	R	D	0.66646	-0.1123	0.0203075	0.909845	3.2e-08
ADM	11:10150641:T_TTC	11	10150641	R	I	0.529989	-0.114196	0.0188835	0.926788	1.47e-09
ADM	11:10281967:C_CA	11	10281967	R	I	0.719161	-0.123095	0.020997	0.929562	4.56e-09
ADM	11:10094437:AATT_	11	10094437	R	D	0.503634	-0.119615	0.0188083	0.93049	2.02e-10
ADM	11:10366873:AAAAC	11	10366873	R	D	0.610907	-0.136345	0.0191278	0.935539	1.02e-12
ADM	11:10031413:CCAA_	11	10031413	R	D	0.714328	-0.111457	0.0207132	0.947131	7.41e-08
ADM	11:9983810:A_AC	11	9983810	I	R	0.554645	0.121279	0.0187753	0.951598	1.05e-10
ADM	11:10230855:T_TC	11	10230855	I	R	0.61785	-0.11274	0.0191223	0.953913	3.73e-09
ADM	11:10084913:AT_A	11	10084913	R	D	0.511771	-0.120095	0.0184528	0.967302	7.6e-11
ADM	11:10063530:TA_T	11	10063530	R	D	0.516439	-0.120569	0.0184436	0.969515	6.27e-11
ADM	11:10030142:G_GC	11	10030142	I	R	0.568896	0.134055	0.0186246	0.972015	6.12e-13
ADM	11:10383322:AGT_A	11	10383322	R	D	0.701688	0.108469	0.0201758	0.97364	7.61e-08
ADM	11:10287055:G_GT	11	10287055	R	I	0.708633	-0.118476	0.0202865	0.973974	5.21e-09
ADM	11:10014370:A_ATG	11	10014370	I	R	0.573479	0.129908	0.0186015	0.979294	2.87e-12
ADM	11:10126097:TG_T	11	10126097	R	D	0.526941	-0.126169	0.0183382	0.982156	5.98e-12
ADM	11:10134390:AAAAT	11	10134390	R	D	0.708314	-0.109796	0.0201969	0.982694	5.44e-08
ADM	11:10192365:G_GT	11	10192365	R	I	0.706201	-0.113673	0.0201502	0.983402	1.69e-08
ADM	11:9990569:AT_A	11	9990569	R	D	0.708332	-0.108998	0.0202104	0.983596	6.92e-08
ADM	11:9978116:T_TTC	11	9978116	R	I	0.559334	-0.121743	0.0184072	0.983607	3.74e-11
ADM	11:10192366:T_TC	11	10192366	R	I	0.707258	-0.114404	0.020142	0.986367	1.35e-08
ADM	11:10107816:GCAAT	11	10107816	R	D	0.706491	-0.107794	0.0200915	0.987902	8.09e-08
ADM	11:10126324:TA_T	11	10126324	R	D	0.708128	-0.108933	0.0201284	0.988036	6.24e-08
ADM	11:10296891:T_TA	11	10296891	R	I	0.708158	-0.117769	0.0201268	0.989284	4.88e-09
ADM	11:9978117:T_TC	11	9978117	R	I	0.555266	-0.117178	0.0183545	0.991737	1.72e-10
ADM	11:10301704:A_AGT	11	10301704	R	I	0.526765	-0.134215	0.0182965	0.991755	2.21e-13
ADM	11:10120020:A_AT	11	10120020	R	I	0.708188	-0.108287	0.0200783	0.993319	6.92e-08
ADM	11:10258160:C_CT	11	10258160	R	I	0.506002	-0.135817	0.018082	0.994099	5.86e-14
ADM	11:9977418:T_TA	11	9977418	R	I	0.552907	-0.118519	0.0182738	0.998763	8.83e-11
ANGPTL3	11:116657590:C_CA	11	116657590	R	I	0.933795	-0.318168	0.0372642	0.948682	1.36e-17
ANGPTL3	11:116604449:AGGCT	11	116604449	R	D	0.928294	-0.27459	0.0355703	0.965504	1.17e-14
APOB	19:45323170:CCATC	19	45323170	R	D	0.504993	-0.314347	0.040481	0.196465	8.15e-15
APOB	19:45386467:G_GTA	19	45386467	R	I	0.894312	-0.356783	0.05637	0.267317	2.46e-10
APOB	1:109818158:C_CT	1	109818158	I	R	0.790999	0.179326	0.0232694	0.933944	1.29e-14
B2M	6:29895827:G_GAC	6	29895827	R	I	0.580243	0.362409	0.0583704	0.098916	5.34e-10
B2M	6:31309966:A_AT	6	31309966	R	I	0.713354	0.433809	0.0591062	0.11664	2.14e-13
B2M	6:31310094:GC_G	6	31310094	R	D	0.716051	0.449216	0.0590966	0.117489	2.93e-14
B2M	6:31323776:T_TC	6	31323776	I	R	0.661939	-0.327708	0.0470696	0.171764	3.35e-12
B2M	6:31282002:ATACT	6	31282002	R	D	0.879111	0.54555	0.0662782	0.177597	1.85e-16
B2M	6:31324603:CT_C	6	31324603	D	R	0.493111	-0.290643	0.0415324	0.194092	2.6e-12
B2M	6:31323500:CCT_C	6	31323500	R	D	0.887417	-0.533395	0.0596888	0.233998	4.03e-19
B2M	6:29905512:T_TC	6	29905512	I	R	0.481139	-0.230297	0.0369967	0.239611	4.82e-10
B2M	6:31319461:CA_C	6	31319461	R	D	0.887394	-0.382517	0.0585742	0.244778	6.56e-11
B2M	6:32676682:T_TTT	6	32676682	R	I	0.870055	-0.412262	0.0541691	0.249528	2.73e-14
B2M	6:32435350:T_TTA	6	32435350	R	I	0.892912	-0.357651	0.056526	0.272619	2.5e-10
B2M	6:31312458:C_CA	6	31312458	R	I	0.698559	0.273178	0.0373512	0.2851	2.6e-13
B2M	6:31377747:ACCGT	6	31377747	R	D	0.673504	0.305675	0.0349242	0.312807	2.09e-18
B2M	6:31414062:TA_T	6	31414062	R	D	0.960398	-0.671316	0.0824779	0.32138	3.97e-16
B2M	6:31325319:AG_A	6	31325319	R	D	0.604064	0.25949	0.0321221	0.339438	6.57e-16
B2M	6:31325323:C_CG	6	31325323	R	I	0.590516	0.248996	0.0311263	0.357827	1.25e-15
B2M	6:31315407:C_CT	6	31315407	I	R	0.504985	-0.276207	0.030553	0.359373	1.56e-19
B2M	6:32654102:A_AC	6	32654102	R	I	0.604386	0.208308	0.0307779	0.368647	1.3e-11
B2M	6:31235324:GCC_G	6	31235324	R	D	0.842566	0.277033	0.0403805	0.381674	6.86e-12
B2M	6:31455864:A_AG	6	31455864	R	I	0.950672	0.417426	0.0645856	0.421835	1.03e-10
B2M	6:31325235:CA_C	6	31325235	D	R	0.563678	-0.197404	0.0278975	0.440583	1.48e-12
B2M	6:31326149:CCGCT	6	31326149	R	D	0.903349	0.32317	0.0453044	0.461681	9.8e-13
B2M	6:31236337:CT_C	6	31236337	R	D	0.891082	0.304242	0.0428586	0.462473	1.26e-12
B2M	6:31236449:A_AG	6	31236449	R	I	0.903073	0.315694	0.0437691	0.49169	5.48e-13
B2M	6:32656068:A_AAG	6	32656068	I	R	0.552772	-0.161986	0.0262053	0.491978	6.35e-10
B2M	6:31377748:CCGTT	6	31377748	D	R	0.481437	-0.248847	0.0259676	0.500235	9.43e-22
B2M	6:31236451:G_GC	6	31236451	R	I	0.899239	0.30985	0.0426292	0.500713	3.64e-13
B2M	6:32656065:A_AAC	6	32656065	I	R	0.567193	-0.158778	0.0257251	0.513986	6.74e-10
B2M	6:31358904:AG_A	6	31358904	R	D	0.762818	0.191891	0.0299316	0.518076	1.45e-10
B2M	6:31325403:AC_A	6	31325403	D	R	0.680637	-0.232618	0.0270673	0.526164	8.39e-18
B2M	6:31228603:G_GA	6	31228603	R	I	0.894469	0.299346	0.0406314	0.528791	1.74e-13
B2M	6:31326612:GA_G	6	31326612	D	R	0.593294	-0.197967	0.0252937	0.53716	5.01e-15
B2M	6:31359160:CAAAA	6	31359160	R	D	0.932444	0.297212	0.0471605	0.591174	2.94e-10
B2M	6:31363431:AAAAC	6	31363431	R	D	0.905769	-0.358162	0.0405036	0.596552	9.34e-19
B2M	6:29915975:CA_C	6	29915975	R	D	0.599129	0.152507	0.0236947	0.608719	1.22e-10
B2M	6:29915957:T_TCC	6	29915957	I	R	0.481419	-0.147203	0.0223761	0.660114	4.75e-11
B2M	6:31269993:A_AT	6	31269993	R	I	0.649197	0.148024	0.0236519	0.662056	3.89e-10
B2M	6:31388175:GT_G	6	31388175	D	R	0.586103	-0.225472	0.0227028	0.672206	3.04e-23
B2M	6:32687609:A_AT	6	32687609	R	I	0.792324	-0.176469	0.0272542	0.679687	9.49e-11
B2M	6:29920838:TG_T	6	29920838	D	R	0.515003	-0.136072	0.0219533	0.682922	5.71e-10
B2M	6:29922981:T_TCA	6	29922981	R	I	0.548538	0.142939	0.0220636	0.684179	9.26e-11
B2M	6:29920841:A_AG	6	29920841	I	R	0.515893	-0.135976	0.0219229	0.684932	5.56e-10
B2M	6:31239304:TC_T	6	31239304	R	D	0.871183	0.255738	0.0323651	0.694862	2.75e-15
B2M	6:31326522:GC_G	6	31326522	D	R	0.657416	-0.187348	0.0230028	0.698279	3.81e-16
B2M	6:31380160:TG_T	6	31380160	D	R	0.577211	-0.220599	0.0221762	0.700208	2.58e-23
B2M	6:31240246:TCTC_	6	31240246	D	R	0.588522	-0.168359	0.0220849	0.702645	2.47e-14
B2M	6:31364410:AAC_A	6	31364410	R	D	0.668651	0.15824	0.0231344	0.708461	7.92e-12
B2M	6:32419278:T_TAA	6	32419278	I	R	0.59242	-0.138845	0.0218985	0.721654	2.29e-10
B2M	6:31069835:T_TCC	6	31069835	R	I	0.743802	-0.159002	0.0244247	0.732219	7.52e-11
B2M	6:31249595:AGGGT	6	31249595	R	D	0.900555	0.266908	0.0353033	0.738229	4.02e-14
B2M	6:29921542:TC_T	6	29921542	D	R	0.593432	-0.14844	0.0214894	0.742541	4.93e-12
B2M	6:32395694:G_GT	6	32395694	R	I	0.900144	-0.257389	0.0350216	0.756289	1.99e-13
B2M	6:31259154:G_GTG	6	31259154	R	I	0.728112	0.199319	0.0233865	0.759691	1.56e-17
B2M	6:29912413:TG_T	6	29912413	D	R	0.498753	-0.130616	0.020767	0.760877	3.18e-10
B2M	6:31237575:TCA_T	6	31237575	D	R	0.634827	-0.171488	0.0215005	0.777166	1.51e-15
B2M	6:31348832:TA_T	6	31348832	R	D	0.880235	-0.249602	0.0316501	0.793231	3.11e-15
B2M	6:31331515:ATG_A	6	31331515	D	R	0.406401	-0.131236	0.0210249	0.798841	4.32e-10
B2M	6:31173386:C_CA	6	31173386	R	I	0.792033	0.182237	0.0250808	0.803028	3.7e-13
B2M	6:31428746:C_CAT	6	31428746	R	I	0.848996	-0.236433	0.0283078	0.804053	6.7e-17
B2M	6:31168865:ATG_A	6	31168865	R	D	0.72944	0.173562	0.0228518	0.813137	3.08e-14
B2M	6:31401015:T_TCT	6	31401015	R	I	0.832087	0.217949	0.0269623	0.814172	6.29e-16
B2M	6:32419276:T_TCT	6	32419276	I	R	0.637899	-0.143256	0.0210647	0.815415	1.04e-11
B2M	6:32419275:T_TTC	6	32419275	I	R	0.638499	-0.142553	0.0210348	0.818547	1.23e-11
B2M	6:31236715:GC_G	6	31236715	D	R	0.645793	-0.181944	0.021049	0.820533	5.44e-18
B2M	6:31147632:ACG_A	6	31147632	R	D	0.804584	0.163266	0.0253666	0.8226	1.22e-10
B2M	6:31347378:C_CT	6	31347378	R	I	0.582175	-0.144426	0.0203568	0.827103	1.3e-12
B2M	6:31337430:TTTTT	6	31337430	R	D	0.741934	-0.194268	0.0228836	0.829836	2.08e-17
B2M	6:31456679:TG_T	6	31456679	R	D	0.894328	-0.25098	0.0323836	0.841883	9.17e-15
B2M	6:31259156:G_GTA	6	31259156	R	I	0.759287	0.209815	0.023025	0.846655	8.05e-20
B2M	6:32694168:AC_A	6	32694168	R	D	0.811576	-0.162418	0.0252114	0.851214	1.18e-10
B2M	6:29942706:C_CCT	6	29942706	R	I	0.594729	0.131425	0.0200146	0.854925	5.15e-11
B2M	6:31069455:AAAAA	6	31069455	R	D	0.691911	-0.136282	0.0214465	0.855472	2.09e-10
B2M	6:31066627:GACA_	6	31066627	R	D	0.825961	-0.195512	0.025975	0.856039	5.2e-14
B2M	6:32692994:GC_G	6	32692994	R	D	0.800819	-0.155398	0.0244414	0.867565	2.04e-10
B2M	6:31266873:C_CT	6	31266873	R	I	0.750051	0.186806	0.0224922	0.867768	9.95e-17
B2M	6:32392268:A_AT	6	32392268	R	I	0.829012	-0.161019	0.0259139	0.876422	5.18e-10
B2M	6:31237931:CAGA_	6	31237931	D	R	0.648885	-0.163062	0.020417	0.876773	1.39e-15
B2M	6:31620489:CT_C	6	31620489	R	D	0.865802	-0.183601	0.0284742	0.888516	1.13e-10
B2M	6:32418354:A_AAC	6	32418354	I	R	0.665466	-0.132132	0.0204883	0.890415	1.12e-10
B2M	6:31402666:TAC_T	6	31402666	R	D	0.735743	-0.187418	0.0218524	0.892294	9.78e-18
B2M	6:31455539:C_CT	6	31455539	R	I	0.788855	0.175366	0.0235642	0.893565	9.91e-14
B2M	6:31270103:CTG_C	6	31270103	D	R	0.752223	-0.179325	0.0225447	0.894098	1.8e-15
B2M	6:31170117:CTG_C	6	31170117	R	D	0.79559	0.165871	0.0240345	0.89552	5.15e-12
B2M	6:31340919:AAAC_	6	31340919	R	D	0.931178	0.239279	0.0381126	0.895802	3.42e-10
B2M	6:31348830:TA_T	6	31348830	R	D	0.893825	-0.256771	0.031283	0.898431	2.25e-16
B2M	6:31363458:TAC_T	6	31363458	R	D	0.650817	0.142453	0.0202621	0.899311	2.06e-12
B2M	6:31208050:TC_T	6	31208050	R	D	0.871919	0.234462	0.0287346	0.899448	3.36e-16
B2M	6:31348822:AAT_A	6	31348822	R	D	0.895131	-0.259961	0.0312315	0.911033	8.53e-17
B2M	6:31197823:T_TC	6	31197823	R	I	0.701396	0.154688	0.0207903	0.919329	1e-13
B2M	6:31237526:C_CA	6	31237526	I	R	0.673629	-0.172756	0.0202907	0.919884	1.68e-17
B2M	6:31374185:A_AT	6	31374185	R	I	0.642131	0.137761	0.0198784	0.924441	4.2e-12
B2M	6:31765863:T_TA	6	31765863	R	I	0.861779	-0.182435	0.0277408	0.92753	4.82e-11
B2M	6:31338984:AATCT	6	31338984	R	D	0.699221	-0.152851	0.0206513	0.927967	1.35e-13
B2M	6:31472412:CTGAT	6	31472412	R	D	0.853368	0.174724	0.0266882	0.928946	5.88e-11
B2M	12:111907431:A_AC	12	111907431	I	R	0.495646	-0.122649	0.0190633	0.929344	1.24e-10
B2M	6:31267774:CAA_C	6	31267774	R	D	0.724722	0.174492	0.0210196	0.936558	1.03e-16
B2M	6:31067074:TTTTT	6	31067074	R	D	0.654733	-0.124221	0.0198275	0.937653	3.73e-10
B2M	6:31084942:GCTT_	6	31084942	R	D	0.778149	-0.180063	0.022669	0.937661	1.97e-15
B2M	6:32418355:A_AC	6	32418355	I	R	0.684388	-0.132034	0.020294	0.938084	7.71e-11
B2M	6:31075601:GTTT_	6	31075601	R	D	0.513513	-0.143401	0.0188561	0.938734	2.85e-14
B2M	6:31055774:AAAAA	6	31055774	R	D	0.465237	-0.118096	0.0189473	0.939341	4.58e-10
B2M	6:32420800:T_TG	6	32420800	R	I	0.901422	-0.259698	0.0315292	0.941047	1.77e-16
B2M	6:32762922:CTG_C	6	32762922	R	D	0.900592	-0.236065	0.0313517	0.945186	5.09e-14
B2M	6:31267765:C_CA	6	31267765	R	I	0.721852	0.172059	0.0208399	0.946995	1.5e-16
B2M	6:31414051:CTTTT	6	31414051	R	D	0.889793	-0.249416	0.0299325	0.95014	7.91e-17
B2M	6:31153593:C_CAG	6	31153593	R	I	0.744619	0.140586	0.0215391	0.954434	6.71e-11
B2M	6:30783284:G_GT	6	30783284	R	I	0.875917	-0.17776	0.0283064	0.957457	3.39e-10
B2M	6:31197822:T_TTC	6	31197822	R	I	0.691095	0.15096	0.0201358	0.958861	6.52e-14
B2M	6:30999607:CA_C	6	30999607	R	D	0.807315	0.160206	0.0235481	0.96498	1.02e-11
B2M	6:31420649:CACAT	6	31420649	R	D	0.696571	-0.147287	0.0202279	0.969788	3.3e-13
B2M	6:31240307:TACCT	6	31240307	D	R	0.677923	-0.170581	0.019805	0.97184	7.12e-18
B2M	6:31267558:TG_T	6	31267558	R	D	0.715228	0.16981	0.0204105	0.973512	8.81e-17
B2M	6:32802712:TTTG_	6	32802712	R	D	0.891076	-0.211628	0.029865	0.97373	1.38e-12
B2M	6:31606677:AAAAA	6	31606677	R	D	0.835314	-0.162968	0.0250213	0.975578	7.36e-11
B2M	6:31061078:T_TTA	6	31061078	I	R	0.546949	0.116415	0.0186441	0.975938	4.26e-10
B2M	6:31268898:G_GT	6	31268898	R	I	0.715283	0.168691	0.0203792	0.976798	1.26e-16
B2M	6:31077020:ATC_A	6	31077020	R	D	0.534295	-0.134516	0.0184833	0.97727	3.4e-13
B2M	6:31208054:CA_C	6	31208054	R	D	0.860172	0.216595	0.0265172	0.979635	3.13e-16
B2M	6:30822002:GAC_G	6	30822002	R	D	0.885982	-0.208438	0.0290734	0.98078	7.53e-13
B2M	6:31198937:CAAAG	6	31198937	R	D	0.687681	0.150626	0.0198601	0.981783	3.34e-14
B2M	6:32204819:CG_C	6	32204819	R	D	0.853933	-0.182417	0.0259381	0.982517	2.02e-12
B2M	6:31498244:G_GC	6	31498244	R	I	0.887652	-0.234344	0.0291884	0.983799	9.86e-16
B2M	6:31733950:CAG_C	6	31733950	R	D	0.903531	-0.241239	0.0311948	0.984479	1.05e-14
B2M	6:31001038:GAGAA	6	31001038	R	D	0.819075	0.177948	0.0238501	0.985318	8.58e-14
B2M	6:31077021:TC_T	6	31077021	R	D	0.526903	-0.135537	0.018395	0.985454	1.73e-13
B2M	6:32206374:T_TA	6	32206374	R	I	0.843628	-0.178777	0.0252508	0.985633	1.44e-12
B2M	6:32381852:GAA_G	6	32381852	R	D	0.826249	-0.154503	0.0242243	0.986773	1.79e-10
B2M	6:31149728:CG_C	6	31149728	R	D	0.859069	0.196897	0.0263771	0.988144	8.35e-14
B2M	6:32205572:G_GAT	6	32205572	R	I	0.853485	-0.182601	0.0258065	0.988301	1.49e-12
B2M	6:31065912:A_AAG	6	31065912	I	R	0.551539	0.116444	0.0185303	0.989748	3.3e-10
B2M	6:31061307:TA_T	6	31061307	D	R	0.551133	0.115252	0.0185237	0.990068	4.91e-10
B2M	6:31195673:ATC_A	6	31195673	R	D	0.687329	0.150599	0.0197356	0.993035	2.33e-14
B2M	6:31195674:TC_T	6	31195674	R	D	0.685552	0.150108	0.0197019	0.99367	2.56e-14
B2M	6:31072014:GC_G	6	31072014	D	R	0.552423	0.118417	0.0184997	0.994221	1.54e-10
B2M	6:31173411:T_TAA	6	31173411	R	I	0.807545	0.162156	0.0233106	0.996039	3.49e-12
B2M	6:31620483:TC_T	6	31620483	R	D	0.827541	-0.151527	0.0243122	0.997799	4.59e-10
B2M	6:31089412:T_TC	6	31089412	R	I	0.576964	-0.121239	0.0185647	0.998702	6.55e-11
B2M	6:31244046:G_GC	6	31244046	I	R	0.691375	-0.16094	0.0197752	1.00179	4e-16
B2M	6:30822006:CAG_C	6	30822006	R	D	0.881047	-0.20159	0.0282552	1.00224	9.71e-13
B2M	6:31267724:A_AT	6	31267724	I	R	0.384416	-0.133812	0.0188184	1.00492	1.15e-12
B2M	6:31767673:T_TA	6	31767673	R	I	0.897527	-0.225651	0.0300501	1.00882	5.95e-14
B2M	6:31071445:T_TA	6	31071445	R	I	0.639886	-0.120995	0.019002	1.00947	1.92e-10
B2M	6:32229989:TG_T	6	32229989	R	D	0.900839	-0.249308	0.0303572	1.01202	2.17e-16
B2M	6:31416662:CA_C	6	31416662	R	D	0.702926	-0.169016	0.0198425	1.01322	1.62e-17
B2M	6:30833951:CCCAG	6	30833951	R	D	0.883386	-0.202375	0.0282978	1.01515	8.58e-13
B2M	6:32382363:AG_A	6	32382363	R	D	0.842952	-0.165852	0.0248844	1.01592	2.65e-11
B2M	6:32391309:TAA_T	6	32391309	R	D	0.844091	-0.167444	0.0249319	1.01647	1.87e-11
B2M	6:32258130:GCAAA	6	32258130	R	D	0.900462	-0.250441	0.0302286	1.01726	1.18e-16
B2M	6:32302103:TTG_T	6	32302103	R	D	0.900418	-0.24954	0.0302229	1.01764	1.5e-16
B2M	6:31346849:CG_C	6	31346849	R	D	0.884359	-0.236017	0.0282967	1.01874	7.38e-17
B2M	6:30826945:GA_G	6	30826945	R	D	0.882987	-0.201778	0.0282029	1.01882	8.4e-13
B2M	6:32391307:CAT_C	6	32391307	R	D	0.844456	-0.167436	0.0249329	1.01888	1.87e-11
B2M	6:31072398:TTGAG	6	31072398	R	D	0.63356	-0.117353	0.0188282	1.01962	4.58e-10
B2M	6:31353651:T_TC	6	31353651	R	I	0.663326	0.132138	0.01927	1.01968	7.02e-12
B2M	6:31037872:TTTTC	6	31037872	R	D	0.881561	-0.225193	0.0280346	1.02007	9.54e-16
B2M	6:31798134:TA_T	6	31798134	R	D	0.90048	-0.233905	0.0301904	1.02209	9.36e-15
B2M	6:32347070:AAT_A	6	32347070	R	D	0.89839	-0.246008	0.0298476	1.0239	1.69e-16
B2M	6:32346463:ATTTT	6	32346463	R	D	0.88706	-0.229205	0.0284862	1.02818	8.54e-16
B2M	6:31353642:T_TTC	6	31353642	R	I	0.659299	0.129214	0.0190524	1.03791	1.19e-11
BCHE	3:165676588:G_GT	3	165676588	R	I	0.975343	0.54102	0.0979582	0.350041	3.33e-08
BCHE	3:165811955:C_CA	3	165811955	R	I	0.937952	0.362114	0.0603079	0.388551	1.92e-09
BCHE	3:165525761:G_GT	3	165525761	R	I	0.976039	0.752053	0.0932985	0.389377	7.58e-16
BCHE	3:165322850:C_CT	3	165322850	R	I	0.637459	-0.144758	0.0267984	0.501161	6.6e-08
BCHE	3:165857744:AAC_A	3	165857744	R	D	0.84787	0.180133	0.0334811	0.573918	7.44e-08
BCHE	3:165603426:A_AC	3	165603426	R	I	0.955364	0.392858	0.0568173	0.593301	4.7e-12
BCHE	3:165537992:G_GT	3	165537992	I	R	0.648126	0.264841	0.0244205	0.615905	2.11e-27
BCHE	3:165530847:TTC_T	3	165530847	D	R	0.611345	0.280532	0.0234111	0.644647	4.37e-33
BCHE	3:165363898:TA_T	3	165363898	R	D	0.98004	0.450895	0.0787342	0.677796	1.02e-08
BCHE	3:165903772:TAA_T	3	165903772	R	D	0.986326	0.717079	0.0934773	0.697552	1.7e-14
BCHE	3:165931852:T_TAA	3	165931852	R	I	0.975959	0.453936	0.0704138	0.702532	1.14e-10
BCHE	3:165491588:TC_T	3	165491588	D	R	0.623464	0.352405	0.0220198	0.711943	1.2e-57
BCHE	3:165847592:T_TA	3	165847592	R	I	0.906648	0.226521	0.0371736	0.717782	1.1e-09
BCHE	3:165810561:TAC_T	3	165810561	R	D	0.865155	0.337498	0.030989	0.72752	1.27e-27
BCHE	3:165835825:AAC_A	3	165835825	R	D	0.893864	0.21709	0.0348766	0.733163	4.83e-10
BCHE	3:165329843:T_TA	3	165329843	R	I	0.544373	0.181793	0.0213728	0.735817	1.8e-17
BCHE	3:165472334:AAT_A	3	165472334	R	D	0.984904	0.586129	0.0872426	0.739105	1.84e-11
BCHE	3:165472335:ATAT_	3	165472335	R	D	0.984904	0.586105	0.0872395	0.739135	1.84e-11
BCHE	3:165443639:TG_T	3	165443639	R	D	0.879214	0.220276	0.032537	0.742687	1.29e-11
BCHE	3:165930587:CA_C	3	165930587	R	D	0.976366	0.446886	0.0689475	0.746375	9.08e-11
BCHE	3:165866705:CATG_	3	165866705	R	D	0.987934	0.598825	0.0931578	0.773544	1.29e-10
BCHE	3:165832284:T_TA	3	165832284	R	I	0.935398	0.326848	0.042034	0.783781	7.5e-15
BCHE	3:165832282:C_CCA	3	165832282	R	I	0.935405	0.32687	0.0420354	0.783795	7.48e-15
BCHE	3:165700799:AAT_A	3	165700799	R	D	0.979549	0.651742	0.0723116	0.79509	2.01e-19
BCHE	3:165856076:AAAAT	3	165856076	R	D	0.869745	0.27669	0.0301086	0.810142	3.94e-20
BCHE	3:165808452:T_TA	3	165808452	R	I	0.898583	0.431499	0.032752	0.820384	1.23e-39
BCHE	3:165712322:G_GTA	3	165712322	R	I	0.982761	0.605795	0.076677	0.82652	2.78e-15
BCHE	3:165813702:C_CA	3	165813702	R	I	0.9242	0.340834	0.0377975	0.831357	1.93e-19
BCHE	3:165812535:TA_T	3	165812535	R	D	0.92445	0.342632	0.0378518	0.831749	1.4e-19
BCHE	3:165815896:AG_A	3	165815896	R	D	0.924521	0.341918	0.0378676	0.831924	1.73e-19
BCHE	3:165833731:T_TA	3	165833731	R	I	0.928413	0.335484	0.0386482	0.83869	3.94e-18
BCHE	3:165700800:AT_A	3	165700800	R	D	0.974819	0.608212	0.0633342	0.84377	7.75e-22
BCHE	3:165915553:T_TA	3	165915553	R	I	0.974613	0.408731	0.0625737	0.846438	6.49e-11
BCHE	3:165800818:TGCAG	3	165800818	R	D	0.895035	0.422717	0.0317865	0.850658	2.36e-40
BCHE	3:165811423:A_AG	3	165811423	R	I	0.896522	0.414788	0.0319678	0.855925	1.69e-38
BCHE	3:165440753:AT_A	3	165440753	R	D	0.912838	0.186311	0.0351442	0.860445	1.15e-07
BCHE	3:165856084:TAAAC	3	165856084	R	D	0.851538	0.220702	0.0277638	0.86232	1.88e-15
BCHE	3:165881405:G_GT	3	165881405	R	I	0.984233	0.500479	0.0775979	0.86788	1.12e-10
BCHE	3:165443327:AGAGA	3	165443327	R	D	0.876734	0.206529	0.0299475	0.873713	5.33e-12
BCHE	3:165882103:GGTTT	3	165882103	R	D	0.983402	0.492301	0.075607	0.874222	7.45e-11
BCHE	3:165558094:A_AGA	3	165558094	R	I	0.932886	0.639883	0.0381628	0.874294	4.24e-63
BCHE	3:165362750:ATGT_	3	165362750	R	D	0.542019	0.188043	0.0195225	0.881915	5.85e-22
BCHE	3:165578893:CT_C	3	165578893	D	R	0.798724	0.162256	0.0241698	0.882138	1.9e-11
BCHE	3:165362742:ATTAT	3	165362742	R	D	0.540942	0.18363	0.019481	0.884417	4.26e-21
BCHE	3:165745566:G_GA	3	165745566	R	I	0.966345	0.490865	0.053587	0.884521	5.18e-20
BCHE	3:165413410:T_TC	3	165413410	R	I	0.530871	0.164253	0.0195099	0.888681	3.8e-17
BCHE	2:204198668:T_TTC	2	204198668	R	I	0.453818	-0.139039	0.0193767	0.890784	7.2e-13
BCHE	3:165558097:TA_T	3	165558097	R	D	0.939239	0.651917	0.0397432	0.891376	1.81e-60
BCHE	3:165373074:GC_G	3	165373074	R	D	0.87279	0.214089	0.0290036	0.893535	1.57e-13
BCHE	3:165761991:ATGT_	3	165761991	R	D	0.960366	0.35981	0.0492259	0.8987	2.68e-13
BCHE	3:165893248:GT_G	3	165893248	R	D	0.983488	0.481782	0.0745422	0.903948	1.03e-10
BCHE	3:165887363:A_AAA	3	165887363	R	I	0.983331	0.48124	0.0741204	0.90617	8.43e-11
BCHE	3:165466632:TC_T	3	165466632	R	D	0.668931	0.294075	0.0201393	0.90805	2.72e-48
BCHE	3:165537990:T_TG	3	165537990	I	R	0.75015	0.279441	0.0222053	0.910656	2.57e-36
BCHE	3:165455564:AAC_A	3	165455564	R	D	0.616083	0.277248	0.0196289	0.911021	2.68e-45
BCHE	3:165452606:AT_A	3	165452606	R	D	0.743763	0.196119	0.0220532	0.911325	5.95e-19
BCHE	3:165413413:T_TG	3	165413413	R	I	0.517199	0.152908	0.0192422	0.911733	1.92e-15
BCHE	2:204198669:T_TC	2	204198669	R	I	0.446148	-0.139274	0.01918	0.912631	3.83e-13
BCHE	3:165578917:T_TC	3	165578917	R	I	0.837014	0.462115	0.0251317	0.915946	1.65e-75
BCHE	3:165631621:GAT_G	3	165631621	R	D	0.832535	0.172809	0.0256465	0.91604	1.6e-11
BCHE	3:165873464:AAGAA	3	165873464	R	D	0.83637	0.151448	0.0259245	0.918618	5.16e-09
BCHE	3:165926844:TG_T	3	165926844	R	D	0.978001	0.421236	0.0644638	0.919444	6.38e-11
BCHE	3:165857738:A_AC	3	165857738	R	I	0.860177	0.152219	0.0277122	0.921976	3.96e-08
BCHE	3:165664922:C_CA	3	165664922	R	I	0.880403	0.400374	0.0288129	0.924715	6.73e-44
BCHE	3:165413412:T_TC	3	165413412	R	I	0.510823	0.170417	0.019102	0.925605	4.6e-19
BCHE	3:165667665:T_TAT	3	165667665	R	I	0.562729	0.243425	0.0191652	0.925869	5.81e-37
BCHE	3:165642454:C_CG	3	165642454	R	I	0.877938	0.388918	0.0285047	0.928814	2.19e-42
BCHE	3:165826460:GAC_G	3	165826460	R	D	0.845342	0.166921	0.0263744	0.931789	2.47e-10
BCHE	3:165458927:A_ATC	3	165458927	R	I	0.848068	0.249008	0.0261856	0.931933	1.92e-21
BCHE	3:165466630:TTTC_	3	165466630	R	D	0.693425	0.295463	0.0202821	0.933739	4.51e-48
BCHE	3:165466631:TTC_T	3	165466631	R	D	0.681056	0.294252	0.020042	0.934005	8.44e-49
BCHE	3:165926506:AG_A	3	165926506	R	D	0.978454	0.424032	0.0646127	0.934526	5.29e-11
BCHE	3:165454575:C_CA	3	165454575	R	I	0.745389	0.343362	0.0212683	0.934661	1.25e-58
BCHE	3:165474787:T_TTA	3	165474787	R	I	0.862317	0.311568	0.0272184	0.934667	2.43e-30
BCHE	3:165507082:C_CA	3	165507082	R	I	0.908693	0.184283	0.0330547	0.935272	2.47e-08
BCHE	3:165413411:C_CT	3	165413411	I	R	0.493231	-0.173168	0.0189698	0.937094	6.94e-20
BCHE	3:165758293:TATA_	3	165758293	R	D	0.971598	0.537312	0.0564878	0.93964	1.87e-21
BCHE	3:165727624:TTA_T	3	165727624	R	D	0.620442	0.198029	0.0195174	0.940489	3.44e-24
BCHE	3:165758298:TAATA	3	165758298	R	D	0.971638	0.53721	0.0564947	0.941039	1.92e-21
BCHE	3:165781804:T_TA	3	165781804	R	I	0.596206	0.155046	0.0193291	0.941559	1.05e-15
BCHE	3:165726051:AG_A	3	165726051	R	D	0.650918	0.189451	0.0198225	0.943198	1.21e-21
BCHE	3:165532006:A_AT	3	165532006	R	I	0.911812	0.182221	0.0334541	0.944292	5.13e-08
BCHE	3:165657783:T_TA	3	165657783	R	I	0.580148	0.208891	0.0190631	0.944438	6.09e-28
BCHE	3:165841861:TAC_T	3	165841861	R	D	0.839977	0.149239	0.0258578	0.945559	7.86e-09
BCHE	3:165924939:CTA_C	3	165924939	R	D	0.978598	0.424312	0.0644221	0.946405	4.51e-11
BCHE	3:165443635:TTAA_	3	165443635	R	D	0.891897	0.31588	0.0300838	0.946499	8.64e-26
BCHE	3:165455565:AC_A	3	165455565	R	D	0.583823	0.28521	0.0190146	0.947911	7.4e-51
BCHE	3:165474072:AC_A	3	165474072	R	D	0.671571	0.272983	0.0198251	0.950548	3.89e-43
BCHE	3:165758475:T_TA	3	165758475	R	I	0.61372	0.133402	0.0194299	0.952707	6.61e-12
BCHE	3:165436726:T_TC	3	165436726	R	I	0.854617	0.259228	0.0265671	0.955196	1.71e-22
BCHE	3:165835826:AC_A	3	165835826	R	D	0.851274	0.154109	0.0264442	0.957933	5.62e-09
BCHE	2:203979578:GTT_G	2	203979578	R	D	0.429854	-0.115792	0.0187713	0.959966	6.89e-10
BCHE	3:165843290:GT_G	3	165843290	R	D	0.853826	0.141599	0.0266129	0.961917	1.03e-07
BCHE	3:165530848:TC_T	3	165530848	D	R	0.740379	0.265332	0.0213692	0.962103	2.12e-35
BCHE	2:204221766:ATTT_	2	204221766	R	D	0.440832	-0.137969	0.0187244	0.963453	1.73e-13
BCHE	3:165827787:A_AT	3	165827787	R	I	0.844598	0.153199	0.0259076	0.963533	3.35e-09
BCHE	3:165827969:A_AG	3	165827969	R	I	0.846217	0.157464	0.0260184	0.964125	1.43e-09
BCHE	3:165567838:A_AT	3	165567838	R	I	0.827304	0.462429	0.0237905	0.964153	3.72e-84
BCHE	3:165464915:GA_G	3	165464915	R	D	0.635972	0.257623	0.0191807	0.966298	3.96e-41
BCHE	3:165871389:GT_G	3	165871389	R	D	0.840202	0.141786	0.0255422	0.967216	2.84e-08
BCHE	3:165467307:G_GAA	3	165467307	R	I	0.854218	0.258874	0.0263606	0.967241	9.19e-23
BCHE	3:165476223:A_AT	3	165476223	R	I	0.92477	0.601449	0.0344689	0.967393	3.5e-68
BCHE	3:165806580:TG_T	3	165806580	R	D	0.970312	0.497086	0.0543265	0.968082	5.69e-20
BCHE	3:165631750:TG_T	3	165631750	R	D	0.860964	0.182159	0.0269136	0.969121	1.3e-11
BCHE	3:165752099:T_TC	3	165752099	R	I	0.885796	0.383548	0.0287632	0.969163	1.45e-40
BCHE	3:165871248:T_TC	3	165871248	R	I	0.840743	0.142272	0.0255239	0.971391	2.49e-08
BCHE	3:165824200:C_CTA	3	165824200	I	R	0.523661	-0.147171	0.0186756	0.972015	3.26e-15
BCHE	3:165627058:A_AT	3	165627058	R	I	0.765363	0.271777	0.0217147	0.972712	6.12e-36
BCHE	3:165711039:CAT_C	3	165711039	R	D	0.875642	0.162208	0.0281441	0.97288	8.24e-09
BCHE	3:165871247:G_GT	3	165871247	R	I	0.841186	0.142539	0.0255153	0.974055	2.32e-08
BCHE	3:165452020:TC_T	3	165452020	R	D	0.886488	0.326348	0.0289981	0.974506	2.21e-29
BCHE	3:165446608:CAAA_	3	165446608	R	D	0.885705	0.325622	0.0288785	0.97578	1.73e-29
BCHE	3:165736754:TTC_T	3	165736754	R	D	0.969054	0.50185	0.0531498	0.976537	3.65e-21
BCHE	3:165663227:A_AC	3	165663227	R	I	0.865208	-0.144835	0.027194	0.97684	1e-07
BCHE	3:165849487:C_CT	3	165849487	R	I	0.852659	0.151277	0.0262774	0.978665	8.57e-09
BCHE	3:165818645:G_GT	3	165818645	I	R	0.410258	-0.211244	0.0187748	0.978729	2.28e-29
BCHE	3:165852538:C_CT	3	165852538	R	I	0.85307	0.153648	0.026327	0.979088	5.34e-09
BCHE	3:165776558:C_CAA	3	165776558	R	I	0.970238	0.512707	0.0541026	0.979198	2.63e-21
BCHE	3:165793564:ATTAA	3	165793564	R	D	0.970019	0.491794	0.0537667	0.979407	5.86e-20
BCHE	3:165444429:TG_T	3	165444429	R	D	0.886142	0.32424	0.0288742	0.979467	2.92e-29
BCHE	3:165663233:AT_A	3	165663233	R	D	0.864288	-0.144089	0.0270518	0.980304	1e-07
BCHE	3:165805881:TAATA	3	165805881	D	R	0.41192	-0.219865	0.0187172	0.981018	7.34e-32
BCHE	3:165447524:TAGAG	3	165447524	R	D	0.722131	0.302705	0.0202845	0.981083	2.34e-50
BCHE	2:204301749:T_TGA	2	204301749	I	R	0.618199	0.139127	0.0189632	0.981095	2.19e-13
BCHE	2:204301750:G_GAC	2	204301750	I	R	0.618244	0.139134	0.0189629	0.981127	2.18e-13
BCHE	3:165835823:G_GA	3	165835823	R	I	0.847598	0.155164	0.0258767	0.981787	2.02e-09
BCHE	3:165773367:AAAAG	3	165773367	R	D	0.970032	0.510707	0.0538494	0.981798	2.45e-21
BCHE	3:165462412:GTGTA	3	165462412	R	D	0.888128	0.323327	0.0290673	0.982079	9.65e-29
BCHE	3:165859687:T_TTT	3	165859687	R	I	0.847957	0.150334	0.0259154	0.982916	6.59e-09
BCHE	3:165455568:A_AG	3	165455568	R	I	0.714468	0.294817	0.0201233	0.983226	1.34e-48
BCHE	3:165761855:GACTT	3	165761855	R	D	0.594958	0.133272	0.0189836	0.984355	2.21e-12
BCHE	3:165688412:T_TTT	3	165688412	I	R	0.460519	-0.228883	0.0185064	0.98445	3.9e-35
BCHE	3:165901014:ATG_A	3	165901014	R	D	0.979895	0.427302	0.0652009	0.984619	5.62e-11
BCHE	3:165603423:T_TA	3	165603423	R	I	0.774173	0.335639	0.0216929	0.986667	5.34e-54
BCHE	3:165552001:CACTT	3	165552001	D	R	0.80925	0.127553	0.0234111	0.986977	5.08e-08
BCHE	3:165857953:T_TA	3	165857953	R	I	0.849816	0.149826	0.0259763	0.987553	8.03e-09
BCHE	3:165761395:TA_T	3	165761395	R	D	0.969973	0.508548	0.0536436	0.987599	2.54e-21
BCHE	2:204278620:C_CCA	2	204278620	R	I	0.43038	-0.138943	0.0185571	0.988202	7.03e-14
BCHE	3:165459135:CA_C	3	165459135	R	D	0.707838	0.297752	0.0199061	0.988446	1.39e-50
BCHE	3:165571482:T_TA	3	165571482	R	I	0.923735	0.581949	0.0338759	0.989607	3.82e-66
BCHE	3:165647746:TATC_	3	165647746	R	D	0.885267	0.397865	0.0283403	0.989946	9.02e-45
BCHE	3:165448645:GATAA	3	165448645	R	D	0.818479	0.211347	0.0239386	0.990424	1.06e-18
BCHE	3:165464918:G_GC	3	165464918	R	I	0.632174	0.260065	0.0188832	0.991207	3.74e-43
BCHE	3:165741841:TC_T	3	165741841	R	D	0.969842	0.507698	0.0534293	0.9914	2.05e-21
BCHE	3:165627061:A_AT	3	165627061	R	I	0.856752	0.185015	0.0262578	0.991758	1.84e-12
BCHE	3:165474788:T_TA	3	165474788	R	I	0.886626	0.324544	0.0287357	0.991833	1.4e-29
BCHE	3:165630838:T_TAA	3	165630838	R	I	0.855446	0.181947	0.0261508	0.992024	3.46e-12
BCHE	3:165607187:T_TA	3	165607187	R	I	0.643323	0.320984	0.018894	0.992283	9.96e-65
BCHE	3:165744985:GTTAT	3	165744985	R	D	0.968261	0.489432	0.0522295	0.99243	7.2e-21
BCHE	3:165491584:AT_A	3	165491584	D	R	0.710229	0.331676	0.0198959	0.993134	2.15e-62
BCHE	3:165596095:CATAT	3	165596095	R	D	0.92306	0.576645	0.0337023	0.993252	1.25e-65
BCHE	3:165753126:CAT_C	3	165753126	R	D	0.968282	0.488162	0.0522178	0.993915	8.88e-21
BCHE	3:165775015:T_TTG	3	165775015	R	I	0.577783	0.17061	0.0186949	0.994752	7.1e-20
BCHE	3:165842990:CAT_C	3	165842990	R	D	0.848802	0.149456	0.0257882	0.994943	6.81e-09
BCHE	3:165464826:C_CAC	3	165464826	R	I	0.724712	0.335832	0.0200814	0.995062	8.84e-63
BCHE	3:165633361:ATAAA	3	165633361	R	D	0.856791	0.184166	0.0262202	0.995936	2.16e-12
BCHE	3:165499392:AG_A	3	165499392	R	D	0.913373	0.182884	0.0328021	0.996266	2.47e-08
BCHE	3:165597933:TC_T	3	165597933	R	D	0.923478	0.576506	0.033709	0.99682	1.42e-65
BCHE	3:165611994:TAAC_	3	165611994	R	D	0.923439	0.575502	0.0336905	0.997276	2.02e-65
BCHE	3:165559365:AGT_A	3	165559365	R	D	0.924341	0.58819	0.0338713	0.997336	1.51e-67
BCHE	3:165558880:CT_C	3	165558880	R	D	0.924354	0.588285	0.0338696	0.997608	1.41e-67
BCHE	3:165558871:AGCTT	3	165558871	R	D	0.924356	0.588301	0.0338696	0.997629	1.4e-67
BCHE	3:165792726:GCTGT	3	165792726	D	R	0.411291	-0.212746	0.0185736	0.997879	2.24e-30
BCHE	3:165452619:A_AT	3	165452619	R	I	0.709978	0.302394	0.0198697	0.997979	2.65e-52
BCHE	3:165534272:ATG_A	3	165534272	R	D	0.92435	0.590685	0.0338632	0.998733	3.87e-68
BCHE	3:165594947:TA_T	3	165594947	R	D	0.867959	0.28763	0.0270609	0.999225	2.18e-26
BCHE	3:165882212:GC_G	3	165882212	R	D	0.839729	0.136157	0.0250732	1.00056	5.62e-08
BCHE	3:165464795:A_AC	3	165464795	R	I	0.635046	0.25906	0.0188377	1.00081	4.94e-43
BCHE	3:165884459:A_AAG	3	165884459	R	I	0.838527	0.135306	0.0249935	1.00096	6.18e-08
BCHE	3:165555467:T_TA	3	165555467	R	I	0.924489	0.589124	0.0338376	1.0014	6.89e-68
BCHE	3:165855232:GTC_G	3	165855232	R	D	0.849447	0.14843	0.0257675	1.00159	8.39e-09
BCHE	3:165492722:GAC_G	3	165492722	R	D	0.887953	0.322472	0.0287444	1.00225	3.3e-29
BCHE	3:165452058:A_AT	3	165452058	R	I	0.702353	0.295728	0.0196756	1.00318	4.66e-51
BCHE	3:165845613:G_GTA	3	165845613	R	I	0.848858	0.145635	0.0256329	1.00709	1.33e-08
BCHE	3:165845617:T_TTA	3	165845617	R	I	0.848863	0.14562	0.0256318	1.0072	1.34e-08
BCHE	3:165799730:T_TG	3	165799730	I	R	0.533951	-0.154725	0.0183556	1.0073	3.48e-17
BCHE	3:165584706:TAG_T	3	165584706	D	R	0.722584	0.316934	0.0200511	1.00755	2.82e-56
BCHE	3:165887093:A_AT	3	165887093	R	I	0.8395	0.135148	0.0249688	1.00828	6.21e-08
BCHE	3:165846164:TG_T	3	165846164	R	D	0.848801	0.145419	0.0256085	1.00858	1.36e-08
BCHE	3:165458364:AAAG_	3	165458364	R	D	0.686406	0.259962	0.0194338	1.00897	8.26e-41
BCHE	3:165495142:AAAT_	3	165495142	R	D	0.798563	0.470546	0.0218331	1.00898	5.08e-103
BCHE	3:165499135:GAT_G	3	165499135	R	D	0.799194	0.470958	0.0218419	1.01038	4.07e-103
BCHE	3:165847600:T_TC	3	165847600	R	I	0.849778	0.144925	0.0256533	1.01043	1.61e-08
BCHE	3:165849229:ATTTT	3	165849229	R	D	0.848667	0.143671	0.0255775	1.01069	1.94e-08
BCHE	3:165849228:TATTT	3	165849228	R	D	0.848664	0.143648	0.0255766	1.01073	1.95e-08
BCHE	3:165848555:TTGAC	3	165848555	R	D	0.849636	0.143151	0.0256298	1.01199	2.33e-08
BCHE	3:165853873:T_TG	3	165853873	R	I	0.849363	0.145943	0.025622	1.01213	1.23e-08
BCHE	3:165466799:AT_A	3	165466799	R	D	0.63545	0.260803	0.0187297	1.01235	4.49e-44
BCHE	3:165441776:AT_A	3	165441776	R	D	0.705044	0.294239	0.0196355	1.01239	9.2e-51
BCHE	3:165853371:T_TG	3	165853371	R	I	0.849394	0.145937	0.0256169	1.01257	1.22e-08
BCHE	3:165853235:T_TAA	3	165853235	R	I	0.849381	0.145832	0.0256135	1.01271	1.24e-08
BCHE	3:165457186:GT_G	3	165457186	R	D	0.704292	0.296987	0.0195942	1.01401	6.83e-52
BCHE	3:165508628:AG_A	3	165508628	D	R	0.624417	0.356462	0.0184865	1.01445	7.57e-83
BCHE	3:165472998:T_TTA	3	165472998	R	I	0.636502	0.261416	0.0187129	1.01556	2.38e-44
BCHE	3:165461954:G_GA	3	165461954	R	I	0.69003	0.311	0.0192609	1.0159	1.2e-58
BCHE	3:165462913:GCA_G	3	165462913	R	D	0.725655	0.336808	0.0198863	1.01666	2.41e-64
BCHE	3:165920602:C_CCA	3	165920602	R	I	0.979232	0.417102	0.063147	1.01821	3.97e-11
BCHE	3:165467227:C_CA	3	165467227	R	I	0.636869	0.26045	0.0186882	1.01907	3.79e-44
BCHE	3:165919790:A_ATA	3	165919790	R	I	0.979199	0.417778	0.0630631	1.0191	3.48e-11
BCHE	3:165474069:TA_T	3	165474069	R	D	0.636662	0.260338	0.01868	1.01956	3.79e-44
BCHE	3:165470252:A_ATC	3	165470252	R	I	0.636861	0.259807	0.0186665	1.02136	4.9e-44
BCHE	3:165667661:C_CTT	3	165667661	I	R	0.465359	-0.236068	0.0181236	1.02148	8.77e-39
BCHE	3:165689108:G_GTA	3	165689108	I	R	0.469904	-0.234457	0.0181384	1.02165	3.21e-38
BCHE	3:165689106:T_TTG	3	165689106	I	R	0.469903	-0.23447	0.0181383	1.02166	3.18e-38
BCHE	3:165747374:C_CT	3	165747374	R	I	0.609484	0.180711	0.0185677	1.0293	2.19e-22
BCHE	3:165738042:CT_C	3	165738042	R	D	0.57916	0.234402	0.0181807	1.03663	4.94e-38
BCHE	3:165728282:T_TG	3	165728282	I	R	0.466682	-0.231188	0.0179656	1.04301	6.78e-38
BCHE	3:165728281:T_TTG	3	165728281	I	R	0.466724	-0.231127	0.0179648	1.04309	7.03e-38
Bikunin	10:7777612:T_TTT	10	7777612	R	I	0.986468	0.939245	0.121185	0.411125	9.15e-15
C2	6:32576086:T_TGC	6	32576086	I	R	0.5566	0.402588	0.0570902	0.104872	1.77e-12
C2	6:32596232:GA_G	6	32596232	R	D	0.539788	-0.330549	0.0566475	0.10626	5.37e-09
C2	6:32571072:GA_G	6	32571072	D	R	0.741655	0.404484	0.0580842	0.130288	3.31e-12
C2	6:32571663:T_TA	6	32571663	I	R	0.645412	0.361921	0.0531038	0.130821	9.4e-12
C2	6:32571932:AC_A	6	32571932	D	R	0.611955	0.361034	0.0520564	0.131131	4.05e-12
C2	6:32592675:AG_A	6	32592675	D	R	0.707356	0.371356	0.0535616	0.141554	4.11e-12
C2	6:31322208:CACCC	6	31322208	R	D	0.734661	0.321544	0.0558817	0.142158	8.71e-09
C2	6:32572289:AGT_A	6	32572289	D	R	0.609971	0.321249	0.0459257	0.168047	2.65e-12
C2	6:32576384:TAAG_	6	32576384	D	R	0.707343	0.344948	0.0490881	0.168823	2.11e-12
C2	6:32576391:AACG_	6	32576391	D	R	0.708208	0.344341	0.0490389	0.169463	2.19e-12
C2	6:32577197:GT_G	6	32577197	D	R	0.821351	0.412617	0.057929	0.169992	1.06e-12
C2	6:32576282:T_TA	6	32576282	I	R	0.747596	0.325022	0.0464704	0.20651	2.67e-12
C2	6:32572895:T_TCC	6	32572895	I	R	0.65758	0.276806	0.03958	0.238816	2.68e-12
C2	6:32572571:GGACA	6	32572571	D	R	0.689225	0.279348	0.0398169	0.247868	2.29e-12
C2	6:32573319:CAAAT	6	32573319	D	R	0.663121	0.246391	0.0356073	0.297531	4.53e-12
C2	6:32594816:G_GGA	6	32594816	I	R	0.677171	0.224982	0.0329412	0.354062	8.5e-12
C2	6:32594814:A_AAG	6	32594814	I	R	0.736992	0.208728	0.0306545	0.460098	9.82e-12
C2	6:32594850:T_TCC	6	32594850	I	R	0.751537	0.203963	0.0299641	0.499468	9.97e-12
C2	6:32253107:T_TG	6	32253107	I	R	0.646529	0.184479	0.0262518	0.526267	2.11e-12
C2	6:32431542:C_CCA	6	32431542	I	R	0.758585	0.201768	0.0286631	0.550993	1.93e-12
C2	6:32573985:A_AG	6	32573985	I	R	0.745367	0.193868	0.0279044	0.56821	3.72e-12
C2	6:32312637:T_TG	6	32312637	I	R	0.529987	0.142491	0.0243406	0.57454	4.8e-09
C2	6:31430538:GA_G	6	31430538	R	D	0.961595	0.564664	0.0597089	0.618056	3.17e-21
C2	6:31432167:GT_G	6	31432167	R	D	0.949612	0.450589	0.0521543	0.632126	5.64e-18
C2	6:31406044:T_TGC	6	31406044	R	I	0.954011	0.38853	0.0546687	0.634836	1.19e-12
C2	6:31432164:TG_T	6	31432164	R	D	0.93907	0.313582	0.0456875	0.692831	6.71e-12
C2	6:31578848:GAGTC	6	31578848	R	D	0.961335	0.534886	0.0557323	0.717514	8.2e-22
C2	6:31962708:AC_A	6	31962708	R	D	0.912513	0.242102	0.0373312	0.739265	8.86e-11
C2	6:31858334:AT_A	6	31858334	R	D	0.973157	0.677213	0.0643705	0.752011	6.95e-26
C2	6:32403382:G_GAC	6	32403382	I	R	0.638787	0.152324	0.0220527	0.7613	4.94e-12
C2	6:31463438:C_CA	6	31463438	R	I	0.918166	0.283366	0.0379103	0.789231	7.74e-14
C2	6:32338620:G_GA	6	32338620	I	R	0.80063	0.185222	0.0255583	0.796622	4.26e-13
C2	6:32287118:AG_A	6	32287118	D	R	0.635739	0.121223	0.0210496	0.8052	8.47e-09
C2	6:32287114:CT_C	6	32287114	D	R	0.636511	0.122218	0.0210006	0.80953	5.89e-09
C2	6:32380398:CAT_C	6	32380398	D	R	0.658637	0.110034	0.0207678	0.86368	1.17e-07
C2	6:32135051:A_AC	6	32135051	R	I	0.959527	0.345929	0.0492415	0.8772	2.14e-12
C2	6:31402666:TAC_T	6	31402666	R	D	0.735883	-0.12372	0.0219113	0.87755	1.64e-08
C2	6:31620489:CT_C	6	31620489	R	D	0.865684	-0.176062	0.028457	0.89106	6.13e-10
C2	6:32321420:GTAA_	6	32321420	R	D	0.45519	-0.117754	0.019563	0.893536	1.75e-09
C2	6:32228684:C_CT	6	32228684	I	R	0.650776	0.12625	0.020417	0.894867	6.27e-10
C2	6:32128904:TTAA_	6	32128904	R	D	0.945828	0.250156	0.0424647	0.895781	3.84e-09
C2	6:32377716:TCATG	6	32377716	D	R	0.681972	0.117473	0.0200839	0.958277	4.94e-09
C2	6:32406245:CA_C	6	32406245	D	R	0.788571	0.122872	0.022902	0.965208	8.09e-08
C2	6:32253100:A_AT	6	32253100	I	R	0.826875	0.21857	0.0244221	0.972491	3.56e-19
C2	6:31067992:A_AT	6	31067992	R	I	0.908328	0.237934	0.0325375	0.974364	2.62e-13
C2	6:32196389:AG_A	6	32196389	R	D	0.955772	0.28011	0.0451334	0.974612	5.43e-10
C2	6:31606677:AAAAA	6	31606677	R	D	0.835183	-0.158977	0.0250097	0.97573	2.06e-10
C2	6:32337854:C_CT	6	32337854	I	R	0.757031	0.161924	0.0216747	0.979454	7.98e-14
C2	6:32206374:T_TA	6	32206374	R	I	0.843466	-0.169071	0.0252474	0.98082	2.13e-11
C2	6:32204819:CG_C	6	32204819	R	D	0.853764	-0.182348	0.0259212	0.98195	2e-12
C2	6:32128119:GC_G	6	32128119	R	D	0.785894	-0.138804	0.0224533	0.985545	6.33e-10
C2	6:32333837:T_TTT	6	32333837	I	R	0.759841	0.160659	0.0216593	0.987863	1.19e-13
C2	6:32171134:T_TA	6	32171134	R	I	0.851706	-0.147508	0.0256751	0.98896	9.18e-09
C2	6:32205572:G_GAT	6	32205572	R	I	0.853314	-0.184077	0.0257888	0.98973	9.48e-13
C2	6:32255240:G_GA	6	32255240	I	R	0.835091	0.215624	0.0246164	0.992247	1.96e-18
C2	6:32255236:C_CA	6	32255236	I	R	0.831856	0.213782	0.0244032	0.996312	1.95e-18
C2	6:31620483:TC_T	6	31620483	R	D	0.827398	-0.153162	0.0242973	0.99654	2.91e-10
C2	6:31797992:ATTTG	6	31797992	R	D	0.982338	0.375286	0.069599	0.997268	6.96e-08
C2	6:31149406:ATTAT	6	31149406	R	D	0.944757	0.296265	0.040537	0.998215	2.7e-13
C2	6:31606901:C_CAA	6	31606901	R	I	0.826641	-0.151717	0.0242545	0.99978	3.97e-10
C2	6:32292391:C_CCA	6	32292391	I	R	0.69663	0.127841	0.0200077	1.00189	1.66e-10
C2	6:32398853:T_TA	6	32398853	I	R	0.668772	0.130595	0.01968	1.0024	3.22e-11
C2	6:31867004:TTC_T	6	31867004	R	D	0.978979	0.363142	0.0633278	1.01343	9.79e-09
C2	6:32396108:AC_A	6	32396108	D	R	0.670072	0.13331	0.0195483	1.01389	9.14e-12
C2	6:31028112:A_AT	6	31028112	R	I	0.941768	0.219175	0.0390481	1.01842	1.99e-08
C2	6:32307006:A_AG	6	32307006	I	R	0.766274	0.163416	0.0215082	1.0207	3.01e-14
C2	6:31149853:AT_A	6	31149853	R	D	0.941944	0.273095	0.0391539	1.02149	3.06e-12
C2	6:32335777:TA_T	6	32335777	D	R	0.766075	0.163946	0.0214869	1.02193	2.35e-14
C2	6:32321421:TAATA	6	32321421	R	D	0.415482	-0.117313	0.0184632	1.02321	2.1e-10
C2	6:32332684:C_CT	6	32332684	R	I	0.415284	-0.116774	0.0184633	1.02343	2.54e-10
C2	6:31151629:C_CT	6	31151629	R	I	0.942898	0.281752	0.0394436	1.02378	9.12e-13
C2	6:31150304:TA_T	6	31150304	R	D	0.942893	0.281768	0.03944	1.02386	9.05e-13
C2	6:31159393:GA_G	6	31159393	R	D	0.942901	0.281394	0.0394404	1.02413	9.7e-13
C2	6:31022664:G_GGA	6	31022664	R	I	0.935498	0.228875	0.0371515	1.02414	7.25e-10
C2	6:31160787:A_AC	6	31160787	R	I	0.942898	0.281297	0.0394372	1.02428	9.84e-13
CD14	5:139972083:T_TA	5	139972083	R	I	0.899012	0.404798	0.042095	0.496912	6.82e-22
CD14	5:140206260:A_AT	5	140206260	R	I	0.640136	-0.182593	0.0246706	0.575353	1.35e-13
CD14	5:140298406:GC_G	5	140298406	D	R	0.703256	0.16812	0.0253924	0.598396	3.57e-11
CD14	5:140225957:TC_T	5	140225957	D	R	0.62111	-0.139771	0.0232025	0.645068	1.7e-09
CD14	5:140225956:TTC_T	5	140225956	D	R	0.622561	-0.142241	0.0232179	0.645082	8.99e-10
CD14	5:139848956:TG_T	5	139848956	R	D	0.611004	-0.156909	0.0211226	0.765789	1.1e-13
CD14	5:140008897:AT_A	5	140008897	R	D	0.833379	0.366139	0.0273593	0.76655	7.64e-41
CD14	5:139753374:T_TA	5	139753374	R	I	0.610346	-0.156594	0.021086	0.768041	1.12e-13
CD14	5:139995726:AAAAG	5	139995726	R	D	0.599715	0.190134	0.0209401	0.770226	1.09e-19
CD14	5:139865023:GTA_G	5	139865023	R	D	0.820547	0.277925	0.0263463	0.79688	5.14e-26
CD14	5:140096323:GGGTT	5	140096323	R	D	0.796689	0.302774	0.0246354	0.809713	1.02e-34
CD14	5:140079407:AGT_A	5	140079407	R	D	0.646295	0.152838	0.0209747	0.810643	3.17e-13
CD14	5:140137711:AC_A	5	140137711	R	D	0.607654	0.130867	0.0204462	0.816894	1.55e-10
CD14	5:140218750:G_GA	5	140218750	I	R	0.53145	0.137478	0.0198765	0.832056	4.63e-12
CD14	5:139825137:GA_G	5	139825137	R	D	0.777684	0.297413	0.0236463	0.83496	2.81e-36
CD14	1:172391901:GA_G	1	172391901	R	D	0.51675	-0.184653	0.0197656	0.836161	9.44e-21
CD14	5:140218799:T_TG	5	140218799	I	R	0.53827	0.129524	0.0196957	0.848334	4.82e-11
CD14	5:140327600:C_CCT	5	140327600	I	R	0.497358	0.107017	0.0195374	0.852831	4.31e-08
CD14	5:140079413:GTT_G	5	140079413	R	D	0.629684	0.149612	0.0201856	0.855159	1.25e-13
CD14	5:139802401:GA_G	5	139802401	R	D	0.538244	-0.155384	0.0194884	0.862833	1.55e-15
CD14	5:139986586:AT_A	5	139986586	D	R	0.49706	-0.186028	0.0193384	0.866808	6.61e-22
CD14	5:140158239:TC_T	5	140158239	D	R	0.513844	0.121592	0.0194009	0.869638	3.67e-10
CD14	5:139865599:G_GT	5	139865599	R	I	0.786535	0.299019	0.0234816	0.870419	3.82e-37
CD14	5:140123183:AT_A	5	140123183	R	D	0.765988	0.290347	0.0226291	0.871714	1.1e-37
CD14	5:139993478:TG_T	5	139993478	R	D	0.533755	0.178096	0.0192058	0.882896	1.81e-20
CD14	5:140322862:AG_A	5	140322862	D	R	0.525488	0.111288	0.0191978	0.888825	6.75e-09
CD14	5:140330011:AC_A	5	140330011	D	R	0.502981	0.106123	0.0191321	0.893055	2.91e-08
CD14	5:140154654:G_GT	5	140154654	I	R	0.502674	0.125266	0.0191072	0.895386	5.53e-11
CD14	5:140113097:TG_T	5	140113097	R	D	0.775102	0.275494	0.0225212	0.904314	2.08e-34
CD14	5:140111764:AT_A	5	140111764	R	D	0.773859	0.274753	0.0224413	0.90734	1.83e-34
CD14	5:140016064:AT_A	5	140016064	R	D	0.518822	0.19492	0.0188131	0.911651	3.74e-25
CD14	5:140007768:TA_T	5	140007768	D	R	0.492794	-0.198866	0.018735	0.91864	2.55e-26
CD14	5:139749114:C_CA	5	139749114	R	I	0.779876	0.289789	0.0224065	0.935049	2.92e-38
CD14	5:140002978:CT_C	5	140002978	R	D	0.782565	0.318034	0.0223165	0.938254	4.41e-46
CD14	5:140190267:CT_C	5	140190267	D	R	0.52994	0.124848	0.0186734	0.9418	2.3e-11
CD14	5:140079408:GTGT_	5	140079408	R	D	0.589816	0.164085	0.018794	0.942825	2.53e-18
CD14	5:140004440:TC_T	5	140004440	D	R	0.502945	-0.19256	0.0185159	0.943479	2.49e-25
CD14	5:139986600:AATG_	5	139986600	R	D	0.51042	0.181497	0.0184893	0.94814	9.58e-23
CD14	5:140171169:A_AT	5	140171169	I	R	0.528522	0.126753	0.0185654	0.951091	8.65e-12
CD14	5:139934175:G_GTT	5	139934175	R	I	0.774458	0.271975	0.0219768	0.954543	3.54e-35
CD14	5:140338531:ATAT_	5	140338531	D	R	0.516346	0.108905	0.0184851	0.955301	3.83e-09
CD14	5:140330735:ATAGT	5	140330735	D	R	0.522589	0.10611	0.0184953	0.956242	9.63e-09
CD14	5:139996452:G_GA	5	139996452	I	R	0.499399	-0.184251	0.0184114	0.956949	1.41e-23
CD14	5:140191586:A_AT	5	140191586	I	R	0.537249	0.128315	0.0185313	0.958377	4.38e-12
CD14	5:140340300:CTTAT	5	140340300	D	R	0.526878	0.106752	0.0184385	0.96237	7.06e-09
CD14	5:140004439:TTC_T	5	140004439	D	R	0.502625	-0.191791	0.0183228	0.962815	1.22e-25
CD14	5:139995727:AAAG_	5	139995727	R	D	0.505694	0.184775	0.0183285	0.964368	6.68e-24
CD14	5:140086364:GT_G	5	140086364	R	D	0.777318	0.272222	0.0218542	0.965204	1.29e-35
CD14	5:140143664:C_CAT	5	140143664	I	R	0.462328	-0.140685	0.0184111	0.96969	2.15e-14
CD14	5:140155905:CT_C	5	140155905	D	R	0.537242	0.130274	0.0184069	0.969894	1.47e-12
CD14	5:140090105:T_TG	5	140090105	R	I	0.579352	0.147185	0.0185045	0.971837	1.81e-15
CD14	1:172400009:AT_A	1	172400009	R	D	0.458526	-0.179251	0.01839	0.972584	1.9e-22
CD14	5:140069037:CA_C	5	140069037	R	D	0.576446	0.158566	0.0184719	0.973383	9.15e-18
CD14	5:140036116:C_CTG	5	140036116	R	I	0.577791	0.158861	0.0184511	0.976611	7.32e-18
CD14	5:140186225:G_GA	5	140186225	I	R	0.533628	0.138452	0.0183428	0.976814	4.42e-14
CD14	5:140045462:T_TA	5	140045462	R	I	0.77676	0.272496	0.0216753	0.979273	3.02e-36
CD14	1:172391903:AG_A	1	172391903	R	D	0.456247	-0.17115	0.018348	0.980743	1.08e-20
CD14	1:172415351:GA_G	1	172415351	R	D	0.518049	-0.169502	0.0182283	0.981001	1.42e-20
CD14	5:140063891:AAAAC	5	140063891	R	D	0.777182	0.271648	0.0216559	0.982658	4.3e-36
CD14	1:172415350:AG_A	1	172415350	R	D	0.517517	-0.16906	0.0182099	0.982728	1.63e-20
CD163	2:134959654:ATATC	2	134959654	R	D	0.900373	0.208888	0.0317103	0.937354	4.48e-11
CD40L	X:135721657:AAT_A	X	135721657	R	D	0.813538	-0.133606	0.0237864	0.617954	1.94e-08
CD40L	X:135721658:AT_A	X	135721658	R	D	0.814763	-0.123261	0.0219756	0.733658	2.04e-08
CD40L	X:135698762:G_GTG	X	135698762	R	I	0.85246	-0.125755	0.0217559	0.897095	7.46e-09
CD40L	X:135726882:T_TCA	X	135726882	R	I	0.819215	-0.106229	0.0195702	0.947048	5.7e-08
CD40L	X:135695920:T_TCA	X	135695920	R	I	0.818573	-0.109512	0.0195307	0.947868	2.06e-08
CD5L	1:157903465:CTTTT	1	157903465	R	D	0.970958	-0.477723	0.0833692	0.404583	1e-08
CD5L	1:157779179:AT_A	1	157779179	R	D	0.790764	-0.238382	0.0347941	0.40541	7.32e-12
CD5L	1:157621640:TG_T	1	157621640	R	D	0.703124	0.185544	0.0263983	0.556866	2.09e-12
CD5L	1:157800151:TC_T	1	157800151	R	D	0.713827	-0.280525	0.0260677	0.579663	5.24e-27
CD5L	1:157857142:G_GA	1	157857142	R	I	0.880973	-0.187311	0.0348435	0.653065	7.63e-08
CD5L	1:157848316:CTCTA	1	157848316	R	D	0.871841	-0.18114	0.0333789	0.670348	5.74e-08
CD5L	1:157507981:G_GAT	1	157507981	I	R	0.788806	0.155557	0.0263761	0.718616	3.69e-09
CD5L	1:157507983:TG_T	1	157507983	D	R	0.789727	0.15579	0.0263512	0.722232	3.38e-09
CD5L	1:157637559:AC_A	1	157637559	D	R	0.565096	-0.190315	0.0206485	0.788537	3.06e-20
CD5L	1:157663530:C_CTT	1	157663530	R	I	0.777029	0.214899	0.0245325	0.789196	1.96e-18
CD5L	1:157586910:T_TGC	1	157586910	R	I	0.65898	-0.147772	0.021406	0.816696	5.08e-12
CD5L	1:157550895:GATAA	1	157550895	R	D	0.66316	-0.162739	0.0211763	0.846925	1.53e-14
CD5L	1:157635488:C_CCC	1	157635488	R	I	0.473298	0.161548	0.0196198	0.868073	1.81e-16
CD5L	1:157531425:CA_C	1	157531425	R	D	0.71526	-0.150472	0.0219012	0.869456	6.4e-12
CD5L	1:157627354:TTAG_	1	157627354	R	D	0.497939	0.130423	0.0194391	0.88187	1.96e-11
CD5L	1:157699865:TAA_T	1	157699865	R	D	0.814064	0.2539	0.0245509	0.896115	4.56e-25
CD5L	1:157550897:TA_T	1	157550897	R	D	0.644685	-0.163477	0.0202175	0.905948	6.17e-16
CD5L	1:157550898:AAAAT	1	157550898	R	D	0.644692	-0.163481	0.0202174	0.905951	6.16e-16
CD5L	1:157645122:GAGA_	1	157645122	R	D	0.494616	0.11622	0.0193022	0.907926	1.73e-09
CD5L	1:157740185:A_AG	1	157740185	I	R	0.448595	-0.223319	0.0189424	0.917405	4.43e-32
CD5L	1:157914580:ACTT_	1	157914580	R	D	0.833027	0.137731	0.0257385	0.922228	8.74e-08
CD5L	1:157915019:C_CT	1	157915019	R	I	0.831269	0.140531	0.0256037	0.925026	4.05e-08
CD5L	1:157800146:TTC_T	1	157800146	R	D	0.536894	-0.263149	0.0187151	0.925063	6.61e-45
CD5L	1:157570194:AT_A	1	157570194	R	D	0.649688	-0.152085	0.0200462	0.92608	3.28e-14
CD5L	1:157915287:TC_T	1	157915287	R	D	0.83197	0.137551	0.0255889	0.929286	7.64e-08
CD5L	1:157570187:CAGA_	1	157570187	R	D	0.644424	-0.15375	0.0197903	0.94345	7.91e-15
CD5L	1:157570191:AATAT	1	157570191	R	D	0.643084	-0.152638	0.0197266	0.947987	1.01e-14
CD5L	1:157627348:ATAT_	1	157627348	R	D	0.47184	0.128813	0.0187623	0.95215	6.62e-12
CD5L	1:157572013:ATC_A	1	157572013	R	D	0.635109	-0.153669	0.0195143	0.95874	3.42e-15
CD5L	1:157789087:T_TA	1	157789087	R	I	0.590245	0.15753	0.018923	0.96116	8.45e-17
CD5L	1:157542508:G_GGA	1	157542508	R	I	0.62485	0.133739	0.0193373	0.972162	4.64e-12
CD5L	1:157687579:A_AT	1	157687579	R	I	0.828824	0.197714	0.0244057	0.978267	5.44e-16
CD5L	1:157778689:A_AT	1	157778689	R	I	0.588042	0.160131	0.0187596	0.981128	1.39e-17
CD5L	1:157554697:TA_T	1	157554697	R	D	0.626486	-0.153391	0.0192224	0.981717	1.47e-15
CD5L	1:157681261:AAAT_	1	157681261	R	D	0.801622	0.171753	0.0231888	0.985037	1.29e-13
CD5L	1:157621635:CT_C	1	157621635	D	R	0.536129	-0.127519	0.0184791	0.985505	5.17e-12
CD5L	1:157693557:TA_T	1	157693557	R	D	0.830229	0.198663	0.0243827	0.987191	3.71e-16
CD5L	1:157595613:T_TG	1	157595613	I	R	0.428125	0.116952	0.0185784	0.994485	3.07e-10
CD5L	1:157787053:CA_C	1	157787053	R	D	0.590786	0.157788	0.0186563	0.994717	2.73e-17
CD5L	1:157679365:A_AT	1	157679365	R	I	0.800354	0.162902	0.0229838	0.997683	1.36e-12
CD5L	1:157596295:CT_C	1	157596295	D	R	0.424226	0.116091	0.0185519	1.0011	3.91e-10
CD5L	1:157572014:TCTC_	1	157572014	R	D	0.625831	-0.151652	0.0189776	1.00307	1.34e-15
CDH13	11:126271985:A_AAG	11	126271985	R	I	0.773437	-0.2074	0.0279944	0.59039	1.28e-13
CDH13	11:126273668:CAA_C	11	126273668	R	D	0.977817	0.49215	0.0765317	0.63532	1.27e-10
CDH13	11:126271990:G_GGG	11	126271990	R	I	0.70909	-0.204901	0.0244582	0.65632	5.4e-17
CDH13	11:126239143:C_CT	11	126239143	R	I	0.756226	0.173665	0.0229217	0.84055	3.55e-14
CDH13	11:126280543:TG_T	11	126280543	R	D	0.71666	-0.176008	0.0216072	0.86905	3.77e-16
CDH13	11:126287674:T_TTT	11	126287674	I	R	0.517863	0.191638	0.0189671	0.91062	5.32e-24
CDH13	11:126257659:TTTCT	11	126257659	R	D	0.897561	0.299279	0.0307219	0.93097	2e-22
Ceruloplasmin	3:148841870:A_AC	3	148841870	R	I	0.964418	-0.317197	0.0508763	0.908041	4.53e-10
Ceruloplasmin	3:148874993:TG_T	3	148874993	R	D	0.966524	-0.330146	0.051161	0.951753	1.1e-10
Ceruloplasmin	3:148834277:A_AT	3	148834277	R	I	0.967984	-0.330242	0.0513305	0.985433	1.25e-10
Ceruloplasmin	3:148831923:CA_C	3	148831923	R	D	0.967985	-0.330123	0.0513255	0.985648	1.26e-10
CLEC3B	3:45037789:GC_G	3	45037789	R	D	0.765335	-0.169719	0.0270057	0.612941	3.29e-10
CLEC3B	3:45044851:GTGTA	3	45044851	R	D	0.72849	-0.137326	0.0249469	0.653261	3.7e-08
CLEC3B	3:44737806:TG_T	3	44737806	R	D	0.73693	0.129546	0.0239962	0.722369	6.72e-08
CLEC3B	3:45078031:C_CTG	3	45078031	I	R	0.488368	0.112369	0.0187193	0.927995	1.94e-09
CLEC3B	3:45078030:G_GCT	3	45078030	I	R	0.509563	0.106897	0.0186893	0.933835	1.07e-08
CLEC3B	3:45070648:G_GC	3	45070648	I	R	0.405351	0.132088	0.0185407	0.965468	1.05e-12
CLEC3B	3:45069517:G_GC	3	45069517	I	R	0.403631	0.131031	0.018514	0.970876	1.47e-12
CLEC3B	3:45064809:T_TA	3	45064809	I	R	0.507354	0.111942	0.018179	0.98046	7.38e-10
CLEC3B	3:45028577:TAA_T	3	45028577	D	R	0.422215	0.132528	0.018326	0.98114	4.77e-13
CLEC3B	3:45037791:CA_C	3	45037791	D	R	0.406317	0.129801	0.0183893	0.982277	1.68e-12
CLEC3B	3:45067701:A_AT	3	45067701	R	I	0.772345	0.213402	0.021508	0.986014	3.34e-23
CLEC3B	3:45064816:A_AT	3	45064816	I	R	0.509298	0.110898	0.0181181	0.987282	9.31e-10
CLEC3B	3:45031786:GA_G	3	45031786	D	R	0.412419	0.12182	0.0183208	0.989206	2.94e-11
CLEC3B	3:45085416:AG_A	3	45085416	D	R	0.395785	0.126386	0.01839	0.991647	6.31e-12
CNTN1	16:438077:CAT_C	16	438077	R	D	0.640847	0.442608	0.0440232	0.181828	8.82e-24
CNTN1	16:433843:GGGTT	16	433843	R	D	0.670391	0.353896	0.0347174	0.308265	2.12e-24
CNTN1	16:433195:A_AG	16	433195	R	I	0.679056	0.282095	0.0323975	0.356964	3.11e-18
CNTN1	16:423828:CCA_C	16	423828	R	D	0.599486	0.353283	0.0290735	0.410336	5.64e-34
CNTN1	12:41100434:CAA_C	12	41100434	R	D	0.851787	0.194833	0.0367224	0.493371	1.12e-07
CNTN1	16:426004:CCT_C	16	426004	R	D	0.582077	0.293416	0.0253362	0.530543	5.15e-31
CNTN1	16:423809:A_AG	16	423809	R	I	0.532075	0.312609	0.0249751	0.535986	6.04e-36
CNTN1	16:381588:AT_A	16	381588	R	D	0.728077	0.211915	0.0266713	0.592562	1.94e-15
CNTN1	16:413797:C_CCA	16	413797	R	I	0.659998	0.228637	0.0241963	0.628526	3.41e-21
CNTN1	12:41193699:TGAGC	12	41193699	R	D	0.970385	-0.454232	0.0674179	0.634113	1.61e-11
CNTN1	12:41071308:CTTA_	12	41071308	R	D	0.536291	-0.118593	0.0217413	0.713906	4.9e-08
CNTN1	12:41071309:TTA_T	12	41071309	R	D	0.536089	-0.117632	0.0217346	0.714294	6.22e-08
CNTN1	12:41114775:ATGT_	12	41114775	R	D	0.94507	0.286396	0.0471245	0.724244	1.22e-09
CNTN1	12:41114763:A_AT	12	41114763	R	I	0.945068	0.286409	0.0471232	0.724263	1.22e-09
CNTN1	12:40846588:TA_T	12	40846588	R	D	0.948301	0.28992	0.0481302	0.741591	1.71e-09
CNTN1	12:40846591:C_CT	12	40846591	R	I	0.950589	0.272674	0.0483943	0.766874	1.76e-08
CNTN1	12:41172828:TG_T	12	41172828	R	D	0.78995	0.214825	0.0251771	0.800384	1.43e-17
CNTN1	12:41177024:GA_G	12	41177024	R	D	0.789946	0.214457	0.0251587	0.801821	1.54e-17
CNTN1	16:415460:T_TTT	16	415460	I	R	0.537999	-0.247926	0.0202898	0.811397	2.45e-34
CNTN1	12:41040125:G_GA	12	41040125	R	I	0.888225	0.224719	0.0319907	0.819447	2.15e-12
CNTN1	12:41039150:G_GT	12	41039150	R	I	0.893031	0.234276	0.0325282	0.828239	5.92e-13
CNTN1	16:375307:CG_C	16	375307	R	D	0.717836	0.15232	0.0219376	0.862532	3.83e-12
CNTN1	12:41138119:AAAG_	12	41138119	R	D	0.895916	0.176063	0.0323041	0.862557	5.03e-08
CNTN1	12:41032711:ATTTG	12	41032711	R	D	0.567794	-0.119377	0.0198436	0.874378	1.79e-09
CNTN1	12:41048899:A_AT	12	41048899	I	R	0.885517	0.198583	0.0304474	0.886289	6.93e-11
CNTN1	12:41152102:TG_T	12	41152102	R	D	0.885273	0.170017	0.0303492	0.892958	2.12e-08
CNTN1	12:41048884:AT_A	12	41048884	D	R	0.884992	0.196953	0.0301589	0.899599	6.55e-11
CNTN1	12:41151790:GATTA	12	41151790	R	D	0.878464	0.170925	0.0292864	0.913208	5.34e-09
CNTN1	12:41027134:C_CA	12	41027134	R	I	0.901484	0.214701	0.0319091	0.933852	1.71e-11
CNTN1	12:41162199:GCTTT	12	41162199	R	D	0.913453	-0.298456	0.03346	0.934965	4.67e-19
CNTN1	12:41413485:G_GT	12	41413485	R	I	0.956323	0.248205	0.0459325	0.95144	6.53e-08
CNTN1	12:41092880:T_TCC	12	41092880	I	R	0.866745	0.160551	0.0273041	0.980527	4.1e-09
CNTN1	12:41024235:C_CAT	12	41024235	R	I	0.894792	0.207715	0.0302103	0.980533	6.17e-12
CNTN1	12:41138120:AAG_A	12	41138120	R	D	0.873699	0.16182	0.0278433	0.984236	6.18e-09
CNTN1	12:41096827:A_ATT	12	41096827	R	I	0.873347	0.161233	0.027677	0.993159	5.69e-09
CNTN1	12:40997286:ATTC_	12	40997286	R	D	0.898774	0.191698	0.0306689	0.998373	4.09e-10
CNTN1	12:41426197:AAAAG	12	41426197	R	D	0.95888	0.245812	0.0462146	0.998518	1.04e-07
COL18A1	21:46899091:CGT_C	21	46899091	R	D	0.749181	0.198137	0.0282243	0.550557	2.22e-12
COL18A1	21:46912658:G_GCC	21	46912658	R	I	0.580732	0.160392	0.0242385	0.573888	3.66e-11
COL18A1	21:46923190:GATGG	21	46923190	R	D	0.608789	0.140772	0.0245426	0.579045	9.7e-09
COL18A1	21:46872425:CGT_C	21	46872425	R	D	0.779243	0.199978	0.0282298	0.605672	1.4e-12
COL18A1	21:46916516:AC_A	21	46916516	R	D	0.566087	0.155151	0.0230125	0.627416	1.56e-11
COL18A1	21:46890839:C_CTG	21	46890839	R	I	0.833184	0.214733	0.030453	0.644936	1.77e-12
COL18A1	21:46872765:ATG_A	21	46872765	R	D	0.697187	0.173671	0.0239175	0.685402	3.84e-13
COL18A1	21:46898990:C_CGC	21	46898990	R	I	0.725023	0.157493	0.0236016	0.743253	2.51e-11
COL18A1	21:46899530:CAT_C	21	46899530	R	D	0.736443	0.168773	0.0232341	0.782918	3.76e-13
COL18A1	21:46895521:CAT_C	21	46895521	R	D	0.807639	0.180064	0.0257522	0.808047	2.71e-12
COL18A1	21:46904109:G_GCA	21	46904109	R	I	0.709955	0.14027	0.0217658	0.847886	1.16e-10
COL18A1	21:46901284:AC_A	21	46901284	R	D	0.706407	0.144292	0.0214627	0.863655	1.78e-11
COL18A1	21:46899060:ATG_A	21	46899060	R	D	0.775003	0.16852	0.0231675	0.877844	3.49e-13
COL18A1	21:46896601:CAT_C	21	46896601	R	D	0.793911	0.169107	0.024003	0.881407	1.85e-12
COL18A1	21:46899206:CAT_C	21	46899206	R	D	0.765942	0.163527	0.0225051	0.904582	3.7e-13
COL18A1	21:46904284:ACG_A	21	46904284	R	D	0.790442	0.168864	0.0234417	0.906419	5.87e-13
COL18A1	21:46903594:T_TG	21	46903594	R	I	0.692903	0.131541	0.0202091	0.952719	7.56e-11
COL18A1	21:46920207:A_AGT	21	46920207	I	R	0.495129	-0.105504	0.0187484	0.96734	1.83e-08
CRP	19:45388588:A_ATT	19	45388588	R	I	0.766651	0.312017	0.0435197	0.24012	7.52e-13
CRP	19:45386467:G_GTA	19	45386467	R	I	0.89417	0.427835	0.0558578	0.26732	1.87e-14
CRP	19:45417632:C_CCC	19	45417632	R	I	0.794751	0.256293	0.0359472	0.385567	1.01e-12
CRP	19:45417638:C_CTT	19	45417638	R	I	0.793708	0.254455	0.0357146	0.389256	1.04e-12
CRP	12:121417536:G_GAC	12	121417536	R	I	0.676152	0.130055	0.0202934	0.910967	1.47e-10
CRP	1:159660713:GA_G	1	159660713	R	D	0.62113	0.120883	0.019192	0.948688	3e-10
CRP	1:159686986:CAT_C	1	159686986	R	D	0.659454	0.140193	0.0194009	0.971015	4.97e-13
CRP	1:159665076:TAA_T	1	159665076	R	D	0.619748	0.1317	0.0187334	0.991972	2.06e-12
CRP	1:159691844:C_CT	1	159691844	R	I	0.701193	-0.114318	0.0198923	0.998359	9.09e-09
CXCL16	17:4637331:C_CG	17	4637331	R	I	0.872251	-0.461219	0.0625468	0.182325	1.66e-13
CXCL16	17:4635524:GC_G	17	4635524	R	D	0.80419	-0.230723	0.0408417	0.319681	1.61e-08
CXCL16	3:46099366:A_ATC	3	46099366	R	I	0.739075	0.153452	0.0236241	0.781098	8.27e-11
CXCL16	4:187142010:TC_T	4	187142010	D	R	0.470252	0.128017	0.0201439	0.83421	2.08e-10
CXCL16	4:187156500:G_GTT	4	187156500	I	R	0.468193	0.124877	0.0197837	0.87003	2.75e-10
CXCL16	4:187154272:T_TAA	4	187154272	I	R	0.49052	0.127712	0.0191918	0.91603	2.84e-11
CXCL16	4:187156504:T_TTT	4	187156504	I	R	0.494147	0.124358	0.0189556	0.94417	5.36e-11
CXCL16	4:187142011:CA_C	4	187142011	D	R	0.513184	0.126385	0.0187533	0.96012	1.59e-11
CXCL16	4:187178788:A_ATT	4	187178788	I	R	0.512997	0.122835	0.018564	0.97824	3.67e-11
CXCL16	3:46108482:AGT_A	3	46108482	R	D	0.780758	0.143314	0.0223921	0.978637	1.55e-10
CXCL16	3:46108479:CAG_C	3	46108479	R	D	0.780305	0.14336	0.0223538	0.981048	1.42e-10
CXCL16	4:187178783:A_ACT	4	187178783	I	R	0.514079	0.123479	0.0185269	0.98254	2.65e-11
Cystatin C	20:23584585:TG_T	20	23584585	R	D	0.890384	-0.367757	0.0465665	0.377622	2.85e-15
Cystatin C	20:23657892:TTG_T	20	23657892	R	D	0.895177	0.26365	0.0406671	0.516477	8.98e-11
Cystatin C	20:23590774:TG_T	20	23590774	R	D	0.564125	-0.23174	0.0229679	0.630228	6.13e-24
Cystatin C	20:23590778:GT_G	20	23590778	R	D	0.561068	-0.23	0.0227785	0.639608	5.68e-24
Cystatin C	20:23594437:A_ACC	20	23594437	R	I	0.865329	0.467479	0.0311382	0.703488	6.03e-51
Cystatin C	20:23506544:AAAAA	20	23506544	R	D	0.903261	0.214257	0.0361068	0.716364	2.96e-09
Cystatin C	20:23593306:AT_A	20	23593306	R	D	0.459364	-0.248734	0.0206786	0.767572	2.52e-33
Cystatin C	20:23657888:TTTG_	20	23657888	R	D	0.781775	0.154305	0.0249448	0.775274	6.18e-10
Cystatin C	20:23593301:GC_G	20	23593301	R	D	0.454695	-0.244374	0.0203282	0.795637	2.74e-33
Cystatin C	20:23799461:TA_T	20	23799461	R	D	0.890831	0.251522	0.0324814	0.798613	9.67e-15
Cystatin C	20:23760121:TG_T	20	23760121	R	D	0.746476	0.121131	0.0217456	0.914963	2.54e-08
Cystatin C	20:23643456:A_AAC	20	23643456	I	R	0.799786	0.280397	0.0233975	0.923744	4.31e-33
Cystatin C	20:23639365:AAT_A	20	23639365	R	D	0.867698	-0.231426	0.0277378	0.928942	7.22e-17
Cystatin C	20:23630306:AAC_A	20	23630306	R	D	0.833022	0.407986	0.024751	0.930862	4.81e-61
Cystatin C	20:23593914:A_AT	20	23593914	R	I	0.784769	0.38261	0.0224671	0.938272	4.94e-65
Cystatin C	20:23763408:TG_T	20	23763408	R	D	0.798709	0.136011	0.0233463	0.938727	5.68e-09
Cystatin C	20:23775100:TA_T	20	23775100	R	D	0.745269	0.120335	0.0213911	0.941065	1.85e-08
Cystatin C	20:23766861:AT_A	20	23766861	R	D	0.796097	0.132425	0.0231414	0.94639	1.05e-08
Cystatin C	20:23610380:GA_G	20	23610380	R	D	0.785727	0.389804	0.0222131	0.955898	6.12e-69
Cystatin C	20:23593303:CA_C	20	23593303	D	R	0.611665	0.228922	0.0189113	0.963795	9.94e-34
Cystatin C	20:23619711:A_ACT	20	23619711	R	I	0.799632	0.397845	0.0227249	0.964171	1.27e-68
Cystatin C	20:23619714:C_CCT	20	23619714	R	I	0.799633	0.397833	0.0227242	0.964228	1.27e-68
Cystatin C	20:23617203:G_GA	20	23617203	R	I	0.792151	0.386499	0.0222286	0.979694	1.03e-67
Cystatin C	20:23581310:A_AAC	20	23581310	R	I	0.794789	0.387691	0.0223625	0.981678	2.49e-67
Cystatin C	20:23620638:CA_C	20	23620638	R	D	0.791672	0.385667	0.0221453	0.985209	6.32e-68
Cystatin C	20:23625198:A_AT	20	23625198	R	I	0.836845	0.39186	0.0242409	0.994664	8.87e-59
Cystatin C	20:23595205:TG_T	20	23595205	R	D	0.783018	0.38115	0.0216854	0.997342	3.74e-69
Cystatin C	20:23604391:T_TAC	20	23604391	R	I	0.782742	0.378791	0.0216378	0.997789	1.29e-68
Cystatin C	20:23604766:TCAA_	20	23604766	R	D	0.783487	0.381939	0.0216429	1.00161	1.07e-69
Cystatin C	20:23590425:CA_C	20	23590425	R	D	0.782951	0.380694	0.0216268	1.00255	2.34e-69
DPP4	2:89019157:AG_A	2	89019157	R	D	0.970899	-0.370947	0.0571397	0.871815	8.47e-11
EFEMP1	16:30768492:GCTCT	16	30768492	D	R	0.992551	0.810367	0.130428	0.71204	5.19e-10
EFEMP1	2:56075674:GCA_G	2	56075674	R	D	0.838792	-0.228985	0.0265063	0.865102	5.68e-18
EFEMP1	2:56075676:AT_A	2	56075676	R	D	0.83879	-0.228996	0.0265055	0.865155	5.64e-18
EFEMP1	2:55989629:CTT_C	2	55989629	R	D	0.785419	-0.205413	0.0233064	0.896734	1.21e-18
EFEMP1	2:56027769:A_AG	2	56027769	I	R	0.333133	0.153409	0.0201618	0.916791	2.76e-14
EFEMP1	2:56121568:TG_T	2	56121568	R	D	0.667112	-0.12438	0.0201012	0.927153	6.11e-10
EFEMP1	2:55989737:CCCTT	2	55989737	R	D	0.780747	-0.210217	0.02265	0.935912	1.68e-20
EFEMP1	2:56027377:TATA_	2	56027377	D	R	0.349129	0.151263	0.0194348	0.961813	7.08e-15
EFEMP1	2:56027771:G_GT	2	56027771	I	R	0.353825	0.148305	0.0191905	0.982177	1.09e-14
EFEMP1	2:56040474:G_GCT	2	56040474	I	R	0.450416	0.123259	0.0184273	0.993565	2.25e-11
EFEMP1	2:56027177:T_TAA	2	56027177	I	R	0.395835	0.13625	0.0186722	0.995706	2.94e-13
FGF23	4:187142010:TC_T	4	187142010	D	R	0.470038	0.147437	0.0196681	0.83421	6.57e-14
FGF23	4:187156500:G_GTT	4	187156500	I	R	0.468122	0.146228	0.0193037	0.87003	3.59e-14
FGF23	4:187154272:T_TAA	4	187154272	I	R	0.490305	0.151632	0.0187156	0.91603	5.41e-16
FGF23	4:187156504:T_TTT	4	187156504	I	R	0.493946	0.146523	0.0184852	0.94417	2.25e-15
FGF23	4:187142011:CA_C	4	187142011	D	R	0.513047	0.147713	0.0182765	0.96012	6.36e-16
FGF23	4:187178788:A_ATT	4	187178788	I	R	0.512884	0.14511	0.0180907	0.97824	1.05e-15
FGF23	4:187178783:A_ACT	4	187178783	I	R	0.51397	0.14512	0.0180547	0.98254	9.15e-16
FGF23	4:187174797:A_AT	4	187174797	I	R	0.687315	0.123858	0.0193354	0.99728	1.5e-10
FGG	4:155474217:TGA_T	4	155474217	R	D	0.797681	-0.16472	0.0250454	0.807861	4.8e-11
FGG	4:155482577:GA_G	4	155482577	R	D	0.785878	-0.16018	0.0240053	0.845884	2.51e-11
FGG	4:155476261:AGGGA	4	155476261	R	D	0.818984	-0.16606	0.0248967	0.89339	2.56e-11
FGG	4:155476260:AAGGG	4	155476260	R	D	0.819021	-0.166087	0.024896	0.89366	2.54e-11
FGG	4:155475820:TAAG_	4	155475820	R	D	0.813847	-0.165938	0.0243845	0.91139	1.01e-11
FGG	4:155490649:TTTTG	4	155490649	R	D	0.824029	-0.157058	0.0237207	1.00944	3.56e-11
GDF15	19:18462999:GT_G	19	18462999	R	D	0.885775	-0.494841	0.0468739	0.352222	4.72e-26
GDF15	19:18483240:A_AG	19	18483240	R	I	0.84663	-0.5144	0.02912	0.706796	7.82e-70
GDF15	19:18553344:GAC_G	19	18553344	R	D	0.880279	-0.175638	0.0328386	0.736942	8.87e-08
GDF15	19:18560784:C_CG	19	18560784	R	I	0.881381	-0.171934	0.0325082	0.759583	1.23e-07
GDF15	19:18503167:TG_T	19	18503167	R	D	0.845308	-0.458909	0.025733	0.900264	3.89e-71
GMP140	9:136377041:TGTGT	9	136377041	R	D	0.534849	-0.421657	0.0556446	0.105849	3.52e-14
GMP140	9:136377039:C_CGT	9	136377039	I	R	0.49073	0.423154	0.0554108	0.106129	2.23e-14
GMP140	9:136355909:AG_A	9	136355909	R	D	0.899902	0.938318	0.0782408	0.151408	3.88e-33
GMP140	9:136184771:ACTG_	9	136184771	R	D	0.951003	0.845989	0.0715264	0.339525	2.81e-32
GMP140	9:136326150:GT_G	9	136326150	R	D	0.802277	-0.285976	0.0382736	0.363762	7.9e-14
GMP140	9:136041865:G_GC	9	136041865	R	I	0.771479	0.229818	0.0344266	0.398684	2.46e-11
GMP140	1:169574714:GGT_G	1	169574714	R	D	0.628789	0.271983	0.0295967	0.40371	3.94e-20
GMP140	9:136160859:C_CA	9	136160859	R	I	0.600082	-0.194944	0.0280822	0.442932	3.87e-12
GMP140	9:136138765:GCGCC	9	136138765	R	D	0.874932	0.6074	0.0337439	0.654469	1.94e-72
GMP140	9:136145418:AC_A	9	136145418	R	D	0.75141	0.33958	0.0251561	0.68667	1.59e-41
GMP140	9:136145403:AC_A	9	136145403	R	D	0.731672	0.293062	0.0246192	0.692433	1.13e-32
GMP140	1:169549628:T_TG	1	169549628	R	I	0.933664	0.259358	0.0435999	0.702438	2.7e-09
GMP140	9:136059192:TG_T	9	136059192	R	D	0.761604	0.162631	0.0253625	0.716881	1.43e-10
GMP140	9:136059193:G_GTT	9	136059193	R	I	0.761945	0.162642	0.025356	0.717946	1.41e-10
GMP140	9:136326145:AGTCT	9	136326145	R	D	0.651935	-0.171173	0.022772	0.7226	5.61e-14
GMP140	1:169651309:ACTC_	1	169651309	R	D	0.624575	0.180276	0.021858	0.735862	1.62e-16
GMP140	9:136145424:AC_A	9	136145424	R	D	0.793868	0.420772	0.0255141	0.758887	4.21e-61
GMP140	9:136043684:AT_A	9	136043684	R	D	0.729444	0.149112	0.0236339	0.762735	2.8e-10
GMP140	9:136172470:T_TC	9	136172470	R	I	0.959965	0.439188	0.0526704	0.774125	7.53e-17
GMP140	9:136149709:AC_A	9	136149709	R	D	0.836878	0.496627	0.027035	0.807438	2.29e-75
GMP140	1:169625605:G_GT	1	169625605	R	I	0.741251	0.169678	0.0231106	0.819586	2.1e-13
GMP140	1:169640036:GT_G	1	169640036	R	D	0.461405	0.152167	0.0201753	0.830035	4.62e-14
GMP140	1:169638195:TG_T	1	169638195	R	D	0.738551	0.163649	0.0222462	0.881277	1.89e-13
GMP140	1:169530520:A_AT	1	169530520	R	I	0.731022	0.168555	0.0218692	0.88817	1.28e-14
GMP140	1:169636741:AAGAG	1	169636741	R	D	0.738439	0.164003	0.0221407	0.889432	1.29e-13
GMP140	1:169529136:AGC_A	1	169529136	R	D	0.804993	0.174436	0.0244019	0.897338	8.78e-13
GMP140	9:136132908:T_TC	9	136132908	R	I	0.661385	0.250214	0.0200532	0.912708	9.9e-36
GMP140	9:136146448:TAAGA	9	136146448	R	D	0.685469	0.271317	0.0202799	0.914558	8.06e-41
GMP140	9:136149095:CA_C	9	136149095	R	D	0.656533	0.249746	0.0198814	0.922867	3.43e-36
GMP140	9:136146061:T_TA	9	136146061	R	I	0.682126	0.273575	0.0201108	0.92339	3.82e-42
GMP140	9:136139907:GAAAC	9	136139907	R	D	0.766714	0.375617	0.0220498	0.926572	4.52e-65
GMP140	1:169527470:AG_A	1	169527470	R	D	0.82759	0.163823	0.0251422	0.929141	7.23e-11
GMP140	9:136146068:A_AT	9	136146068	R	I	0.6795	0.268478	0.0199086	0.941709	1.9e-41
GMP140	1:169525556:T_TTC	1	169525556	I	R	0.557945	-0.16114	0.0189815	0.943428	2.08e-17
GMP140	1:169525557:T_TCT	1	169525557	I	R	0.558117	-0.160812	0.0189719	0.944696	2.32e-17
GMP140	1:169559822:C_CAT	1	169559822	I	R	0.559391	-0.161604	0.0189413	0.946634	1.44e-17
GMP140	1:169540277:A_AG	1	169540277	R	I	0.720387	0.148419	0.0208936	0.952473	1.22e-12
GMP140	1:169526261:C_CA	1	169526261	I	R	0.468815	-0.216743	0.0187512	0.956805	6.66e-31
GMP140	1:169540276:T_TAG	1	169540276	R	I	0.71842	0.148617	0.0207977	0.957211	8.95e-13
GMP140	1:169626947:GA_G	1	169626947	R	D	0.743838	0.163637	0.0214043	0.960422	2.09e-14
GMP140	1:169540291:TTAAA	1	169540291	R	D	0.717241	0.149226	0.0207143	0.962143	5.85e-13
GMP140	9:136145907:G_GA	9	136145907	R	I	0.675088	0.268162	0.0196026	0.964156	1.34e-42
GMP140	1:169542186:TTTTC	1	169542186	R	D	0.717759	0.156734	0.0206833	0.965642	3.51e-14
GMP140	1:169542187:TTTC_	1	169542187	R	D	0.716023	0.158719	0.0206353	0.966093	1.45e-14
GMP140	1:169531649:CT_C	1	169531649	R	D	0.712112	0.151676	0.0204649	0.974753	1.25e-13
GMP140	1:169533093:CTCTT	1	169533093	R	D	0.710716	0.150088	0.0204359	0.97525	2.07e-13
GMP140	1:169527468:TA_T	1	169527468	R	D	0.818709	0.158738	0.0240675	0.975263	4.24e-11
GMP140	1:169535850:GA_G	1	169535850	R	D	0.710432	0.149382	0.0203905	0.979119	2.37e-13
GMP140	1:169628634:AT_A	1	169628634	R	D	0.737542	0.161992	0.0210529	0.980082	1.42e-14
GMP140	1:169551073:TAAAC	1	169551073	R	D	0.727198	0.161583	0.0206365	0.983202	4.88e-15
GMP140	1:169529141:GTA_G	1	169529141	R	D	0.819184	0.15883	0.0239855	0.983677	3.55e-11
GMP140	1:169537766:CT_C	1	169537766	R	D	0.711343	0.148704	0.0203325	0.986778	2.6e-13
GMP140	1:169539948:A_AT	1	169539948	R	I	0.712695	0.150624	0.0203538	0.986931	1.36e-13
GMP140	1:169621568:GT_G	1	169621568	R	D	0.73915	0.157243	0.0209423	0.995441	5.99e-14
GMP140	1:169610477:ATATA	1	169610477	R	D	0.718251	0.141919	0.0204304	0.999216	3.75e-12
GMP140	9:136133582:AG_A	9	136133582	D	R	0.731631	-0.12967	0.0208205	1.00003	4.72e-10
GMP140	9:136133380:CGGG_	9	136133380	D	R	0.730329	-0.129336	0.0207785	1.0001	4.83e-10
GMP140	1:169560042:CTAGA	1	169560042	R	D	0.906251	-0.178106	0.0316791	1.00234	1.89e-08
GMP140	1:169559333:AT_A	1	169559333	R	D	0.907353	-0.176632	0.031643	1.01498	2.38e-08
GMP140	1:169550420:G_GA	1	169550420	R	I	0.907496	-0.177122	0.0316532	1.0154	2.2e-08
GP5	3:194098821:ATTTT	3	194098821	R	D	0.826185	0.24439	0.0402266	0.350737	1.24e-09
GP5	3:194098831:AT_A	3	194098831	R	D	0.858451	0.23191	0.0377897	0.470191	8.42e-10
GP5	3:194123286:T_TA	3	194123286	R	I	0.873635	0.224008	0.0394285	0.476459	1.34e-08
GP5	3:194107851:T_TA	3	194107851	R	I	0.875008	0.248997	0.034465	0.630693	5.03e-13
GP5	3:194111353:T_TAA	3	194111353	R	I	0.814696	0.210157	0.0290729	0.640456	4.88e-13
GP5	3:194111426:TA_T	3	194111426	R	D	0.741372	0.196843	0.0247746	0.691736	1.94e-15
GP5	3:194111424:GT_G	3	194111424	R	D	0.735431	0.190062	0.0242565	0.710773	4.67e-15
GP5	3:194113374:TTA_T	3	194113374	R	D	0.872558	0.231563	0.0314382	0.744572	1.76e-13
GP5	3:194138676:AGACG	3	194138676	R	D	0.772098	0.18392	0.0243739	0.785305	4.5e-14
GP5	3:194204318:C_CA	3	194204318	R	I	0.777595	0.173157	0.0238114	0.832622	3.54e-13
GP5	3:194131804:A_AAA	3	194131804	R	I	0.865483	0.208035	0.0279012	0.910352	8.91e-14
GP5	3:194167075:A_AT	3	194167075	R	I	0.825672	0.18388	0.0246725	0.940124	9.14e-14
GP5	3:194136398:T_TC	3	194136398	R	I	0.875366	0.196585	0.0281985	0.944838	3.14e-12
GP5	3:194153932:T_TA	3	194153932	R	I	0.843142	0.183806	0.0255801	0.954354	6.69e-13
GP5	3:194166774:T_TG	3	194166774	R	I	0.840355	0.179189	0.0253866	0.95481	1.68e-12
GP5	3:194164724:GA_G	3	194164724	R	D	0.844684	0.173994	0.0255615	0.957194	9.97e-12
GP5	3:194136397:T_TTC	3	194136397	R	I	0.873825	0.1937	0.0278671	0.957459	3.63e-12
GP5	3:194119749:C_CCA	3	194119749	R	I	0.752146	0.171528	0.0211847	0.976725	5.64e-16
GRN	1:110012113:G_GT	1	110012113	R	I	0.681352	-0.215689	0.0341428	0.321448	2.66e-10
GRN	1:109982133:AC_A	1	109982133	R	D	0.985423	1.0013	0.121694	0.392953	1.9e-16
GRN	17:42445473:TATAT	17	42445473	R	D	0.599844	0.218116	0.0290568	0.405117	6.07e-14
GRN	17:42560908:CGA_C	17	42560908	R	D	0.603888	-0.171363	0.0283872	0.430615	1.57e-09
GRN	17:42445469:AAAAT	17	42445469	R	D	0.673556	0.204699	0.0293532	0.438689	3.09e-12
GRN	17:42448210:A_AG	17	42448210	R	I	0.557978	0.167007	0.026196	0.489229	1.83e-10
GRN	1:109656142:ACTCG	1	109656142	R	D	0.933106	0.326726	0.0511875	0.495328	1.74e-10
GRN	17:42455022:TGAGC	17	42455022	R	D	0.618192	0.223384	0.0263762	0.499739	2.47e-17
GRN	1:109656010:GTC_G	1	109656010	R	D	0.934069	0.324437	0.0511708	0.502184	2.29e-10
GRN	1:109828401:T_TGG	1	109828401	R	I	0.49157	-0.433393	0.0250264	0.507956	3.48e-67
GRN	10:73639243:T_TC	10	73639243	R	I	0.873317	-0.231163	0.0373389	0.525683	5.98e-10
GRN	1:109916881:G_GA	1	109916881	I	R	0.538807	0.160408	0.0246253	0.541111	7.32e-11
GRN	10:73639241:T_TTT	10	73639241	R	I	0.85754	-0.221695	0.0341511	0.568709	8.49e-11
GRN	1:110196715:AAAAG	1	110196715	R	D	0.81568	0.250032	0.0309727	0.585125	6.88e-16
GRN	10:73639240:T_TTT	10	73639240	R	I	0.838284	-0.217354	0.031437	0.605838	4.71e-12
GRN	1:109631455:TCTC_	1	109631455	R	D	0.943527	0.307276	0.0489352	0.637399	3.4e-10
GRN	1:109775615:A_AT	1	109775615	R	I	0.984797	0.948544	0.0905184	0.656219	1.08e-25
GRN	1:109690762:TTTA_	1	109690762	R	D	0.925388	0.291706	0.0424085	0.671133	6.05e-12
GRN	1:109773690:AAT_A	1	109773690	R	D	0.800909	0.306379	0.0271587	0.688462	1.63e-29
GRN	1:109844680:AGTGT	1	109844680	R	D	0.985219	0.654703	0.0903282	0.688547	4.23e-13
GRN	1:109518153:G_GA	1	109518153	R	I	0.973741	0.419268	0.0675712	0.699313	5.48e-10
GRN	1:109773704:TA_T	1	109773704	R	D	0.841495	0.229863	0.0295812	0.702065	7.81e-15
GRN	1:110196696:T_TCG	1	110196696	I	R	0.831765	0.222973	0.0290979	0.707985	1.82e-14
GRN	10:73552391:G_GAC	10	73552391	R	I	0.807982	0.235562	0.0272264	0.731095	5.06e-18
GRN	1:109815214:T_TG	1	109815214	R	I	0.958246	0.459961	0.0506935	0.79816	1.15e-19
GRN	17:42485610:GGT_G	17	42485610	D	R	0.585959	0.117652	0.0206999	0.809518	1.32e-08
GRN	10:73640702:G_GT	10	73640702	R	I	0.735237	-0.197107	0.0228528	0.81231	6.41e-18
GRN	1:109826760:T_TTC	1	109826760	R	I	0.860679	0.611434	0.0282978	0.82635	1.54e-103
GRN	17:42565401:CT_C	17	42565401	R	D	0.395572	-0.114041	0.020656	0.830731	3.37e-08
GRN	1:109948138:CA_C	1	109948138	R	D	0.945914	0.398535	0.044539	0.833324	3.62e-19
GRN	10:73644410:A_AC	10	73644410	R	I	0.73008	-0.191762	0.0223856	0.836791	1.07e-17
GRN	17:42504203:AAC_A	17	42504203	D	R	0.631916	0.114166	0.020328	0.880138	1.95e-08
GRN	1:109894584:A_AGG	1	109894584	R	I	0.846335	0.277598	0.0266138	0.891061	1.8e-25
GRN	1:109754816:AAAAA	1	109754816	R	D	0.824901	0.194425	0.0253751	0.89858	1.83e-14
GRN	10:73578151:AT_A	10	73578151	R	D	0.923078	0.258097	0.0364235	0.898978	1.38e-12
GRN	1:109716624:T_TAA	1	109716624	R	I	0.805237	0.178637	0.0241733	0.916432	1.47e-13
GRN	17:42525905:GGAAG	17	42525905	R	D	0.38233	-0.11354	0.0197339	0.920009	8.74e-09
GRN	17:42491485:GTA_G	17	42491485	D	R	0.617994	0.113284	0.0197302	0.920654	9.38e-09
GRN	1:109818158:C_CT	1	109818158	I	R	0.790837	0.736813	0.0216533	0.92191	8.67e-254
GRN	1:109995573:C_CA	1	109995573	R	I	0.951425	0.49276	0.0434647	0.946881	8.6e-30
GRN	1:109692740:TG_T	1	109692740	R	D	0.949671	0.326998	0.0429221	0.949157	2.57e-14
GRN	17:42519453:G_GTA	17	42519453	I	R	0.628252	0.106246	0.0194538	0.955336	4.72e-08
GRN	1:110012885:TA_T	1	110012885	R	D	0.952221	0.492523	0.043417	0.96423	7.94e-30
GRN	17:42515327:AC_A	17	42515327	D	R	0.636807	0.105509	0.0194257	0.966487	5.59e-08
GRN	1:109779621:T_TC	1	109779621	I	R	0.806344	0.171822	0.0235632	0.971987	3.05e-13
GRN	1:110180431:ACCTC	1	110180431	R	D	0.843205	0.20648	0.0255739	0.972007	6.81e-16
GRN	1:110180362:AT_A	1	110180362	R	D	0.843231	0.206314	0.0255593	0.973221	6.92e-16
GRN	17:42539230:TG_T	17	42539230	D	R	0.624529	0.109243	0.0192314	0.976771	1.34e-08
GRN	17:42514114:A_AC	17	42514114	I	R	0.633915	0.106195	0.0192741	0.979225	3.59e-08
GRN	10:73580468:A_AG	10	73580468	R	I	0.71608	0.191259	0.0206779	0.979268	2.26e-20
GRN	17:42518758:C_CT	17	42518758	I	R	0.629578	0.109228	0.0191958	0.983937	1.27e-08
GRN	17:42502390:AAAC_	17	42502390	D	R	0.629568	0.110144	0.0191195	0.993065	8.37e-09
GRN	10:73580467:G_GA	10	73580467	R	I	0.715041	0.188716	0.0204279	1.00251	2.51e-20
HPX	11:6456335:A_AC	11	6456335	R	I	0.859074	-0.350356	0.031894	0.649789	4.51e-28
IGFBP1	2:27750545:AT_A	2	27750545	R	D	0.535297	0.133689	0.0209592	0.753914	1.79e-10
IGFBP1	2:27750544:A_AG	2	27750544	I	R	0.469888	-0.130042	0.0207097	0.770717	3.4e-10
IGFBP1	2:27750543:A_AAG	2	27750543	I	R	0.470245	-0.13017	0.0206913	0.772109	3.15e-10
IGFBP1	2:27656823:A_AG	2	27656823	R	I	0.586406	0.118998	0.0192607	0.918697	6.48e-10
IGFBP3	2:149416388:ATATG	2	149416388	R	D	0.987481	-0.836548	0.134	0.33939	4.3e-10
KLKB1	4:187183596:A_AC	4	187183596	R	I	0.77432	0.214332	0.0319558	0.457876	1.98e-11
KLKB1	4:187146637:GT_G	4	187146637	R	D	0.787764	0.227451	0.0328309	0.459258	4.27e-12
KLKB1	3:186476780:GCCAA	3	186476780	D	R	0.477149	-0.171435	0.0266903	0.459277	1.34e-10
KLKB1	16:30811021:AG_A	16	30811021	D	R	0.989344	0.971713	0.152715	0.45981	1.98e-10
KLKB1	4:187231042:AAAAC	4	187231042	D	R	0.532431	-0.183566	0.0259797	0.481768	1.6e-12
KLKB1	16:30762101:ATCTT	16	30762101	D	R	0.9906	0.888154	0.139327	0.55712	1.83e-10
KLKB1	4:187129670:G_GTT	4	187129670	I	R	0.757106	-0.226012	0.0275871	0.582545	2.55e-16
KLKB1	4:187231043:AAACT	4	187231043	D	R	0.615669	-0.159041	0.0243729	0.585179	6.79e-11
KLKB1	4:187132850:CAT_C	4	187132850	D	R	0.795214	-0.264525	0.0283788	0.624993	1.15e-20
KLKB1	3:186469269:AAAC_	3	186469269	R	D	0.631741	-0.22206	0.0222946	0.706576	2.27e-23
KLKB1	4:187224918:CAT_C	4	187224918	D	R	0.591521	-0.121941	0.0219859	0.709254	2.92e-08
KLKB1	16:30768492:GCTCT	16	30768492	D	R	0.992493	0.85859	0.128878	0.71204	2.7e-11
KLKB1	3:186464212:AT_A	3	186464212	D	R	0.782025	0.230868	0.0255666	0.727686	1.72e-19
KLKB1	3:186421792:TA_T	3	186421792	D	R	0.598873	0.185545	0.0208166	0.788506	4.95e-19
KLKB1	4:187132852:T_TAC	4	187132852	I	R	0.849629	-0.197694	0.0281536	0.821133	2.19e-12
KLKB1	4:187173801:G_GCC	4	187173801	I	R	0.660397	-0.127194	0.0211356	0.832485	1.77e-09
KLKB1	4:187142010:TC_T	4	187142010	D	R	0.470078	-0.174457	0.0200412	0.834475	3.18e-18
KLKB1	4:187156500:G_GTT	4	187156500	I	R	0.468043	-0.186646	0.0196614	0.866453	2.24e-21
KLKB1	3:186420646:CA_C	3	186420646	R	D	0.871825	0.192982	0.0289742	0.882226	2.73e-11
KLKB1	3:186453430:GAATT	3	186453430	R	D	0.901067	0.304212	0.0322729	0.885495	4.25e-21
KLKB1	3:186438566:TG_T	3	186438566	R	D	0.63846	0.149761	0.0200216	0.899692	7.43e-14
KLKB1	3:186438565:TTG_T	3	186438565	R	D	0.633916	0.147876	0.019839	0.908998	9.07e-14
KLKB1	3:186441547:CCAGC	3	186441547	R	D	0.797919	0.233832	0.0236784	0.910197	5.33e-23
KLKB1	4:187154272:T_TAA	4	187154272	I	R	0.490293	-0.184329	0.0190803	0.91672	4.43e-22
KLKB1	3:186438560:GGTT_	3	186438560	R	D	0.62562	0.149719	0.0195385	0.927934	1.82e-14
KLKB1	4:187156504:T_TTT	4	187156504	I	R	0.493897	-0.182784	0.0188426	0.941919	3e-22
KLKB1	3:186432773:ATC_A	3	186432773	R	D	0.80002	0.151418	0.0234157	0.951197	1e-10
KLKB1	4:187165398:AGTTT	4	187165398	R	D	0.892793	0.311346	0.0300625	0.959656	3.91e-25
KLKB1	4:187123923:CAT_C	4	187123923	D	R	0.638258	-0.111827	0.0192361	0.961889	6.12e-09
KLKB1	4:187142011:CA_C	4	187142011	D	R	0.512992	-0.176062	0.0186485	0.963192	3.69e-21
KLKB1	4:187136558:CCTTG	4	187136558	D	R	0.883731	-0.241421	0.029075	0.963993	1.01e-16
KLKB1	4:187163470:CCT_C	4	187163470	R	D	0.888902	0.309623	0.0294903	0.967859	8.72e-26
KLKB1	4:187136511:TTTCC	4	187136511	D	R	0.884866	-0.242549	0.0290508	0.973466	6.88e-17
KLKB1	3:186443685:AG_A	3	186443685	R	D	0.480088	-0.22651	0.0183319	0.980237	4.52e-35
KLKB1	4:187178788:A_ATT	4	187178788	I	R	0.512819	-0.175636	0.0184572	0.980878	1.8e-21
KLKB1	4:187178783:A_ACT	4	187178783	I	R	0.5139	-0.175503	0.0184209	0.984814	1.61e-21
KLKB1	3:186445186:G_GA	3	186445186	R	I	0.770457	0.230776	0.0216955	0.990418	2e-26
KLKB1	4:187174797:A_AT	4	187174797	I	R	0.687046	-0.124296	0.0197632	1.00619	3.19e-10
KLKB1	3:186456207:TA_T	3	186456207	R	D	0.951559	-0.417341	0.0422642	1.01356	5.37e-23
LDLR	11:126271985:A_AAG	11	126271985	R	I	0.773233	-0.220778	0.0278726	0.59039	2.36e-15
LDLR	11:126271990:G_GGG	11	126271990	R	I	0.708876	-0.217458	0.0243447	0.65632	4.17e-19
LDLR	11:126239143:C_CT	11	126239143	R	I	0.756703	0.169896	0.0228189	0.84055	9.67e-14
LDLR	11:126280543:TG_T	11	126280543	R	D	0.716433	-0.180485	0.0215107	0.86905	4.84e-17
LDLR	11:126287674:T_TTT	11	126287674	I	R	0.518196	0.200264	0.018866	0.91062	2.54e-26
LDLR	11:126257659:TTTCT	11	126257659	R	D	0.897537	0.2717	0.0305888	0.93097	6.55e-19
LPA	6:161076598:G_GT	6	161076598	R	I	0.982939	-0.605283	0.111205	0.366889	5.24e-08
LPA	6:160776695:C_CGG	6	160776695	R	I	0.989787	-1.54885	0.140705	0.370878	3.5e-28
LPA	6:161081800:C_CA	6	161081800	R	I	0.889453	0.503774	0.0452611	0.37539	8.92e-29
LPA	6:161157418:TAC_T	6	161157418	R	D	0.958248	-0.552533	0.0690062	0.397482	1.18e-15
LPA	6:160590502:ATG_A	6	160590502	R	D	0.726924	-0.200668	0.0297208	0.451266	1.46e-11
LPA	6:161129231:T_TAG	6	161129231	R	I	0.946849	-0.360272	0.0566428	0.471399	2.01e-10
LPA	6:161208130:TTC_T	6	161208130	D	R	0.676201	-0.146706	0.0271185	0.499603	6.31e-08
LPA	6:160465486:TTGTC	6	160465486	R	D	0.551939	0.172449	0.0235695	0.573103	2.54e-13
LPA	6:161075384:AC_A	6	161075384	R	D	0.972406	-1.02315	0.0698208	0.579963	1.27e-48
LPA	6:160743640:TTAAA	6	160743640	R	D	0.954193	-0.307477	0.0548423	0.596935	2.06e-08
LPA	6:160427471:CG_C	6	160427471	R	D	0.979483	-0.820134	0.0773697	0.638934	2.97e-26
LPA	6:160541205:A_AT	6	160541205	R	I	0.980773	-1.05202	0.079625	0.6459	7.46e-40
LPA	6:161206728:CA_C	6	161206728	D	R	0.771962	-0.284171	0.0255237	0.703483	8.61e-29
LPA	6:160526724:GCACA	6	160526724	R	D	0.98228	-1.02407	0.0786487	0.717124	9.31e-39
LPA	6:161307471:A_AT	6	161307471	I	R	0.608387	0.165496	0.0211065	0.759674	4.47e-15
LPA	6:160997446:ATGGG	6	160997446	R	D	0.661145	0.149303	0.0215924	0.760006	4.69e-12
LPA	6:161306765:CGAA_	6	161306765	D	R	0.604478	0.162843	0.0210151	0.763788	9.27e-15
LPA	6:160753961:GA_G	6	160753961	R	D	0.945151	0.282207	0.0452078	0.76556	4.31e-10
LPA	6:161596859:G_GT	6	161596859	R	I	0.796371	-0.185507	0.0251182	0.785877	1.52e-13
LPA	6:160631546:CTGTT	6	160631546	R	D	0.90483	-0.328863	0.0349091	0.795501	4.49e-21
LPA	6:160868691:CA_C	6	160868691	R	D	0.724751	-0.320598	0.0224375	0.797111	2.58e-46
LPA	6:160501765:TG_T	6	160501765	R	D	0.982864	-0.942196	0.07559	0.798148	1.17e-35
LPA	6:160997447:TGG_T	6	160997447	R	D	0.678706	0.152621	0.0214056	0.811037	1e-12
LPA	6:161256864:T_TAA	6	161256864	I	R	0.502931	0.124243	0.0200521	0.812183	5.79e-10
LPA	6:161339375:GA_G	6	161339375	R	D	0.859884	0.177898	0.028958	0.81848	8.08e-10
LPA	6:161129998:AT_A	6	161129998	R	D	0.725823	0.309781	0.0219622	0.821792	3.53e-45
LPA	6:161339377:AAG_A	6	161339377	R	D	0.854336	0.159216	0.0283706	0.827594	2e-08
LPA	6:161159002:A_AC	6	161159002	R	I	0.729079	0.26103	0.0221146	0.828981	3.74e-32
LPA	6:161130001:T_TA	6	161130001	R	I	0.736369	0.310913	0.022037	0.835904	3.36e-45
LPA	6:160963010:AGAG_	6	160963010	R	D	0.847434	-0.433011	0.0274839	0.83649	6.34e-56
LPA	6:161079899:TAGG_	6	161079899	D	R	0.589187	0.149422	0.0198711	0.841782	5.49e-14
LPA	6:160434842:C_CA	6	160434842	R	I	0.987609	-1.06175	0.086588	0.847076	1.45e-34
LPA	6:161200872:CCA_C	6	161200872	D	R	0.805274	-0.311195	0.0247447	0.848814	2.85e-36
LPA	6:160629355:A_AT	6	160629355	R	I	0.872577	-0.291719	0.0298301	0.852848	1.38e-22
LPA	6:160628666:A_AT	6	160628666	R	I	0.875837	-0.302275	0.0299833	0.862254	6.67e-24
LPA	6:160630486:AT_A	6	160630486	R	D	0.875784	-0.301887	0.0299229	0.865484	6.19e-24
LPA	6:161391277:AG_A	6	161391277	R	D	0.759389	-0.197664	0.0224622	0.8698	1.37e-18
LPA	6:161387301:TA_T	6	161387301	R	D	0.65951	-0.170578	0.0204199	0.87971	6.63e-17
LPA	6:160632416:GCCTC	6	160632416	R	D	0.889093	-0.340533	0.0310817	0.884883	6.21e-28
LPA	6:160726426:AAGG_	6	160726426	R	D	0.507468	0.207393	0.0189283	0.889982	6.16e-28
LPA	6:161265310:G_GT	6	161265310	I	R	0.544348	0.102356	0.019271	0.895563	1.09e-07
LPA	6:161111186:C_CGC	6	161111186	R	I	0.787462	-0.144569	0.0229508	0.895817	2.99e-10
LPA	6:161391281:A_AAG	6	161391281	R	I	0.782019	-0.189884	0.0229249	0.896599	1.2e-16
LPA	6:160807023:TG_T	6	160807023	R	D	0.557248	-0.267074	0.0189116	0.898029	2.77e-45
LPA	6:161449388:T_TG	6	161449388	R	I	0.914055	-0.207557	0.0337362	0.906255	7.63e-10
LPA	6:161397977:G_GT	6	161397977	R	I	0.916667	0.184615	0.0346391	0.906757	9.84e-08
LPA	6:161160759:TTC_T	6	161160759	R	D	0.632786	-0.104663	0.0196857	0.909955	1.06e-07
LPA	6:160807026:TA_T	6	160807026	R	D	0.546374	-0.240709	0.0187753	0.911943	1.26e-37
LPA	6:160663652:A_AT	6	160663652	I	R	0.742408	-0.190897	0.0218506	0.912858	2.41e-18
LPA	6:160677931:TCTC_	6	160677931	D	R	0.753776	-0.196075	0.0221438	0.917574	8.4e-19
LPA	6:161292797:AT_A	6	161292797	D	R	0.508309	0.194135	0.01864	0.930948	2.12e-25
LPA	6:161204811:T_TGA	6	161204811	R	I	0.721797	0.27792	0.0204672	0.932161	5.35e-42
LPA	6:160887298:GACCA	6	160887298	R	D	0.647476	-0.283361	0.0194442	0.934571	4.17e-48
LPA	6:161275376:T_TC	6	161275376	I	R	0.559853	0.111949	0.0188081	0.941474	2.65e-09
LPA	6:161200333:TA_T	6	161200333	R	D	0.554523	0.198409	0.0184491	0.942906	5.65e-27
LPA	6:160707458:CAA_C	6	160707458	R	D	0.713672	0.152343	0.0204523	0.94292	9.43e-14
LPA	6:161097228:AAAG_	6	161097228	R	D	0.848999	-0.136153	0.0255405	0.944058	9.78e-08
LPA	6:161154575:T_TAG	6	161154575	R	I	0.690852	0.241747	0.0198725	0.945887	4.78e-34
LPA	6:160780883:AT_A	6	160780883	R	D	0.865944	-0.401977	0.0276319	0.946399	6.05e-48
LPA	6:161195644:C_CAC	6	161195644	R	I	0.541286	0.184778	0.0184145	0.946556	1.08e-23
LPA	6:161264746:C_CA	6	161264746	I	R	0.562327	0.107603	0.0187516	0.949292	9.56e-09
LPA	6:161187571:ACAT_	6	161187571	R	D	0.717783	0.277649	0.0201816	0.949398	4.59e-43
LPA	6:160871849:C_CCC	6	160871849	I	R	0.815671	0.151403	0.0238689	0.952012	2.25e-10
LPA	6:160888078:C_CA	6	160888078	I	R	0.821065	0.162022	0.0241194	0.952169	1.85e-11
LPA	6:160727923:G_GC	6	160727923	R	I	0.794092	0.12656	0.0228017	0.952494	2.85e-08
LPA	6:160666660:A_AC	6	160666660	I	R	0.753151	-0.185512	0.0216011	0.956556	8.84e-18
LPA	6:161264082:TTCA_	6	161264082	D	R	0.563345	0.106854	0.0186458	0.961585	1e-08
LPA	6:161008833:T_TTC	6	161008833	R	I	0.661574	0.113357	0.0194864	0.96174	5.98e-09
LPA	6:161264147:G_GTG	6	161264147	I	R	0.563986	0.104976	0.0186548	0.961883	1.83e-08
LPA	6:161262482:T_TG	6	161262482	I	R	0.565099	0.107723	0.0186593	0.9624	7.78e-09
LPA	6:161238430:A_AC	6	161238430	I	R	0.562483	0.125447	0.0186261	0.962534	1.64e-11
LPA	6:160733898:G_GT	6	160733898	R	I	0.473229	0.208652	0.0183359	0.963959	5.3e-30
LPA	6:160824708:TA_T	6	160824708	R	D	0.792742	-0.131594	0.022588	0.964773	5.68e-09
LPA	6:160729479:AC_A	6	160729479	R	D	0.475117	0.210558	0.0182962	0.965058	1.2e-30
LPA	6:161262231:GTC_G	6	161262231	D	R	0.566592	0.106459	0.0186189	0.96712	1.08e-08
LPA	6:161238432:C_CA	6	161238432	I	R	0.563937	0.123993	0.0185876	0.967888	2.55e-11
LPA	6:161275375:G_GT	6	161275375	I	R	0.569526	0.101374	0.0186256	0.967989	5.25e-08
LPA	6:160736438:T_TGA	6	160736438	R	I	0.718497	0.162299	0.0203172	0.968561	1.37e-15
LPA	6:160651855:T_TA	6	160651855	I	R	0.765464	-0.158195	0.0219108	0.970172	5.2e-13
LPA	6:160680738:CCTT_	6	160680738	R	D	0.879101	-0.289479	0.0285782	0.97038	4.09e-24
LPA	6:160714323:T_TA	6	160714323	R	I	0.863632	-0.36565	0.0270906	0.973403	1.62e-41
LPA	6:160807024:GT_G	6	160807024	R	D	0.519014	-0.230483	0.018205	0.974136	9.79e-37
LPA	6:160757289:CCAA_	6	160757289	R	D	0.799828	0.122095	0.0227646	0.975465	8.17e-08
LPA	6:160927590:A_AG	6	160927590	R	I	0.712515	-0.218768	0.0201697	0.975582	2.08e-27
LPA	6:161013269:GTGTC	6	161013269	R	D	0.797005	0.213009	0.0226949	0.975912	6.25e-21
LPA	6:160727921:C_CG	6	160727921	R	I	0.470432	0.207624	0.018225	0.976988	4.57e-30
LPA	6:160824811:CATCA	6	160824811	D	R	0.786376	0.144433	0.0222423	0.977156	8.38e-11
LPA	6:160731468:TTTTG	6	160731468	R	D	0.47059	0.209278	0.0181998	0.978091	1.34e-30
LPA	6:161289219:G_GAA	6	161289219	R	I	0.66981	0.197649	0.019351	0.978361	1.72e-24
LPA	6:160776830:A_AAC	6	160776830	R	I	0.718031	0.190303	0.0200534	0.978401	2.31e-21
LPA	6:160868687:GC_G	6	160868687	R	D	0.638104	-0.27846	0.0188983	0.98063	3.86e-49
LPA	6:160762275:GTC_G	6	160762275	R	D	0.677498	0.16595	0.0194372	0.983886	1.37e-17
LPA	6:161276628:CTG_C	6	161276628	D	R	0.564287	0.102716	0.018411	0.98506	2.42e-08
LPA	6:161150177:G_GA	6	161150177	R	I	0.71034	0.283855	0.019673	0.985101	3.42e-47
LPA	6:160756067:GC_G	6	160756067	R	D	0.675625	0.167537	0.0193489	0.986907	4.77e-18
LPA	6:160662975:AT_A	6	160662975	D	R	0.769513	-0.158697	0.0218376	0.98857	3.67e-13
LPA	6:160869708:ATTCT	6	160869708	R	D	0.641587	-0.281219	0.0188401	0.989359	2.21e-50
LPA	6:161135667:CTTAT	6	161135667	R	D	0.709402	0.288947	0.0195796	0.991585	2.75e-49
LPA	6:161135506:G_GA	6	161135506	R	I	0.708556	0.288324	0.0195391	0.994565	2.8e-49
LPA	6:160843806:CA_C	6	160843806	R	D	0.699679	0.16085	0.0194921	0.99469	1.56e-16
LPA	6:161203304:CAG_C	6	161203304	R	D	0.989357	-0.53893	0.0890646	0.995819	1.44e-09
LPA	6:160739992:TG_T	6	160739992	R	D	0.466032	0.208615	0.018067	0.996759	7.67e-31
LPA	6:160738028:G_GA	6	160738028	R	I	0.465665	0.207787	0.0180567	0.997678	1.21e-30
LPA	6:160668186:CCT_C	6	160668186	R	D	0.869651	-0.271393	0.0273823	0.997825	3.72e-23
LPA	6:161279390:CA_C	6	161279390	D	R	0.570266	0.100314	0.0182862	0.998467	4.12e-08
LPA	6:161028725:CTG_C	6	161028725	R	D	0.769046	0.248986	0.021368	0.999952	2.23e-31
LPA	6:160657871:A_AC	6	160657871	I	R	0.766723	-0.151915	0.0216009	1.00202	2.02e-12
LPA	6:161074532:ATAAT	6	161074532	D	R	0.767822	0.24843	0.0212649	1.00335	1.56e-31
LPA	6:160657135:ATTG_	6	160657135	R	D	0.876476	-0.282584	0.0278635	1.00455	3.61e-24
LPA	6:160654047:CG_C	6	160654047	D	R	0.768399	-0.157771	0.0216465	1.00526	3.13e-13
LPA	6:161398696:TG_T	6	161398696	D	R	0.778319	-0.122007	0.0219827	1.00905	2.85e-08
LPA	6:160731566:CA_C	6	160731566	R	D	0.865882	-0.369708	0.0268078	1.00995	2.88e-43
LPA	6:160676316:TC_T	6	160676316	D	R	0.763782	-0.154463	0.0214311	1.01109	5.7e-13
LPA	6:160657683:AC_A	6	160657683	D	R	0.769877	-0.159977	0.0215969	1.01319	1.29e-13
LPA	6:160734200:TG_T	6	160734200	R	D	0.866078	-0.368975	0.0267814	1.01339	3.49e-43
MCAM	11:119170855:T_TGG	11	119170855	R	I	0.717498	-0.136079	0.0252431	0.641195	7.02e-08
MCAM	9:136138765:GCGCC	9	136138765	R	D	0.874998	0.231383	0.0341412	0.64948	1.22e-11
MCAM	9:136145424:AC_A	9	136145424	R	D	0.793899	0.172169	0.0257242	0.76097	2.19e-11
MCAM	9:136149709:AC_A	9	136149709	R	D	0.836965	0.188239	0.0273962	0.80548	6.38e-12
MCAM	9:136139907:GAAAC	9	136139907	R	D	0.766785	0.147931	0.0222594	0.92811	3.02e-11
MCP1	3:46430604:AGAGC	3	46430604	R	D	0.910126	-0.277981	0.0318292	0.973098	2.47e-18
MCP1	3:46422424:CTT_C	3	46422424	R	D	0.910345	-0.277419	0.0315165	0.994909	1.34e-18
MMP9	20:44621931:AAGGA	20	44621931	R	D	0.766261	-0.180612	0.0236034	0.825596	1.98e-14
MMP9	20:44608699:CAG_C	20	44608699	R	D	0.881371	-0.18297	0.029584	0.919814	6.22e-10
MMP9	20:44601681:GTGCC	20	44601681	R	D	0.887717	-0.186867	0.0296063	0.954629	2.76e-10
MPO	17:56641054:AGAGA	17	56641054	D	R	0.689722	-0.161448	0.0279676	0.49745	7.8e-09
MPO	17:57339990:G_GT	17	57339990	R	I	0.661693	-0.139082	0.0253983	0.583457	4.35e-08
MPO	17:56641056:AGAGA	17	56641056	D	R	0.724364	-0.158917	0.0265494	0.592484	2.15e-09
MPO	17:56641058:AGAGA	17	56641058	D	R	0.754193	-0.147693	0.0265759	0.636268	2.74e-08
MPO	17:56833997:GCCCA	17	56833997	R	D	0.474318	-0.136812	0.0223785	0.663691	9.74e-10
MPO	17:56641060:AGAGC	17	56641060	D	R	0.743097	-0.145957	0.0254805	0.672517	1.02e-08
MPO	17:56555643:T_TAA	17	56555643	I	R	0.676764	-0.136288	0.0237465	0.672976	9.51e-09
MPO	17:56516651:C_CAA	17	56516651	R	I	0.831341	-0.194176	0.0294218	0.688186	4.12e-11
MPO	17:57278307:TA_T	17	57278307	R	D	0.668115	-0.126906	0.0228133	0.730085	2.66e-08
MPO	17:56419371:AAAGG	17	56419371	R	D	0.612078	0.13694	0.0215514	0.755014	2.1e-10
MPO	17:56941826:A_AC	17	56941826	I	R	0.551408	0.122415	0.0210411	0.760444	5.96e-09
MPO	1:229567683:TC_T	1	229567683	R	D	0.810468	-0.166626	0.0266119	0.773694	3.82e-10
MPO	17:56914685:C_CAC	17	56914685	R	I	0.649084	-0.14848	0.0217745	0.776967	9.17e-12
MPO	17:56870725:T_TA	17	56870725	I	R	0.576658	0.12294	0.0207757	0.791602	3.27e-09
MPO	1:229573277:A_AAG	1	229573277	R	I	0.819589	-0.1627	0.0263507	0.824092	6.64e-10
MPO	1:229658600:T_TC	1	229658600	R	I	0.793379	-0.168244	0.0247652	0.832321	1.09e-11
MPO	17:56805765:CT_C	17	56805765	D	R	0.609854	0.113786	0.0204708	0.840357	2.72e-08
MPO	17:56484130:TA_T	17	56484130	D	R	0.755898	-0.137381	0.0230874	0.848851	2.67e-09
MPO	1:229573278:A_AG	1	229573278	R	I	0.815095	-0.162063	0.0255732	0.858084	2.34e-10
MPO	17:56419326:A_AAA	17	56419326	R	I	0.806171	-0.16924	0.0248846	0.866757	1.04e-11
MPO	17:56833457:G_GGA	17	56833457	I	R	0.62948	0.116597	0.0203509	0.869458	1.01e-08
MPO	17:57123931:A_ACT	17	57123931	I	R	0.549523	-0.119267	0.0197846	0.871439	1.66e-09
MPO	17:57203545:G_GAA	17	57203545	R	I	0.588617	-0.106562	0.0200383	0.871551	1.05e-07
MPO	17:56365781:C_CT	17	56365781	R	I	0.845064	-0.189859	0.0269679	0.874667	1.92e-12
MPO	17:56884063:T_TC	17	56884063	R	I	0.647677	-0.144204	0.0203888	0.883239	1.52e-12
MPO	17:56555631:A_AAA	17	56555631	I	R	0.747764	-0.137549	0.0223903	0.887273	8.08e-10
MPO	1:229586645:G_GT	1	229586645	R	I	0.82538	-0.161864	0.0255687	0.891689	2.44e-10
MPO	17:57040764:AC_A	17	57040764	D	R	0.624271	0.123416	0.0198725	0.907191	5.29e-10
MPO	1:229703456:TAGAA	1	229703456	R	D	0.77344	-0.151707	0.0229311	0.911706	3.7e-11
MPO	17:56943950:CTCAT	17	56943950	R	D	0.633384	-0.132831	0.0199031	0.915976	2.49e-11
MPO	17:56598213:GA_G	17	56598213	R	D	0.625062	0.117646	0.0197579	0.916855	2.61e-09
MPO	1:229692975:TCACA	1	229692975	R	D	0.762795	-0.153479	0.0224932	0.920653	8.89e-12
MPO	17:56973484:AAG_A	17	56973484	D	R	0.615283	0.119296	0.0195435	0.929659	1.03e-09
MPO	17:57183265:ACATA	17	57183265	R	D	0.576119	-0.107856	0.0193342	0.930097	2.43e-08
MPO	17:56632242:TG_T	17	56632242	R	D	0.68872	0.111492	0.0205003	0.932265	5.37e-08
MPO	1:229705486:AT_A	1	229705486	R	D	0.775513	-0.150656	0.0227543	0.932563	3.57e-11
MPO	1:229658595:A_ATT	1	229658595	R	I	0.771893	-0.154317	0.0225767	0.93469	8.19e-12
MPO	17:56454405:CCTTA	17	56454405	R	D	0.590103	0.130064	0.0192337	0.941421	1.36e-11
MPO	11:17341621:C_CT	11	17341621	R	I	0.704777	-0.128613	0.02059	0.943145	4.2e-10
MPO	17:56792675:TGTG_	17	56792675	R	D	0.657462	-0.129834	0.0198699	0.946903	6.4e-11
MPO	17:56786062:T_TG	17	56786062	R	I	0.632248	-0.13149	0.0195015	0.954387	1.56e-11
MPO	17:57086808:T_TTC	17	57086808	R	I	0.639883	0.123064	0.0195537	0.954574	3.1e-10
MPO	17:56559481:T_TAA	17	56559481	I	R	0.762174	-0.137248	0.0219908	0.95607	4.34e-10
MPO	17:56501748:CA_C	17	56501748	R	D	0.778543	-0.136336	0.0225082	0.959367	1.39e-09
MPO	17:56557761:AAAC_	17	56557761	D	R	0.764599	-0.132302	0.0220589	0.95996	2e-09
MPO	17:56757442:CT_C	17	56757442	R	D	0.634349	-0.132289	0.0194751	0.960268	1.1e-11
MPO	1:229655821:CA_C	1	229655821	R	D	0.763566	-0.147922	0.0220334	0.96117	1.9e-11
MPO	1:229587152:TA_T	1	229587152	R	D	0.808295	-0.14726	0.0238002	0.96247	6.12e-10
MPO	17:57086809:T_TC	17	57086809	R	I	0.637489	0.121598	0.0194234	0.964395	3.84e-10
MPO	1:229643271:AT_A	1	229643271	R	D	0.777378	-0.14894	0.0224531	0.965784	3.28e-11
MPO	17:56370434:GAGAA	17	56370434	R	D	0.825327	-0.171325	0.0245137	0.966058	2.77e-12
MPO	17:56973485:AG_A	17	56973485	D	R	0.625923	0.116849	0.0192412	0.970651	1.26e-09
MPO	11:17351873:T_TA	11	17351873	R	I	0.727967	0.139685	0.0209026	0.971836	2.35e-11
MPO	1:229584457:C_CTG	1	229584457	R	I	0.805672	-0.148003	0.0235348	0.975408	3.2e-10
MPO	1:229584456:T_TCT	1	229584456	R	I	0.80557	-0.147902	0.0235232	0.975948	3.23e-10
MPO	1:229655566:G_GTA	1	229655566	R	I	0.769302	-0.146335	0.0220061	0.97971	2.94e-11
MPO	17:56518301:T_TA	17	56518301	R	I	0.770157	-0.129264	0.022002	0.981441	4.23e-09
MPO	17:56984759:TATG_	17	56984759	R	D	0.574873	-0.115026	0.0187931	0.983515	9.32e-10
MPO	17:56381592:T_TA	17	56381592	R	I	0.830018	-0.176631	0.0245485	0.984005	6.24e-13
MPO	17:56575212:C_CT	17	56575212	R	I	0.624993	0.111705	0.0190521	0.984087	4.54e-09
MPO	17:57033816:A_AC	17	57033816	R	I	0.570684	-0.113447	0.018761	0.984225	1.48e-09
MPO	11:17344309:ATC_A	11	17344309	R	D	0.724572	0.135097	0.0207158	0.985198	6.96e-11
MPO	17:56372701:T_TCT	17	56372701	R	I	0.830362	-0.178434	0.0245117	0.986023	3.35e-13
MPO	17:56782473:C_CAG	17	56782473	I	R	0.627934	0.115273	0.0190946	0.986033	1.57e-09
MPO	17:56863336:A_AT	17	56863336	R	I	0.639407	-0.130739	0.0192758	0.986263	1.18e-11
MPO	17:56655740:G_GC	17	56655740	R	I	0.633178	0.114448	0.0191586	0.986534	2.32e-09
MPO	17:56916421:A_AG	17	56916421	I	R	0.629172	0.112888	0.0191078	0.986558	3.46e-09
MPO	17:56797787:AT_A	17	56797787	R	D	0.640381	-0.130779	0.0192661	0.986965	1.14e-11
MPO	17:56478428:GTGGT	17	56478428	R	D	0.60814	0.123127	0.0189918	0.987591	8.98e-11
MPO	17:56560477:A_AT	17	56560477	I	R	0.773367	-0.129946	0.0220277	0.987989	3.65e-09
MPO	11:17352477:TACA_	11	17352477	R	D	0.728029	0.135712	0.0207427	0.989068	6.05e-11
MPO	17:56646111:G_GAT	17	56646111	R	I	0.63235	0.113256	0.0191112	0.990412	3.1e-09
MPO	17:56369242:CACTT	17	56369242	R	D	0.829708	-0.178698	0.024427	0.991012	2.56e-13
MPO	17:56716707:CAGT_	17	56716707	D	R	0.631408	0.114907	0.0190719	0.992005	1.69e-09
MPO	17:56459271:G_GA	17	56459271	R	I	0.610476	0.1269	0.0189584	0.992504	2.18e-11
MPO	17:56363470:A_AG	17	56363470	R	I	0.829795	-0.179411	0.0243994	0.993526	1.94e-13
MPO	17:57015777:GTC_G	17	57015777	R	D	0.571221	-0.113206	0.0186534	0.996716	1.29e-09
MPO	17:56698214:T_TG	17	56698214	R	I	0.640051	-0.129409	0.0191678	0.997914	1.46e-11
MPO	1:229623409:A_ATT	1	229623409	R	I	0.772387	-0.140057	0.0219459	0.999284	1.75e-10
MPO	17:56707603:GAGGC	17	56707603	R	D	0.637308	-0.128247	0.0191008	1.00097	1.89e-11
MPO	17:56804213:GCT_G	17	56804213	R	D	0.63991	-0.12904	0.0191183	1.0027	1.48e-11
MPO	11:17404041:GAA_G	11	17404041	R	D	0.722305	0.126807	0.0204688	1.00562	5.82e-10
NCAM	11:112991957:T_TTC	11	112991957	R	I	0.980259	0.801798	0.105222	0.356675	2.54e-14
NCAM	11:112643452:AG_A	11	112643452	R	D	0.862107	-0.301927	0.0432662	0.358609	2.99e-12
NCAM	11:112835806:T_TA	11	112835806	R	I	0.965771	0.512417	0.080695	0.360525	2.15e-10
NCAM	11:113024177:A_AGT	11	113024177	R	I	0.965499	0.438905	0.0786611	0.388212	2.41e-08
NCAM	11:113055788:ATT_A	11	113055788	R	D	0.938903	0.607744	0.0570042	0.432019	1.54e-26
NCAM	11:112807201:C_CA	11	112807201	R	I	0.870435	0.303742	0.0365277	0.538319	9.14e-17
NCAM	11:113037494:A_AC	11	113037494	R	I	0.935769	0.502668	0.0485715	0.583482	4.23e-25
NCAM	11:112573401:AT_A	11	112573401	R	D	0.731766	0.151949	0.0253663	0.653419	2.1e-09
NCAM	11:112673228:G_GA	11	112673228	R	I	0.715671	0.14327	0.0248105	0.662395	7.72e-09
NCAM	11:113062983:A_AT	11	113062983	R	I	0.90851	0.447442	0.0379796	0.698479	4.88e-32
NCAM	11:113008740:AG_A	11	113008740	R	D	0.557809	-0.185972	0.0219069	0.701663	2.08e-17
NCAM	11:112677119:G_GA	11	112677119	I	R	0.34822	-0.148969	0.0224513	0.724965	3.24e-11
NCAM	11:112679714:TGG_T	11	112679714	R	D	0.67685	0.133477	0.0227572	0.734754	4.48e-09
NCAM	11:112616525:AT_A	11	112616525	R	D	0.600802	-0.29328	0.0211005	0.773625	6.41e-44
NCAM	11:112672659:AT_A	11	112672659	R	D	0.649127	0.146831	0.0211916	0.811084	4.25e-12
NCAM	13:74188013:TA_T	13	74188013	D	R	0.529353	-0.125152	0.0202109	0.815486	5.93e-10
NCAM	11:112916565:A_AG	11	112916565	I	R	0.409517	-0.173776	0.0203684	0.827774	1.44e-17
NCAM	11:112581270:T_TC	11	112581270	I	R	0.372538	-0.165486	0.0207563	0.829914	1.55e-15
NCAM	11:112880053:T_TG	11	112880053	R	I	0.881645	0.235641	0.030934	0.841199	2.59e-14
NCAM	11:112580136:TCTC_	11	112580136	D	R	0.433476	-0.178946	0.020166	0.844625	7.08e-19
NCAM	11:112999670:T_TGC	11	112999670	R	I	0.882924	0.357594	0.0307807	0.858821	3.36e-31
NCAM	11:112902408:C_CA	11	112902408	I	R	0.36386	-0.161235	0.0205663	0.85954	4.51e-15
NCAM	11:112673224:C_CAA	11	112673224	I	R	0.363825	-0.136732	0.0204521	0.859812	2.3e-11
NCAM	11:112854142:A_AT	11	112854142	R	I	0.408296	-0.166701	0.020127	0.861331	1.21e-16
NCAM	11:113054495:AC_A	11	113054495	R	D	0.869946	0.314854	0.0294971	0.865855	1.35e-26
NCAM	11:113054493:CA_C	11	113054493	R	D	0.868131	0.310991	0.0292191	0.871862	1.87e-26
NCAM	11:112642534:C_CA	11	112642534	R	I	0.749815	0.212795	0.0225888	0.873141	4.5e-21
NCAM	11:112617430:CG_C	11	112617430	R	D	0.765849	0.194471	0.0227971	0.90111	1.46e-17
NCAM	11:112660328:G_GA	11	112660328	R	I	0.707196	0.138058	0.0210848	0.901461	5.84e-11
NCAM	11:112916069:AACT_	11	112916069	R	D	0.803238	0.309859	0.0239667	0.907742	3.1e-38
NCAM	11:113036726:C_CT	11	113036726	R	I	0.885585	0.303758	0.0301345	0.925708	6.77e-24
NCAM	11:112874743:AGG_A	11	112874743	R	D	0.881415	0.255125	0.029565	0.926023	6.17e-18
NCAM	11:113127508:CA_C	11	113127508	R	D	0.898672	-0.214062	0.0316625	0.927088	1.37e-11
NCAM	11:112580124:TCTC_	11	112580124	D	R	0.42332	-0.165552	0.0193147	0.927216	1.02e-17
NCAM	11:112618855:A_AAG	11	112618855	R	I	0.756611	0.197889	0.0221337	0.931467	3.87e-19
NCAM	13:74156765:A_ACT	13	74156765	I	R	0.556694	-0.119954	0.019024	0.932699	2.87e-10
NCAM	11:112910881:A_AAA	11	112910881	R	I	0.64257	0.163545	0.0198202	0.932835	1.57e-16
NCAM	11:112571787:G_GGA	11	112571787	I	R	0.435557	-0.167073	0.01911	0.939432	2.28e-18
NCAM	13:74169234:T_TA	13	74169234	I	R	0.559702	-0.11873	0.0189449	0.942338	3.68e-10
NCAM	13:74169239:A_AC	13	74169239	I	R	0.559829	-0.118683	0.0189423	0.94265	3.72e-10
NCAM	11:112678240:A_AT	11	112678240	I	R	0.431383	-0.137572	0.0189905	0.94355	4.35e-13
NCAM	11:112578003:TC_T	11	112578003	D	R	0.432824	-0.166532	0.0189494	0.956566	1.52e-18
NCAM	11:112679098:G_GCC	11	112679098	I	R	0.592717	-0.101141	0.0190477	0.963823	1.1e-07
NCAM	11:112570945:T_TC	11	112570945	I	R	0.446117	-0.165088	0.0187553	0.974032	1.34e-18
NCAM	11:112980929:AT_A	11	112980929	R	D	0.817759	0.37169	0.0237376	0.975171	2.91e-55
NCAM	11:112899235:TAATG	11	112899235	D	R	0.3733	-0.177543	0.0191852	0.977123	2.16e-20
NCAM	11:112568958:TC_T	11	112568958	D	R	0.449302	-0.16521	0.0186812	0.978504	9.26e-19
NCAM	11:112984485:C_CT	11	112984485	R	I	0.42202	-0.183447	0.0186906	0.978681	9.71e-23
NCAM	11:112916070:ACTT_	11	112916070	R	D	0.800964	0.298088	0.0230147	0.980296	2.29e-38
NCAM	11:112673777:A_AC	11	112673777	I	R	0.398246	-0.130805	0.018762	0.986422	3.13e-12
NCAM	11:112847695:CAGGT	11	112847695	R	D	0.871816	0.234492	0.0277698	0.989143	3.06e-17
NCAM	11:112588653:AACC_	11	112588653	D	R	0.45	-0.163867	0.0185829	0.989607	1.16e-18
NCAM	11:112570944:G_GT	11	112570944	I	R	0.452038	-0.164207	0.0185592	0.991353	8.93e-19
NCAM	11:113029015:GT_G	11	113029015	R	D	0.889514	0.334179	0.0295427	0.991649	1.15e-29
NCAM	11:112571788:G_GAT	11	112571788	I	R	0.450912	-0.164938	0.0185436	0.992587	5.86e-19
NCAM	11:112593128:CA_C	11	112593128	D	R	0.432955	-0.16429	0.0186311	0.993924	1.16e-18
NCAM	11:112628826:C_CA	11	112628826	R	I	0.73964	0.184755	0.0209269	0.997799	1.06e-18
NCAM	11:112951984:CG_C	11	112951984	R	D	0.413081	-0.163902	0.0185816	0.999948	1.14e-18
NCAM	11:113011622:A_AT	11	113011622	R	I	0.890862	0.343499	0.0295907	1.00202	3.74e-31
NCAM	11:112682313:A_ATC	11	112682313	I	R	0.415852	-0.12595	0.0184988	1.00333	9.86e-12
NCAM	11:113003194:CT_C	11	113003194	R	D	0.445709	-0.167077	0.0184229	1.00368	1.2e-19
NCAM	11:112982484:CAT_C	11	112982484	R	D	0.896327	0.346992	0.0301325	1.00497	1.1e-30
NCAM	11:113003193:TC_T	11	113003193	R	D	0.44639	-0.167051	0.0183199	1.01406	7.61e-20
NCAM	11:112613547:GA_G	11	112613547	R	D	0.483552	-0.268371	0.0180449	1.02735	4.98e-50
NCAM	11:112615364:AGACA	11	112615364	R	D	0.482745	-0.26848	0.0180195	1.02989	3.32e-50
NCAM	11:112616526:TC_T	11	112616526	R	D	0.482728	-0.268104	0.0180183	1.03008	4.47e-50
NRCAM	11:126271990:G_GGG	11	126271990	R	I	0.708504	-0.160423	0.0244803	0.65632	5.63e-11
NRCAM	11:126287674:T_TTT	11	126287674	I	R	0.518228	0.148541	0.0190083	0.91062	5.52e-15
NRCAM	11:126257659:TTTCT	11	126257659	R	D	0.897718	0.229861	0.0307801	0.93097	8.15e-14
NTproBNP	1:11857525:A_AT	1	11857525	R	I	0.637673	0.341876	0.0316372	0.351527	3.22e-27
NTproBNP	1:11987702:A_AT	1	11987702	R	I	0.930261	-0.333501	0.0505484	0.49222	4.18e-11
NTproBNP	1:11887373:T_TG	1	11887373	I	R	0.779162	0.189294	0.0308181	0.504207	8.13e-10
NTproBNP	1:12011977:AAAAT	1	12011977	R	D	0.934374	-0.305095	0.0495836	0.54607	7.6e-10
NTproBNP	1:11917618:A_AT	1	11917618	R	I	0.810078	-0.307493	0.0310231	0.546302	3.7e-23
NTproBNP	1:11890795:TA_T	1	11890795	R	D	0.868608	-0.255486	0.0361068	0.546651	1.49e-12
NTproBNP	1:12003036:G_GT	1	12003036	R	I	0.934307	-0.320635	0.0493379	0.550691	8.1e-11
NTproBNP	1:12015492:TTTAC	1	12015492	R	D	0.938576	-0.332894	0.0500846	0.56682	3e-11
NTproBNP	1:12004493:C_CAA	1	12004493	R	I	0.941632	-0.330359	0.050071	0.594196	4.17e-11
NTproBNP	1:11825640:C_CA	1	11825640	I	R	0.676703	-0.244962	0.0230022	0.701445	1.75e-26
NTproBNP	1:12076122:GC_G	1	12076122	R	D	0.945475	-0.260561	0.0463446	0.73676	1.88e-08
NTproBNP	1:11932425:T_TGG	1	11932425	R	I	0.662397	-0.197089	0.0218278	0.76736	1.73e-19
NTproBNP	1:11933241:G_GT	1	11933241	R	I	0.952257	-0.244643	0.045987	0.843544	1.04e-07
NTproBNP	1:11831051:GTGTG	1	11831051	D	R	0.656736	-0.204336	0.0206584	0.845488	4.55e-23
NTproBNP	1:11914587:AAAG_	1	11914587	R	D	0.817765	-0.256115	0.0255523	0.845957	1.21e-23
NTproBNP	1:11917620:T_TA	1	11917620	R	I	0.61078	-0.26763	0.0198066	0.859792	1.33e-41
NTproBNP	1:11954342:TTCTA	1	11954342	R	D	0.945801	-0.263358	0.0429099	0.867989	8.38e-10
NTproBNP	1:11891226:TTG_T	1	11891226	R	D	0.621516	-0.218131	0.0195082	0.906602	5.02e-29
NTproBNP	1:11905007:C_CTC	1	11905007	R	I	0.617713	-0.225884	0.0194422	0.907241	3.33e-31
NTproBNP	1:11891227:TG_T	1	11891227	R	D	0.62082	-0.217222	0.0194731	0.909372	6.77e-29
NTproBNP	1:11835187:CA_C	1	11835187	D	R	0.698773	-0.184463	0.020558	0.920726	2.89e-19
NTproBNP	1:11839850:CT_C	1	11839850	R	D	0.841079	-0.136053	0.0255633	0.939989	1.03e-07
NTproBNP	1:11833976:A_AT	1	11833976	I	R	0.710915	-0.181112	0.0204276	0.956953	7.58e-19
NTproBNP	1:11886383:C_CTG	1	11886383	R	I	0.863483	-0.176955	0.027014	0.960492	5.73e-11
NTproBNP	1:11881947:C_CAG	1	11881947	R	I	0.852058	-0.16435	0.0258831	0.977396	2.16e-10
NTproBNP	1:11886385:G_GT	1	11886385	R	I	0.860234	-0.169981	0.026464	0.979869	1.34e-10
NTproBNP	1:11847334:G_GGA	1	11847334	I	R	0.629402	-0.205661	0.0188283	0.983916	8.95e-28
NTproBNP	1:11891496:G_GC	1	11891496	R	I	0.752477	-0.155215	0.0210139	0.990401	1.51e-13
Osteocalcin	4:187172361:T_TA	4	187172361	R	I	0.918404	0.58478	0.0549185	0.352574	1.78e-26
Osteocalcin	4:187163305:TG_T	4	187163305	R	D	0.918382	-0.468958	0.0510364	0.401105	3.98e-20
Osteocalcin	4:187146637:GT_G	4	187146637	R	D	0.78743	0.506296	0.0323622	0.45661	3.61e-55
Osteocalcin	4:187233169:CTCCT	4	187233169	R	D	0.96009	0.406852	0.062137	0.565137	5.84e-11
Osteocalcin	4:187110318:AT_A	4	187110318	R	D	0.90007	-0.296043	0.0396679	0.572354	8.46e-14
Osteocalcin	4:187129670:G_GTT	4	187129670	I	R	0.757109	-0.252099	0.0275816	0.58533	6.24e-20
Osteocalcin	4:187132850:CAT_C	4	187132850	D	R	0.795205	-0.18471	0.0284974	0.62669	9.07e-11
Osteocalcin	4:187114285:TCA_T	4	187114285	R	D	0.694045	0.182422	0.0239529	0.677919	2.62e-14
Osteocalcin	4:187166964:TTG_T	4	187166964	D	R	0.709839	-0.175784	0.0240758	0.702134	2.85e-13
Osteocalcin	4:187191821:A_ACC	4	187191821	R	I	0.761781	-0.230122	0.0250753	0.708581	4.42e-20
Osteocalcin	3:186469269:AAAC_	3	186469269	R	D	0.631691	0.149378	0.0224078	0.72027	2.62e-11
Osteocalcin	4:187163166:CT_C	4	187163166	R	D	0.971773	0.418855	0.0639854	0.751274	5.91e-11
Osteocalcin	4:187173801:G_GCC	4	187173801	I	R	0.660322	-0.27933	0.0209346	0.82481	1.3e-40
Osteocalcin	4:187128734:TTAA_	4	187128734	R	D	0.597964	-0.264741	0.0201013	0.83389	1.3e-39
Osteocalcin	4:187142010:TC_T	4	187142010	D	R	0.470415	-0.415008	0.0195304	0.83421	3.34e-100
Osteocalcin	4:187156500:G_GTT	4	187156500	I	R	0.468406	-0.404298	0.0191926	0.87003	1.65e-98
Osteocalcin	4:187126550:TC_T	4	187126550	R	D	0.582867	-0.263659	0.0194049	0.88227	4.77e-42
Osteocalcin	4:187128737:ATAAT	4	187128737	R	D	0.582835	-0.267334	0.0193473	0.88682	2e-43
Osteocalcin	3:186453430:GAATT	3	186453430	R	D	0.901108	-0.250809	0.0323833	0.8874	9.56e-15
Osteocalcin	3:186438566:TG_T	3	186438566	R	D	0.638672	-0.127975	0.0200637	0.89319	1.79e-10
Osteocalcin	3:186438565:TTG_T	3	186438565	R	D	0.63421	-0.123562	0.0198824	0.90215	5.14e-10
Osteocalcin	3:186441547:CCAGC	3	186441547	R	D	0.797914	-0.16542	0.0237819	0.91456	3.51e-12
Osteocalcin	4:187154272:T_TAA	4	187154272	I	R	0.490717	-0.398235	0.0186094	0.91603	1.34e-101
Osteocalcin	3:186438560:GGTT_	3	186438560	R	D	0.625953	-0.12274	0.0195853	0.91972	3.68e-10
Osteocalcin	4:187173711:GCACC	4	187173711	R	D	0.830357	-0.270873	0.0252028	0.923254	6.07e-27
Osteocalcin	4:187146418:TG_T	4	187146418	R	D	0.881665	-0.232196	0.0290075	0.93678	1.2e-15
Osteocalcin	4:187156504:T_TTT	4	187156504	I	R	0.494337	-0.396934	0.0183675	0.94417	1.42e-103
Osteocalcin	4:187118941:TTATG	4	187118941	R	D	0.603109	0.243201	0.0189043	0.950393	7.1e-38
Osteocalcin	4:187124313:TTCAT	4	187124313	R	D	0.59806	0.242934	0.0188087	0.955962	3.65e-38
Osteocalcin	4:187142011:CA_C	4	187142011	D	R	0.513442	-0.392787	0.0181721	0.96012	1.3e-103
Osteocalcin	4:187164345:TG_T	4	187164345	R	D	0.877277	-0.213671	0.0282016	0.96249	3.55e-14
Osteocalcin	4:187124238:GCACA	4	187124238	R	D	0.604684	-0.233752	0.0187796	0.970743	1.45e-35
Osteocalcin	4:187124231:CAT_C	4	187124231	R	D	0.595595	0.241525	0.018615	0.973403	1.7e-38
Osteocalcin	4:187174441:TTTTG	4	187174441	R	D	0.825568	-0.25744	0.0242112	0.975047	2.09e-26
Osteocalcin	4:187178788:A_ATT	4	187178788	I	R	0.513277	-0.389934	0.0179834	0.97824	2.97e-104
Osteocalcin	3:186443685:AG_A	3	186443685	R	D	0.480195	0.13618	0.0184815	0.97902	1.73e-13
Osteocalcin	4:187171055:C_CA	4	187171055	R	I	0.82647	-0.260546	0.0242234	0.981571	5.56e-27
Osteocalcin	4:187121240:TG_T	4	187121240	R	D	0.594891	0.239125	0.0185216	0.982416	3.92e-38
Osteocalcin	4:187178783:A_ACT	4	187178783	I	R	0.51436	-0.388165	0.0179514	0.98254	1.09e-103
Osteocalcin	4:187123923:CAT_C	4	187123923	D	R	0.638699	-0.164079	0.0192017	0.98581	1.28e-17
Osteocalcin	3:186445186:G_GA	3	186445186	R	I	0.770316	-0.166316	0.0217988	0.99003	2.35e-14
Osteocalcin	4:187212984:GC_G	4	187212984	R	D	0.805034	-0.172583	0.0231312	0.990576	8.58e-14
Osteocalcin	4:187166962:T_TG	4	187166962	R	I	0.881788	-0.224621	0.0282233	0.99085	1.74e-15
Osteocalcin	4:187174797:A_AT	4	187174797	I	R	0.687054	-0.277502	0.0195516	0.99728	1.01e-45
PAI1	7:100769706:T_TG	7	100769706	I	R	0.46331	-0.12322	0.0216672	0.7067	1.29e-08
PMP2	11:126239143:C_CT	11	126239143	R	I	0.756211	0.146188	0.0230432	0.84055	2.24e-10
PMP2	11:126287674:T_TTT	11	126287674	I	R	0.518242	0.13091	0.0191167	0.91062	7.49e-12
PMP2	11:126257659:TTTCT	11	126257659	R	D	0.897695	0.222098	0.0309556	0.93097	7.25e-13
PON1	7:94335592:GT_G	7	94335592	R	D	0.681624	0.195165	0.0292217	0.427068	2.41e-11
PON1	7:94581333:ATAGG	7	94581333	R	D	0.948688	0.389842	0.0588134	0.454595	3.39e-11
PON1	7:94328024:GA_G	7	94328024	R	D	0.616316	0.182993	0.025394	0.522151	5.76e-13
PON1	7:94424695:GAA_G	7	94424695	R	D	0.947094	-0.502206	0.0542874	0.531813	2.23e-20
PON1	7:94477952:CTT_C	7	94477952	R	D	0.947313	-0.51153	0.0542876	0.533332	4.4e-21
PON1	7:94870261:A_AAT	7	94870261	I	R	0.893133	0.678466	0.0378458	0.559958	7.25e-72
PON1	7:94312074:A_AG	7	94312074	R	I	0.968003	-0.4713	0.0664805	0.579509	1.35e-12
PON1	7:94998144:AG_A	7	94998144	R	D	0.980456	-0.822418	0.0837478	0.588441	9.22e-23
PON1	7:94462439:CAT_C	7	94462439	D	R	0.856672	0.181748	0.0332223	0.597545	4.48e-08
PON1	7:94870260:T_TA	7	94870260	I	R	0.896058	0.65144	0.0370505	0.603202	3.35e-69
PON1	7:95158946:C_CT	7	95158946	R	I	0.977233	0.462424	0.0760742	0.607185	1.21e-09
PON1	7:95099732:CT_C	7	95099732	R	D	0.972551	-0.715105	0.0682696	0.625548	1.13e-25
PON1	7:95151196:TC_T	7	95151196	R	D	0.978836	0.444102	0.0771756	0.641607	8.69e-09
PON1	7:94799331:TATG_	7	94799331	R	D	0.853295	0.430101	0.0309131	0.673319	5.26e-44
PON1	7:94839666:AT_A	7	94839666	R	D	0.930321	-0.412477	0.0428879	0.674841	6.74e-22
PON1	7:95416153:ATGCG	7	95416153	R	D	0.965884	-0.340463	0.0603723	0.699249	1.71e-08
PON1	7:94427685:CA_C	7	94427685	D	R	0.42475	0.122013	0.021708	0.709412	1.9e-08
PON1	7:94996322:AC_A	7	94996322	R	D	0.979923	0.553385	0.0745056	0.715097	1.11e-13
PON1	7:95078419:C_CAG	7	95078419	I	R	0.709382	0.221614	0.0225828	0.77725	9.86e-23
PON1	7:94830377:G_GTT	7	94830377	R	I	0.871869	-0.169528	0.029925	0.822254	1.47e-08
PON1	7:94830547:G_GT	7	94830547	R	I	0.855683	-0.214859	0.0283399	0.822955	3.42e-14
PON1	7:94892805:G_GT	7	94892805	R	I	0.632186	0.113045	0.0202704	0.857611	2.45e-08
PON1	7:95087410:AT_A	7	95087410	R	D	0.781057	0.230511	0.0233918	0.870309	6.56e-23
PON1	7:94674027:AAT_A	7	94674027	R	D	0.511381	0.130067	0.0193255	0.880556	1.69e-11
PON1	7:94942932:G_GTA	7	94942932	R	I	0.700664	-0.599102	0.0198523	0.888383	4.61e-200
PON1	7:94411711:CAAT_	7	94411711	R	D	0.531396	0.145088	0.0193213	0.889069	5.95e-14
PON1	7:94931944:G_GA	7	94931944	R	I	0.84139	-0.494517	0.025722	0.902453	2.27e-82
PON1	7:94951617:GT_G	7	94951617	D	R	0.646477	-0.332158	0.019649	0.904259	4.16e-64
PON1	7:95046407:GC_G	7	95046407	R	D	0.908259	0.457232	0.0323635	0.924914	2.55e-45
PON1	7:95055571:A_AAA	7	95055571	R	I	0.448461	-0.108352	0.0190072	0.925714	1.19e-08
PON1	7:95025552:AAG_A	7	95025552	R	D	0.988797	-1.02359	0.0889452	0.933357	1.2e-30
PON1	7:94334448:CT_C	7	94334448	R	D	0.623567	0.104663	0.0193235	0.934729	6.08e-08
PON1	7:95007575:C_CA	7	95007575	R	I	0.989187	-1.03578	0.0904375	0.937928	2.27e-30
PON1	7:94451272:AC_A	7	94451272	D	R	0.4336	0.102069	0.0189426	0.945702	7.11e-08
PON1	7:95144726:TTCTC	7	95144726	R	D	0.906675	-0.182607	0.0322446	0.946217	1.49e-08
PON1	7:94532591:T_TA	7	94532591	I	R	0.582442	0.133033	0.0190282	0.947233	2.72e-12
PON1	7:95151712:AAAT_	7	95151712	R	D	0.742234	0.20832	0.0212705	0.94786	1.2e-22
PON1	7:95031432:T_TA	7	95031432	I	R	0.434091	0.427385	0.0184199	0.948634	4.31e-119
PON1	7:95020174:AC_A	7	95020174	R	D	0.989517	-1.05804	0.091265	0.94883	4.47e-31
PON1	7:95015220:TTAAA	7	95015220	R	D	0.847746	-0.319716	0.0257538	0.950577	2.19e-35
PON1	7:94929341:CAT_C	7	94929341	R	D	0.989492	-1.05371	0.0911983	0.95153	7.04e-31
PON1	7:95479410:GT_G	7	95479410	R	D	0.337095	0.11642	0.0196228	0.952598	2.98e-09
PON1	7:94951638:ATGTA	7	94951638	R	D	0.878774	-0.744892	0.0269903	0.95433	1.16e-167
PON1	7:95480421:A_AT	7	95480421	R	I	0.33801	0.116376	0.0195895	0.955057	2.84e-09
PON1	7:95047150:T_TAC	7	95047150	I	R	0.421216	0.375593	0.0185543	0.9558	4.1e-91
PON1	7:94117796:C_CT	7	94117796	R	I	0.901628	-0.177055	0.0311159	0.956719	1.27e-08
PON1	7:95013827:A_AC	7	95013827	R	I	0.989553	-1.05225	0.0910792	0.957097	7.12e-31
PON1	7:94496570:C_CAG	7	94496570	I	R	0.530329	0.15515	0.0186262	0.95888	8.11e-17
PON1	7:94453356:GA_G	7	94453356	D	R	0.523783	0.142403	0.0186077	0.959791	1.96e-14
PON1	7:95144457:TTTTC	7	95144457	R	D	0.731858	0.195608	0.0209065	0.963172	8.26e-21
PON1	7:95007580:CT_C	7	95007580	R	D	0.98955	-1.04857	0.0907884	0.963712	7.42e-31
PON1	7:95007089:CCAAA	7	95007089	R	D	0.989551	-1.04815	0.0907655	0.964325	7.57e-31
PON1	7:94564106:ATG_A	7	94564106	R	D	0.505953	-0.122043	0.0185078	0.966621	4.28e-11
PON1	7:94981866:CT_C	7	94981866	R	D	0.753298	-0.480204	0.0205711	0.96754	1.6e-120
PON1	7:95508853:AAG_A	7	95508853	D	R	0.679139	-0.107223	0.019858	0.96776	6.68e-08
PON1	7:94932669:TGC_T	7	94932669	R	D	0.866216	-0.347009	0.0271629	0.968887	2.26e-37
PON1	7:95032438:C_CAT	7	95032438	R	I	0.759191	-0.571895	0.0207762	0.969581	8.48e-167
PON1	7:94462828:TA_T	7	94462828	D	R	0.524749	0.141805	0.0185286	0.969615	1.96e-14
PON1	7:94919106:AAGGT	7	94919106	R	D	0.986564	-0.96379	0.0800226	0.970485	2.09e-33
PON1	7:94998145:GA_G	7	94998145	R	D	0.989537	-1.04128	0.0903741	0.971499	1.02e-30
PON1	7:94944183:GA_G	7	94944183	R	D	0.738987	-0.548273	0.0200547	0.972709	1.46e-164
PON1	7:95034252:G_GTT	7	95034252	R	I	0.772884	-0.568094	0.0210796	0.973558	5.71e-160
PON1	7:94937696:T_TAA	7	94937696	I	R	0.269943	0.848633	0.0182762	0.975149	0
PON1	7:94927340:CCTTT	7	94927340	R	D	0.942762	-0.477987	0.0394762	0.976117	9.55e-34
PON1	7:95038190:CTGTT	7	95038190	R	D	0.772997	-0.567278	0.0210565	0.976645	7.31e-160
PON1	7:94928554:AAC_A	7	94928554	R	D	0.945525	-0.462433	0.0404811	0.97742	3.19e-30
PON1	7:94982765:ATACT	7	94982765	R	D	0.989575	-1.04147	0.0902589	0.977533	8.42e-31
PON1	7:94470091:C_CA	7	94470091	I	R	0.542284	0.145956	0.0184662	0.978728	2.7e-15
PON1	7:94989606:T_TAA	7	94989606	R	I	0.989375	-1.04239	0.0891273	0.980737	1.34e-31
PON1	7:95062919:GC_G	7	95062919	R	D	0.735303	-0.544758	0.0201478	0.980822	5.28e-161
PON1	7:94652836:AATT_	7	94652836	R	D	0.482159	0.0974535	0.0183056	0.987148	1.02e-07
PON1	7:94976273:CT_C	7	94976273	R	D	0.989554	-1.02901	0.0897677	0.987237	2.02e-30
PON1	7:95092993:GC_G	7	95092993	R	D	0.720295	-0.162348	0.0201344	0.990243	7.43e-16
PON1	7:94595427:CTGTT	7	94595427	R	D	0.558086	0.141824	0.0183981	0.991852	1.27e-14
PON1	7:94726723:AAGAG	7	94726723	R	D	0.573502	0.125163	0.0184371	0.993403	1.13e-11
PON1	7:94940478:TG_T	7	94940478	R	D	0.793071	-0.743785	0.0208304	0.994135	3.11e-279
PON1	7:94649129:TC_T	7	94649129	R	D	0.547383	0.143748	0.0182874	0.995817	3.83e-15
PON1	7:94479699:C_CAT	7	94479699	I	R	0.537297	0.141248	0.0183016	0.996733	1.18e-14
PON1	7:94932664:ATGCT	7	94932664	R	D	0.844104	-0.429296	0.0248565	0.996834	7.78e-67
PON1	7:94935198:CA_C	7	94935198	R	D	0.818749	-1.03383	0.0202514	1.00067	0
PON1	7:94572936:CT_C	7	94572936	D	R	0.545777	0.132619	0.0181983	1.00921	3.16e-13
REG1A	19:49203589:TA_T	19	49203589	R	D	0.818816	-0.476359	0.0689565	0.117803	4.91e-12
REG1A	19:49177696:AG_A	19	49177696	R	D	0.473512	0.311182	0.044236	0.170618	2e-12
REG1A	19:49252547:C_CAA	19	49252547	R	I	0.72855	-0.312127	0.0398312	0.267794	4.64e-15
REG1A	19:49213528:A_AT	19	49213528	R	I	0.640783	0.303663	0.0350639	0.295986	4.71e-18
REG1A	19:49208344:AC_A	19	49208344	R	D	0.547227	0.270044	0.0311253	0.349081	4.1e-18
REG1A	19:49213530:TA_T	19	49213530	R	D	0.572958	0.262955	0.0304622	0.369298	6.02e-18
REG1A	19:49211488:CAAAA	19	49211488	R	D	0.555893	0.258421	0.0297194	0.384072	3.46e-18
REG1A	19:49252574:TA_T	19	49252574	R	D	0.719339	-0.222062	0.0328513	0.389049	1.38e-11
REG1A	2:79284031:G_GAA	2	79284031	I	R	0.633453	-0.265537	0.0290535	0.417076	6.27e-20
REG1A	2:79331820:C_CAT	2	79331820	I	R	0.90516	0.347813	0.0395115	0.599983	1.33e-18
REG1A	2:79339720:CCTT_	2	79339720	R	D	0.944131	0.279188	0.0495356	0.625493	1.74e-08
REG1A	19:49237748:T_TC	19	49237748	I	R	0.451036	0.171947	0.0232488	0.629052	1.4e-13
REG1A	2:79339726:TCTG_	2	79339726	R	D	0.944749	0.278606	0.0495794	0.631254	1.92e-08
REG1A	9:136145418:AC_A	9	136145418	R	D	0.751455	-0.164907	0.0254	0.68667	8.45e-11
REG1A	2:79316305:AG_A	2	79316305	D	R	0.675301	0.171615	0.0222068	0.770486	1.09e-14
REG1A	2:79316304:A_AG	2	79316304	I	R	0.691557	0.164103	0.0220804	0.801545	1.07e-13
REG1A	19:49239052:T_TC	19	49239052	R	I	0.54321	0.183551	0.0200275	0.841385	4.96e-20
REG1A	2:79257634:A_AT	2	79257634	I	R	0.789856	-0.202423	0.024232	0.859275	6.62e-17
REG1A	19:49232029:G_GCA	19	49232029	I	R	0.413569	0.151676	0.0199972	0.869444	3.33e-14
REG1A	2:79322243:AGCTG	2	79322243	R	D	0.895691	0.24285	0.031843	0.885738	2.41e-14
REG1A	2:79273892:C_CA	2	79273892	R	I	0.873325	0.201532	0.0292049	0.899896	5.18e-12
REG1A	19:49247999:T_TA	19	49247999	I	R	0.4029	0.147763	0.0196397	0.909324	5.32e-14
REG1A	2:79319104:G_GT	2	79319104	R	I	0.84148	0.183034	0.0262761	0.909467	3.27e-12
REG1A	9:136146448:TAAGA	9	136146448	R	D	0.685592	-0.138004	0.0204691	0.91022	1.56e-11
REG1A	9:136132908:T_TC	9	136132908	R	I	0.661347	-0.126094	0.02021	0.91094	4.4e-10
REG1A	19:49247998:G_GC	19	49247998	I	R	0.403336	0.147609	0.0196185	0.910967	5.31e-14
REG1A	9:136149095:CA_C	9	136149095	R	D	0.656495	-0.125967	0.020038	0.92224	3.25e-10
REG1A	9:136146061:T_TA	9	136146061	R	I	0.682251	-0.138755	0.0203043	0.92339	8.27e-12
REG1A	9:136146068:A_AT	9	136146068	R	I	0.679647	-0.136092	0.0200979	0.9395	1.28e-11
REG1A	9:136145907:G_GA	9	136145907	R	I	0.675217	-0.134713	0.0197944	0.96177	1.01e-11
REG1A	2:79258506:GGT_G	2	79258506	D	R	0.810264	-0.205482	0.0237387	0.972139	4.89e-18
REG1A	2:79246758:CTAAA	2	79246758	R	D	0.862732	0.183009	0.027095	0.982155	1.44e-11
REG1A	2:79258510:TAA_T	2	79258510	D	R	0.812608	-0.203759	0.0236934	0.985453	7.99e-18
REG1A	2:79244665:G_GT	2	79244665	I	R	0.813922	-0.204192	0.0236877	0.991579	6.69e-18
Resistin	4:187142010:TC_T	4	187142010	D	R	0.470226	0.130588	0.0202827	0.83421	1.21e-10
Resistin	4:187156500:G_GTT	4	187156500	I	R	0.468289	0.140846	0.0199096	0.87003	1.5e-12
Resistin	4:187154272:T_TAA	4	187154272	I	R	0.490591	0.138268	0.0193273	0.91603	8.43e-13
Resistin	4:187156504:T_TTT	4	187156504	I	R	0.494175	0.135721	0.0190948	0.94417	1.18e-12
Resistin	4:187142011:CA_C	4	187142011	D	R	0.5133	0.136803	0.0188947	0.96012	4.48e-13
Resistin	4:187178788:A_ATT	4	187178788	I	R	0.513133	0.136116	0.0187055	0.97824	3.42e-13
Resistin	4:187178783:A_ACT	4	187178783	I	R	0.514208	0.136101	0.018669	0.98254	3.09e-13
Resistin	19:7693528:A_AGG	19	7693528	R	I	0.853971	-0.148322	0.0263307	0.982591	1.77e-08
SAA1	5:55303619:G_GAT	5	55303619	R	I	0.812486	-0.23191	0.0348469	0.443101	2.83e-11
SAA1	5:55317918:A_AT	5	55317918	R	I	0.861324	-0.24521	0.0390938	0.445117	3.56e-10
SAA1	5:55318614:AAG_A	5	55318614	R	D	0.9071	-0.298547	0.0426366	0.526055	2.52e-12
SAA1	5:55235980:TAC_T	5	55235980	R	D	0.885066	-0.248643	0.039208	0.534175	2.27e-10
SAA1	5:55286117:AAAG_	5	55286117	R	D	0.890953	-0.257956	0.037284	0.601873	4.56e-12
SAA1	5:55301873:T_TA	5	55301873	R	I	0.888494	-0.268894	0.0362239	0.629077	1.14e-13
SAA1	5:55284642:G_GA	5	55284642	R	I	0.902734	-0.283355	0.0377793	0.648305	6.37e-14
SAA1	9:136138765:GCGCC	9	136138765	R	D	0.874824	0.299176	0.0339354	0.64948	1.19e-18
SAA1	5:55269095:C_CAT	5	55269095	R	I	0.840084	-0.211063	0.0295531	0.702719	9.21e-13
SAA1	9:136145424:AC_A	9	136145424	R	D	0.79393	0.197004	0.0256188	0.76097	1.47e-14
SAA1	5:55254276:T_TA	5	55254276	R	I	0.899949	-0.258485	0.0340535	0.780863	3.19e-14
SAA1	5:55232192:T_TA	5	55232192	R	I	0.885257	-0.241317	0.0320023	0.788966	4.68e-14
SAA1	5:55251509:T_TG	5	55251509	R	I	0.841225	-0.197881	0.0278364	0.794606	1.17e-12
SAA1	5:55251510:G_GT	5	55251510	R	I	0.839197	-0.198538	0.0276604	0.798835	7.09e-13
SAA1	9:136149709:AC_A	9	136149709	R	D	0.836794	0.240045	0.0272295	0.80548	1.19e-18
SAA1	5:55263321:TA_T	5	55263321	R	D	0.861575	-0.210983	0.0284985	0.850401	1.33e-13
SAA1	3:98372226:C_CAG	3	98372226	I	R	0.756326	-0.150716	0.0223683	0.884797	1.61e-11
SAA1	9:136139907:GAAAC	9	136139907	R	D	0.76678	0.176414	0.0221577	0.92811	1.7e-15
SDF1	9:136355909:AG_A	9	136355909	R	D	0.899847	0.744709	0.0777139	0.14906	9.45e-22
SDF1	9:136184771:ACTG_	9	136184771	R	D	0.951106	0.564418	0.0716771	0.3444	3.42e-15
SDF1	9:136138765:GCGCC	9	136138765	R	D	0.875112	0.450201	0.0338326	0.64948	2.12e-40
SDF1	9:136145418:AC_A	9	136145418	R	D	0.751771	0.277062	0.02508	0.68667	2.26e-28
SDF1	9:136145403:AC_A	9	136145403	R	D	0.73184	0.252671	0.0244781	0.69166	5.59e-25
SDF1	9:136145424:AC_A	9	136145424	R	D	0.794309	0.30802	0.0255621	0.76097	1.94e-33
SDF1	9:136149709:AC_A	9	136149709	R	D	0.837192	0.356843	0.0271604	0.80548	1.98e-39
SDF1	4:187156500:G_GTT	4	187156500	I	R	0.468223	0.147923	0.0196596	0.87003	5.3e-14
SDF1	9:136146448:TAAGA	9	136146448	R	D	0.686024	0.220836	0.0202245	0.91022	9.33e-28
SDF1	9:136132908:T_TC	9	136132908	R	I	0.661642	0.209442	0.0199565	0.91094	9.12e-26
SDF1	4:187154272:T_TAA	4	187154272	I	R	0.49051	0.136756	0.0190914	0.91603	7.88e-13
SDF1	9:136149095:CA_C	9	136149095	R	D	0.656817	0.208352	0.0197878	0.92224	6.33e-26
SDF1	9:136146061:T_TA	9	136146061	R	I	0.682654	0.221219	0.0200583	0.92339	2.78e-28
SDF1	9:136139907:GAAAC	9	136139907	R	D	0.767263	0.27065	0.0221144	0.92811	1.93e-34
SDF1	9:136146068:A_AT	9	136146068	R	I	0.680064	0.216763	0.0198572	0.9395	9.65e-28
SDF1	4:187156504:T_TTT	4	187156504	I	R	0.494109	0.140181	0.0188478	0.94417	1.03e-13
SDF1	4:187142011:CA_C	4	187142011	D	R	0.513206	0.131063	0.0186518	0.96012	2.11e-12
SDF1	9:136145907:G_GA	9	136145907	R	I	0.675674	0.215518	0.0195549	0.96177	3.02e-28
SDF1	4:187165398:AGTTT	4	187165398	R	D	0.892435	-0.296071	0.0299822	0.96191	5.35e-23
SDF1	4:187163470:CCT_C	4	187163470	R	D	0.88853	-0.294886	0.0294101	0.97169	1.16e-23
SDF1	4:187178788:A_ATT	4	187178788	I	R	0.513083	0.13021	0.0184612	0.97824	1.75e-12
SDF1	4:187178783:A_ACT	4	187178783	I	R	0.51417	0.129948	0.0184249	0.98254	1.75e-12
SERPINA10	14:94830102:GCC_G	14	94830102	R	D	0.84218	-0.328543	0.0375707	0.419801	2.24e-18
SERPINA10	14:94691790:A_AG	14	94691790	R	I	0.945744	0.783456	0.0581127	0.454195	2.01e-41
SERPINA10	14:94872604:G_GC	14	94872604	R	I	0.720612	0.19199	0.0265157	0.580359	4.47e-13
SERPINA10	13:113822134:ATCTT	13	113822134	D	R	0.727881	0.205763	0.0263671	0.598988	6.01e-15
SERPINA10	14:94690224:G_GT	14	94690224	R	I	0.924689	0.780739	0.0430224	0.617133	1.35e-73
SERPINA10	14:94700251:TA_T	14	94700251	R	D	0.974691	-0.443583	0.0713024	0.646717	4.94e-10
SERPINA10	14:94595072:G_GC	14	94595072	R	I	0.966131	0.708109	0.0600678	0.699149	4.47e-32
SERPINA10	14:94582075:T_TG	14	94582075	R	I	0.951847	0.659093	0.0504212	0.710299	4.78e-39
SERPINA10	14:94611889:AG_A	14	94611889	R	D	0.818961	0.362951	0.0272036	0.741274	1.32e-40
SERPINA10	14:94765147:G_GC	14	94765147	I	R	0.834821	0.320981	0.0280208	0.757198	2.22e-30
SERPINA10	14:94642724:CT_C	14	94642724	R	D	0.983289	0.504397	0.0821685	0.769841	8.33e-10
SERPINA10	14:94663626:AG_A	14	94663626	R	D	0.983493	0.489297	0.0821012	0.781657	2.53e-09
SERPINA10	14:94755809:AAC_A	14	94755809	R	D	0.979052	0.524866	0.0709053	0.802568	1.34e-13
SERPINA10	13:113810015:C_CTT	13	113810015	R	I	0.861047	0.211672	0.0291723	0.814662	3.99e-13
SERPINA10	14:94599613:TC_T	14	94599613	R	D	0.476931	-0.601777	0.0190001	0.81974	3.73e-220
SERPINA10	14:94599322:CAT_C	14	94599322	R	D	0.944035	0.67625	0.0432983	0.824757	5.46e-55
SERPINA10	14:94781626:C_CAG	14	94781626	I	R	0.852708	0.157369	0.0286504	0.824951	3.96e-08
SERPINA10	14:94646286:AACT_	14	94646286	R	D	0.456542	-0.83544	0.0177491	0.827737	0
SERPINA10	14:94587343:C_CTC	14	94587343	R	I	0.551101	-0.328384	0.0198164	0.835093	1.12e-61
SERPINA10	14:94587342:C_CCT	14	94587342	R	I	0.551111	-0.32826	0.0198155	0.835205	1.23e-61
SERPINA10	14:94637153:A_AT	14	94637153	R	I	0.849865	0.653282	0.0268366	0.838561	6.88e-131
SERPINA10	14:94742989:C_CA	14	94742989	R	I	0.657696	0.838062	0.0183896	0.853512	0
SERPINA10	14:94821037:CA_C	14	94821037	R	D	0.957534	-0.269729	0.0487275	0.864733	3.1e-08
SERPINA10	13:113822135:TCTTG	13	113822135	D	R	0.788431	0.178953	0.0235827	0.889183	3.24e-14
SERPINA10	14:94615463:GT_G	14	94615463	R	D	0.933693	0.650159	0.0387059	0.905288	2.55e-63
SERPINA10	14:94856386:G_GCC	14	94856386	I	R	0.571892	-0.137658	0.0193569	0.907251	1.15e-12
SERPINA10	14:94554848:T_TTT	14	94554848	R	I	0.880071	0.171988	0.0298235	0.909084	8.08e-09
SERPINA10	13:113840341:CAAAA	13	113840341	D	R	0.794145	0.174788	0.0236285	0.910158	1.39e-13
SERPINA10	14:94668261:A_ATG	14	94668261	R	I	0.893296	0.63806	0.0307446	0.910986	1.14e-95
SERPINA10	14:94680858:G_GA	14	94680858	R	I	0.750229	0.612461	0.0212196	0.913642	3.49e-183
SERPINA10	14:94785622:T_TA	14	94785622	I	R	0.509987	0.103443	0.0191369	0.914145	6.47e-08
SERPINA10	14:94650736:C_CA	14	94650736	R	I	0.902401	0.644434	0.0320294	0.914757	4.92e-90
SERPINA10	14:94651844:AAAAC	14	94651844	R	D	0.902257	0.64431	0.0319981	0.915283	3.58e-90
SERPINA10	14:94645453:TTAAG	14	94645453	R	D	0.858155	0.673092	0.0259101	0.938611	8.78e-149
SERPINA10	14:94554847:T_TTT	14	94554847	R	I	0.88659	0.161045	0.0300089	0.944247	8.02e-08
SERPINA10	14:94675193:TA_T	14	94675193	R	D	0.860308	0.677721	0.0260338	0.945255	2.13e-149
SERPINA10	14:94621269:AG_A	14	94621269	R	D	0.841493	0.423126	0.0252133	0.951176	3.31e-63
SERPINA10	14:94554849:T_TTC	14	94554849	R	I	0.885893	0.164733	0.0298126	0.95155	3.28e-08
SERPINA10	14:94601149:G_GT	14	94601149	I	R	0.60625	0.582254	0.0179302	0.956164	2.53e-231
SERPINA10	14:94633027:T_TCA	14	94633027	I	R	0.825759	0.401574	0.0242317	0.962845	1.11e-61
SERPINA10	14:94657687:C_CTT	14	94657687	I	R	0.834383	0.423407	0.024743	0.968905	1.2e-65
SERPINA10	14:94646287:ACTT_	14	94646287	R	D	0.407129	-0.808972	0.0165533	0.969171	0
SERPINA10	14:94865071:A_AG	14	94865071	I	R	0.576916	-0.130453	0.0187352	0.974009	3.33e-12
SERPINA10	14:94840600:G_GT	14	94840600	R	I	0.865617	-0.217463	0.0272864	0.975064	1.59e-15
SERPINA10	14:94858576:G_GA	14	94858576	I	R	0.565571	-0.135952	0.0186383	0.975555	3e-13
SERPINA10	14:94809600:G_GAA	14	94809600	I	R	0.788499	0.203816	0.0227692	0.976072	3.51e-19
SERPINA10	14:94832647:AG_A	14	94832647	R	D	0.908645	0.282718	0.0322049	0.976687	1.65e-18
SERPINA10	13:113829790:GT_G	13	113829790	R	D	0.808223	0.176979	0.0234392	0.978179	4.33e-14
SERPINA10	14:94816842:T_TG	14	94816842	I	R	0.78272	0.205666	0.0224841	0.982754	5.84e-20
SERPINA10	14:94776754:AC_A	14	94776754	R	D	0.773334	-0.11937	0.0219299	0.984193	5.23e-08
SERPINA10	14:94737265:AC_A	14	94737265	R	D	0.701795	0.640903	0.0187311	0.98963	1.4e-256
SERPINA10	14:94563438:A_AG	14	94563438	I	R	0.49212	-0.159679	0.0185812	0.990513	8.43e-18
SERPINA10	14:94601153:T_TC	14	94601153	R	I	0.400182	-0.587241	0.0175258	0.99196	3.8e-246
SERPINA10	14:94816164:TC_T	14	94816164	D	R	0.78721	0.202717	0.0225473	0.993277	2.46e-19
SERPINA10	14:94600634:GA_G	14	94600634	R	D	0.40354	-0.573201	0.0175287	0.995177	1.53e-234
SERPINA10	14:94564962:CA_C	14	94564962	R	D	0.599042	0.105712	0.0188128	0.995457	1.92e-08
SERPINA10	14:94825231:A_AG	14	94825231	I	R	0.788379	0.192383	0.0225968	0.995962	1.68e-17
SERPINA10	14:94633024:A_ATC	14	94633024	I	R	0.833593	0.421428	0.0242995	0.996149	2.23e-67
SERPINA10	14:94781528:TA_T	14	94781528	R	D	0.785525	-0.131029	0.0221625	1.00081	3.38e-09
SERPINA10	14:94742985:G_GC	14	94742985	I	R	0.403269	-0.805084	0.016218	1.00217	0
SERPINA10	14:94721701:C_CAA	14	94721701	R	I	0.835872	0.414924	0.0243852	1.00277	6.32e-65
SERPINA10	14:94742398:TG_T	14	94742398	R	D	0.838269	0.427132	0.0244717	1.0067	3.21e-68
SERPINA10	14:94738925:CT_C	14	94738925	R	D	0.838191	0.427789	0.0244542	1.00838	1.61e-68
SERPINA10	14:94730247:GAA_G	14	94730247	R	D	0.837873	0.425737	0.0243999	1.01166	3.55e-68
SERPINA10	14:94696808:CAT_C	14	94696808	R	D	0.837755	0.426535	0.0243541	1.01467	1.12e-68
SERPINA10	14:94696039:C_CTT	14	94696039	I	R	0.409886	-0.801608	0.0159637	1.02253	0
sGP130	11:18269036:A_AAC	11	18269036	R	I	0.671544	0.297649	0.0459724	0.172375	9.51e-11
sGP130	11:18280058:AAAAA	11	18280058	R	D	0.848407	0.425848	0.0467297	0.284732	8.01e-20
sGP130	11:18449858:A_AC	11	18449858	R	I	0.919444	-0.372448	0.0443378	0.565611	4.46e-17
sGP130	11:18280065:AAG_A	11	18280065	D	R	0.535411	-0.3447	0.0230145	0.625678	1.03e-50
sGP130	11:18303122:CT_C	11	18303122	D	R	0.745363	-0.579841	0.0244527	0.683806	2.67e-124
sGP130	11:18286710:AAGAC	11	18286710	R	D	0.558731	0.234137	0.0214987	0.720458	1.28e-27
sGP130	11:18277204:A_AAT	11	18277204	I	R	0.585492	-0.335836	0.0215529	0.720651	9.66e-55
sGP130	11:18286714:CAGAG	11	18286714	R	D	0.550145	0.234806	0.0212896	0.731902	2.77e-28
sGP130	11:18280066:AG_A	11	18280066	D	R	0.605119	-0.327034	0.0212713	0.759059	2.43e-53
sGP130	11:18302488:AG_A	11	18302488	R	D	0.533775	0.247821	0.0203527	0.797281	4.16e-34
sGP130	11:18301129:AG_A	11	18301129	R	D	0.729151	0.164198	0.0224972	0.819816	2.91e-13
sGP130	11:18445928:C_CA	11	18445928	R	I	0.839214	-0.248464	0.0272395	0.822829	7.41e-20
sGP130	11:18384220:T_TC	11	18384220	I	R	0.653059	-0.363536	0.020301	0.859949	1.03e-71
sGP130	11:18462338:CATG_	11	18462338	D	R	0.73405	-0.143357	0.0215347	0.907698	2.79e-11
sGP130	11:18411471:CT_C	11	18411471	R	D	0.820944	-0.254367	0.0246916	0.924567	6.92e-25
sGP130	11:18454115:T_TC	11	18454115	R	I	0.859951	-0.248711	0.0270093	0.936828	3.31e-20
sGP130	11:18465009:T_TTC	11	18465009	R	I	0.867578	-0.251577	0.0275683	0.942797	7.14e-20
sGP130	11:18465010:T_TC	11	18465010	R	I	0.866462	-0.251067	0.0273709	0.949335	4.61e-20
sGP130	11:18441682:ATAGA	11	18441682	R	D	0.852894	-0.250808	0.026287	0.951555	1.41e-21
sGP130	11:18450649:C_CTT	11	18450649	R	I	0.852312	-0.249043	0.0262036	0.954055	2.02e-21
sGP130	11:18295307:CT_C	11	18295307	R	D	0.692328	0.147832	0.0200108	0.959711	1.49e-13
sGP130	11:18381774:AT_A	11	18381774	R	D	0.483422	0.228768	0.0185963	0.959917	8.86e-35
sGP130	11:18386624:AG_A	11	18386624	D	R	0.696981	-0.344197	0.0198383	0.97154	1.97e-67
sGP130	11:18377031:A_AAA	11	18377031	I	R	0.684745	-0.3434	0.0195933	0.973437	9.01e-69
sGP130	11:18350723:C_CAT	11	18350723	I	R	0.681856	-0.339646	0.0195371	0.974518	1.08e-67
sGP130	1:66128211:C_CT	1	66128211	I	R	0.36453	-0.118833	0.0190746	0.976913	4.67e-10
sGP130	11:18359983:ATGTT	11	18359983	D	R	0.683691	-0.338418	0.0195274	0.979069	2.77e-67
sGP130	11:18458458:TC_T	11	18458458	R	D	0.855121	-0.246193	0.026036	0.981802	3.2e-21
sGP130	11:18353640:CG_C	11	18353640	D	R	0.688026	-0.340971	0.0194785	0.991558	1.31e-68
sGP130	11:18340858:AT_A	11	18340858	D	R	0.686907	-0.3376	0.0194282	0.995871	1.24e-67
sGP130	11:18340861:AG_A	11	18340861	D	R	0.686912	-0.337594	0.019428	0.995897	1.24e-67
sGP130	11:18324823:T_TA	11	18324823	I	R	0.69184	-0.34036	0.0194821	0.998575	2.41e-68
sRAGE	6:32440677:T_TC	6	32440677	I	R	0.596913	-0.343676	0.0565451	0.109521	1.22e-09
sRAGE	6:31319461:CA_C	6	31319461	R	D	0.887527	0.398697	0.0591596	0.24502	1.59e-11
sRAGE	6:32099103:C_CG	6	32099103	I	R	0.815341	0.287677	0.034902	0.453178	1.69e-16
sRAGE	6:32841095:T_TA	6	32841095	R	I	0.941115	0.311803	0.0546019	0.493398	1.13e-08
sRAGE	6:31326322:TAC_T	6	31326322	R	D	0.758207	0.170975	0.0302655	0.500089	1.61e-08
sRAGE	6:31225196:T_TA	6	31225196	R	I	0.908092	0.246967	0.0447924	0.509338	3.52e-08
sRAGE	6:32431542:C_CCA	6	32431542	I	R	0.75812	-0.185999	0.0288381	0.54441	1.12e-10
sRAGE	6:31278640:TTATA	6	31278640	R	D	0.879522	0.224811	0.0381245	0.55585	3.71e-09
sRAGE	6:31273655:CAGT_	6	31273655	R	D	0.782509	0.156716	0.0287676	0.604127	5.1e-08
sRAGE	6:31235354:T_TC	6	31235354	R	I	0.870162	0.197077	0.0350883	0.612096	1.95e-08
sRAGE	6:31226330:TTGA_	6	31226330	R	D	0.872089	0.20332	0.0344175	0.64168	3.47e-09
sRAGE	6:31086617:C_CT	6	31086617	R	I	0.537725	0.141712	0.0226974	0.65328	4.28e-10
sRAGE	6:33024813:TTC_T	6	33024813	R	D	0.959282	0.297796	0.0561193	0.689849	1.12e-07
sRAGE	6:31273660:GT_G	6	31273660	R	D	0.850945	0.190988	0.0306728	0.720114	4.77e-10
sRAGE	6:31475619:CTAGG	6	31475619	R	D	0.855809	0.165194	0.0296826	0.79173	2.62e-08
sRAGE	6:31329587:A_AT	6	31329587	R	I	0.850257	0.236274	0.0286728	0.795142	1.72e-16
sRAGE	6:31271493:G_GT	6	31271493	R	I	0.887013	0.174228	0.0327497	0.805465	1.04e-07
sRAGE	6:31271482:A_AG	6	31271482	R	I	0.886062	0.172619	0.0324822	0.812668	1.07e-07
sRAGE	6:32849284:AG_A	6	32849284	R	D	0.676487	0.123815	0.0215711	0.81954	9.47e-09
sRAGE	6:32850251:CA_C	6	32850251	R	D	0.665096	0.118097	0.0213333	0.821019	3.1e-08
sRAGE	6:31812727:ACTT_	6	31812727	R	D	0.890873	0.233524	0.0323	0.828897	4.83e-13
sRAGE	6:31273662:AGG_A	6	31273662	R	D	0.883946	0.212415	0.0319086	0.830092	2.8e-11
sRAGE	4:187142010:TC_T	4	187142010	D	R	0.470069	0.13934	0.0202436	0.83421	5.85e-12
sRAGE	6:31066827:CA_C	6	31066827	R	D	0.890431	0.228552	0.0321655	0.834396	1.2e-12
sRAGE	6:31272667:CTTCT	6	31272667	R	D	0.886203	0.18239	0.0317478	0.844551	9.19e-09
sRAGE	6:31271972:AGT_A	6	31271972	R	D	0.88143	0.183017	0.0312504	0.847709	4.73e-09
sRAGE	6:32802364:ATGTG	6	32802364	R	D	0.963845	0.493345	0.0532869	0.850432	2.08e-20
sRAGE	6:31271322:AAG_A	6	31271322	R	D	0.878031	0.179471	0.0304746	0.867941	3.88e-09
sRAGE	6:31339041:TA_T	6	31339041	D	R	0.56393	-0.11172	0.019804	0.874535	1.69e-08
sRAGE	6:31402666:TAC_T	6	31402666	R	D	0.736315	0.140639	0.0220988	0.87755	1.96e-10
sRAGE	6:30982090:CAT_C	6	30982090	R	D	0.931204	0.333826	0.038562	0.878687	4.85e-18
sRAGE	6:31338416:C_CAG	6	31338416	I	R	0.570057	-0.10638	0.0196361	0.894091	6.04e-08
sRAGE	6:30172357:G_GCT	6	30172357	R	I	0.954652	0.302678	0.0460737	0.899027	5.05e-11
sRAGE	6:31072809:C_CT	6	31072809	R	I	0.901478	0.206945	0.032512	0.899544	1.95e-10
sRAGE	6:31344010:A_ATA	6	31344010	R	I	0.909716	0.270041	0.0336016	0.899786	9.24e-16
sRAGE	6:32112848:A_AT	6	32112848	I	R	0.617943	-0.106185	0.0199115	0.902618	9.67e-08
sRAGE	6:31271321:A_AG	6	31271321	R	I	0.873183	0.172477	0.0293113	0.907313	4e-09
sRAGE	4:187154272:T_TAA	4	187154272	I	R	0.490537	0.128046	0.0193109	0.91603	3.34e-11
sRAGE	6:31420389:GC_G	6	31420389	R	D	0.908352	0.266144	0.0330902	0.916296	8.77e-16
sRAGE	6:31338984:AATCT	6	31338984	R	D	0.699594	0.121379	0.0208614	0.919	5.94e-09
sRAGE	6:31534010:CTT_C	6	31534010	R	D	0.853631	0.144274	0.0269943	0.925049	9.06e-08
sRAGE	6:31072136:ACT_A	6	31072136	R	D	0.899668	0.197426	0.0317342	0.929484	4.93e-10
sRAGE	6:31072139:CTCTT	6	31072139	R	D	0.899145	0.19821	0.0315494	0.936106	3.33e-10
sRAGE	6:31249835:T_TG	6	31249835	R	I	0.84204	0.140662	0.0261062	0.938991	7.12e-08
sRAGE	4:187156504:T_TTT	4	187156504	I	R	0.494179	0.127786	0.0190738	0.94417	2.09e-11
sRAGE	6:30985692:CTT_C	6	30985692	R	D	0.863734	0.190596	0.0272515	0.953473	2.67e-12
sRAGE	6:31271957:C_CTT	6	31271957	R	I	0.867424	0.163454	0.0280173	0.957702	5.41e-09
sRAGE	6:32183589:CCTTT	6	32183589	R	D	0.835601	0.185031	0.0253346	0.959883	2.8e-13
sRAGE	4:187142011:CA_C	4	187142011	D	R	0.513147	0.131634	0.018873	0.96012	3.06e-12
sRAGE	6:31272001:AG_A	6	31272001	R	D	0.866569	0.162498	0.0279021	0.960552	5.75e-09
sRAGE	6:31147688:CTCT_	6	31147688	R	D	0.872008	0.202217	0.0278273	0.962095	3.68e-13
sRAGE	6:31414354:C_CCT	6	31414354	R	I	0.615027	0.126365	0.019459	0.962508	8.36e-11
sRAGE	6:31414807:G_GGT	6	31414807	R	I	0.626167	0.108722	0.0191093	0.96265	1.27e-08
sRAGE	6:31147687:TCTC_	6	31147687	R	D	0.870958	0.202483	0.0276546	0.96651	2.45e-13
sRAGE	6:31147686:TTC_T	6	31147686	R	D	0.871138	0.202444	0.0276745	0.967012	2.57e-13
sRAGE	6:31187172:T_TG	6	31187172	R	I	0.868004	0.149066	0.027578	0.967852	6.47e-08
sRAGE	6:31142644:G_GT	6	31142644	R	I	0.917015	0.289113	0.0334998	0.968125	6.12e-18
sRAGE	6:32387373:GGAAA	6	32387373	R	D	0.81164	0.132839	0.0240538	0.970657	3.34e-08
sRAGE	6:31169222:AT_A	6	31169222	R	D	0.901571	0.239608	0.0309809	0.973947	1.04e-14
sRAGE	6:31343059:A_ATG	6	31343059	I	R	0.594153	-0.101589	0.0190431	0.974412	9.57e-08
sRAGE	6:32189987:CTCT_	6	32189987	R	D	0.73122	0.159385	0.0209936	0.975113	3.15e-14
sRAGE	6:32791806:ATTAG	6	32791806	R	D	0.951679	0.361236	0.0433129	0.975199	7.42e-17
sRAGE	6:31345783:G_GC	6	31345783	I	R	0.586249	-0.101073	0.0189626	0.97565	9.82e-08
sRAGE	6:31271401:CT_C	6	31271401	R	D	0.862441	0.160127	0.0273067	0.97723	4.52e-09
sRAGE	4:187178788:A_ATT	4	187178788	I	R	0.512978	0.128727	0.0186854	0.97824	5.61e-12
sRAGE	6:32785303:AAAAA	6	32785303	R	D	0.951828	0.361043	0.043288	0.978357	7.4e-17
sRAGE	6:31105857:AG_A	6	31105857	R	D	0.898634	0.233118	0.0306936	0.978787	3.08e-14
sRAGE	6:31037325:AT_A	6	31037325	R	D	0.915757	0.262901	0.0329703	0.981851	1.54e-15
sRAGE	6:31172360:C_CG	6	31172360	R	I	0.921247	0.293553	0.0341322	0.982378	7.94e-18
sRAGE	4:187178783:A_ACT	4	187178783	I	R	0.514055	0.129166	0.0186483	0.98254	4.32e-12
sRAGE	6:32147044:AAG_A	6	32147044	R	D	0.958938	0.714981	0.045994	0.985849	1.72e-54
sRAGE	6:31416662:CA_C	6	31416662	R	D	0.702836	0.10721	0.0200865	0.98937	9.43e-08
sRAGE	6:31264023:TATAA	6	31264023	R	D	0.867367	0.161822	0.0274879	0.990582	3.93e-09
sRAGE	6:31343046:TATAT	6	31343046	D	R	0.590574	-0.100869	0.0188624	0.990727	8.91e-08
sRAGE	6:31343048:TATAC	6	31343048	D	R	0.590573	-0.100869	0.0188622	0.990748	8.91e-08
sRAGE	6:31255073:CT_C	6	31255073	R	D	0.864899	0.160775	0.0272565	0.992878	3.67e-09
sRAGE	6:31258644:C_CT	6	31258644	R	I	0.865691	0.160207	0.0272372	0.998589	4.06e-09
sRAGE	6:31256258:ACTT_	6	31256258	R	D	0.865898	0.159559	0.0272255	1.0007	4.61e-09
sRAGE	6:32757610:AATTG	6	32757610	R	D	0.953745	0.366569	0.043511	1.00222	3.62e-17
sRAGE	6:31257943:CAGA_	6	31257943	R	D	0.866414	0.159913	0.0272128	1.00496	4.19e-09
sRAGE	6:31254364:CT_C	6	31254364	R	D	0.830928	0.13227	0.0246023	1.00504	7.6e-08
sRAGE	6:31339827:T_TG	6	31339827	I	R	0.602068	-0.102134	0.0186302	1.0176	4.2e-08
sRAGE	6:31339828:G_GA	6	31339828	I	R	0.602068	-0.102136	0.01863	1.01762	4.2e-08
TIMP1	6:29924287:C_CT	6	29924287	R	I	0.729673	0.161892	0.0252797	0.63841	1.51e-10
TIMP1	6:29920400:CCT_C	6	29920400	R	D	0.686351	0.147356	0.0224997	0.74717	5.78e-11
TIMP1	6:29916959:CA_C	6	29916959	R	D	0.698835	0.139923	0.021623	0.82591	9.73e-11
TIMP1	6:29929587:GC_G	6	29929587	R	D	0.718226	0.142859	0.021807	0.831835	5.71e-11
TIMP1	6:29929588:CA_C	6	29929588	R	D	0.717222	0.142516	0.0217458	0.834719	5.61e-11
TIMP1	6:29937566:GAA_G	6	29937566	R	D	0.731118	0.137802	0.0218587	0.85575	2.9e-10
TIMP1	6:29934904:CG_C	6	29934904	R	D	0.714365	0.138325	0.0211318	0.879118	5.92e-11
TIMP1	6:29918310:G_GA	6	29918310	R	I	0.681435	0.133171	0.0205281	0.88972	8.74e-11
TIMP1	6:29937562:TGAA_	6	29937562	R	D	0.720642	0.135327	0.0210845	0.898155	1.38e-10
TIMP1	6:29942540:GGCT_	6	29942540	R	D	0.723394	0.138122	0.0206958	0.935354	2.49e-11
TIMP1	6:29942839:G_GA	6	29942839	R	I	0.7211	0.137548	0.0205918	0.940022	2.39e-11
TIMP1	6:29937335:GTTTA	6	29937335	R	D	0.718784	0.135137	0.020473	0.945089	4.09e-11
TIMP1	6:29762389:CA_C	6	29762389	R	D	0.691135	0.12403	0.0201174	0.94789	7.03e-10
TIMP1	4:187165398:AGTTT	4	187165398	R	D	0.892742	-0.22291	0.0298111	0.96191	7.58e-14
TIMP1	4:187163470:CCT_C	4	187163470	R	D	0.888848	-0.217941	0.0292483	0.97169	9.24e-14
UCMGP	12:15013977:C_CT	12	15013977	R	I	0.860145	0.282542	0.0397724	0.430472	1.21e-12
UCMGP	12:15065408:TG_T	12	15065408	R	D	0.761683	0.180201	0.0281725	0.567276	1.59e-10
UCMGP	12:15065653:AAG_A	12	15065653	R	D	0.564729	-0.266874	0.0228151	0.632483	1.32e-31
UCMGP	12:15065407:TTG_T	12	15065407	R	D	0.782867	0.208159	0.0271026	0.654875	1.59e-14
UCMGP	12:15084092:ATTTC	12	15084092	R	D	0.838626	0.222438	0.0300572	0.660782	1.36e-13
UCMGP	12:15071503:CT_C	12	15071503	R	D	0.82605	0.201203	0.0287414	0.680342	2.55e-12
UCMGP	12:15067513:C_CGT	12	15067513	I	R	0.40973	0.20263	0.0223239	0.68079	1.12e-19
UCMGP	12:15065648:TGAA_	12	15065648	R	D	0.489451	-0.235058	0.0204228	0.787942	1.18e-30
UCMGP	12:15093668:G_GAT	12	15093668	R	I	0.615163	0.238698	0.0198875	0.864708	3.45e-33
UCMGP	12:15093970:T_TG	12	15093970	R	I	0.606755	0.237975	0.0197851	0.866175	2.53e-33
UCMGP	12:14981556:T_TA	12	14981556	R	I	0.534459	0.121915	0.019163	0.908998	1.99e-10
UCMGP	12:15060253:A_AAA	12	15060253	R	I	0.617448	0.253855	0.0194687	0.9123	7.33e-39
UCMGP	12:15000857:G_GGC	12	15000857	R	I	0.642331	0.252876	0.0193941	0.942254	7.36e-39
UCMGP	12:15053094:G_GA	12	15053094	R	I	0.599906	0.251093	0.0190014	0.943013	7.24e-40
UCMGP	12:15064084:C_CTG	12	15064084	R	I	0.601552	0.245652	0.0189581	0.949988	2.13e-38
UCMGP	12:15064083:A_ACT	12	15064083	R	I	0.601459	0.245621	0.0189563	0.950113	2.14e-38
UCMGP	12:15005337:C_CCC	12	15005337	R	I	0.56762	0.249623	0.0185431	0.962376	2.63e-41
UCMGP	12:15083560:C_CTT	12	15083560	R	I	0.610237	0.227828	0.0187817	0.967296	7.3e-34
UCMGP	12:14958051:C_CT	12	14958051	R	I	0.647323	0.116243	0.0193277	0.974891	1.81e-09
UCMGP	12:15066968:CT_C	12	15066968	D	R	0.607344	0.235881	0.0186371	0.982102	1.03e-36
UCMGP	12:15067926:CT_C	12	15067926	R	D	0.611172	0.234175	0.0186636	0.98372	4.12e-36
UCMGP	12:15080646:TC_T	12	15080646	R	D	0.618219	0.227651	0.0186953	0.983902	4.12e-34
UCMGP	12:15032860:T_TGA	12	15032860	R	I	0.609157	0.238792	0.0184678	1.00808	3.04e-38
UCMGP	12:15032859:C_CAG	12	15032859	R	I	0.609163	0.238768	0.0184663	1.00826	3.05e-38
UCMGP	12:15009226:T_TC	12	15009226	R	I	0.550273	0.241021	0.0180177	1.01413	8.25e-41
UCMGP	12:15032852:G_GCA	12	15032852	R	I	0.610895	0.238171	0.0184218	1.01453	3.1e-38
UCMGP	12:15007852:AG_A	12	15007852	R	D	0.61339	0.236033	0.0183357	1.0248	6.4e-38
UCMGP	12:15025449:CAA_C	12	15025449	R	D	0.613145	0.234787	0.0183048	1.02933	1.16e-37
R=reference; D=deletion; I=insertion
