# Supplementary material for: Genome‐wide mapping of plasma protein QTLs identifies putatively causal genes and pathways for cardiovascular disease
Source: Nat Commun. 2018 Aug 15;9:3268. doi: 10.1038/s41467-018-05512-x (PMC6093935; doi:10.1038/s41467-018-05512-x)
Supplement: Supplementary file 11 — Supplementary Data 10 [file 41467_2018_5512_MOESM11_ESM.xlsx]

## Sheet: 10
Supplementary Data 10: Replication of sentinel pQTLs in external cohorts and previous GWAS
Poteins measured in replication cohorts						FHS			INTERVAL			KORA
Protein	pQTL	Effect Allele	Other Allele	Cis.Trans	Resampling counts*	EAF	Beta	P value	Beta	P value	Direction consistent	Beta	P value	Direction consistent
SAA1	rs11024616	G	C	Cis	1000	0.809	-0.572	1.41e-132	-1.096	0	Yes	Not available	NA
GRN	rs12740374	T	G	Trans	1000	0.215441	-0.727792	8.66e-230	-0.827	1.02e-210	Yes	-0.763	7.34e-53	Yes
sICAM1	rs1799969	A	G	Cis	1000	0.0920697	-0.28024	6.02e-19	-0.8468	2.04e-118	Yes	Not available	NA
GMP140	rs6136	G	T	Cis	1000	0.10342	-0.608582	3.82e-87	-0.807	3.02e-105	Yes	-0.768	1.14e-25	Yes
KLKB1	rs710446	C	T	Trans	1000	0.426561	0.333161	1.46e-70	0.4106	1.41e-63	Yes	Not available	NA
Cystatin C	rs1158167	G	A	Cis	1000	0.218074	-0.386064	4.15e-67	-0.4389	3.24e-54	Yes	Not available	NA
SERPINA10	rs3024731	T	A	Trans	1000	0.766	0.209	8.13e-18	0.444	6.61e-50	Yes	Not available	NA
GMP140	rs507666	A	G	Trans	1000	0.185569	-0.433665	1.11e-72	-0.4507	2.51e-47	Yes	Not available	NA
SERPINA10	rs941590	T	C	Cis	1000	0.590125	0.809551	<5.0E-324	0.338	1.41e-42	Yes	Not available	NA
sRAGE	rs2070600	T	C	Cis	1000	0.0433866	-0.712231	5.31e-55	-0.5749	3.89e-33	Yes	Not available	NA
CNTN1	rs2071915	T	C	Trans	1000	0.436946	0.225429	4.65e-33	0.2649	2.82e-27	Yes	Not available	NA
GDF15	rs35911336	A	G	Cis	1000	0.833	-0.518	1.04e-71	-0.356	6.61e-24	Yes	Not available	NA
B2M	rs10774625	A	G	Trans	915	0.503409	0.120112	8.66e-11	0.248	1.12e-23	Yes	Not available	NA
MPO	rs35897051	G	T	Cis	1000	0.00785575	-1.47516	1.59e-42	-1.557	7.94e-23	Yes	-1.672	7.34e-06	Yes
CD5L	rs2765501	G	A	Cis	1000	0.608	-0.285	4.76e-54	-0.242	5.5e-22	Yes	-0.173	0.0001159	Yes
C2	rs149066340	C	T	Cis	1000	0.979	0.92	1.05e-36	1.253	7.59e-22	Yes	1.087	2.22e-10	Yes
APOB	rs7412	T	C	Trans	1000	0.0763405	-0.536813	9.62e-53	-0.423	3.16e-20	Yes	-0.561	5.49e-10	Yes
sICAM1	rs507666	A	G	Trans	1000	0.185096	-0.323245	4.39e-42	-0.271	1.59e-17	Yes	-0.154	0.004612	Yes
sGP130	rs141500365	A	G	Cis	998	0.0019464	-1.88083	2.51e-19	-2.296	4.47e-17	Yes	Not available	NA
EFEMP1	rs3791679	C	T	Cis	1000	0.241935	0.219873	9.63e-25	0.244	1.07e-16	Yes	Not available	NA
COL18A1	rs2274809	G	A	Cis	981	0.645	0.166	1.97e-14	0.209	3.72e-16	Yes	0.145	0.04551	Yes
GRN	rs850733	G	A	Cis	997	0.609	0.221	1.5e-17	0.2017	1.45e-15	Yes	Not available	NA
CNTN1	rs1838343	C	T	Cis	1000	0.58	0.207	6.45e-24	0.2	2.09e-15	Yes	0.152	0.0005748	Yes
GRN	rs4747194	A	G	Trans	1000	0.280276	-0.179644	3.81e-18	-0.2154	3.72e-15	Yes	Not available	NA
UCMGP	rs4236	C	T	Cis	1000	0.388106	-0.238266	2.8e-37	-0.188	8.71e-14	Yes	Not available	NA
GMP140	rs74227709	G	A	Trans	957	0.929	-0.269	4.94e-10	-0.347	1.2e-13	Yes	Not available	NA
REG1A	rs11126696	G	A	Cis	1000	0.612	0.265	2.18e-40	0.192	2.14e-13	Yes	Not available	NA
sGP130	rs507666	A	G	Trans	1000	0.185637	-0.208255	1.68e-18	-0.228	8.91e-13	Yes	-0.219	4.27e-05	Yes
NCAM	rs11214489	C	T	Cis	1000	0.818	0.368	3.01e-54	0.226	1.95e-12	Yes	0.238	4.89e-06	Yes
CRP	rs2794520	T	C	Cis	999	0.32782	-0.139263	1.14e-12	-0.1783	1.29e-11	Yes	Not available	NA
MPO	rs11810108	T	C	Trans	990	0.746	-0.152	2.02e-12	-0.187	2.29e-10	Yes	-0.262	2.21e-07	Yes
GP5	rs1466733	A	G	Cis	1000	0.737	0.171	8.6e-17	0.176	1.12e-09	Yes	Not available	NA
sRAGE	rs116653040	C	G	Trans	1000	0.929	0.349	1.25e-20	0.258	2.14e-09	Yes	Not available	NA
CRP	rs12721051	C	G	Trans	208	0.851	0.229	2.39e-17	0.1833	3.72e-09	Yes	Not available	NA
CRP	rs7310409	A	G	Trans	966	0.409337	-0.117685	3.44e-10	-0.1468	7.59e-09	Yes	Not available	NA
FGG	rs148685782	C	G	Cis	1000	0.00338244	-1.32411	6.01e-17	-1.148	1.2e-08	Yes	Not available	NA
CXCL16	rs58260031	A	G	Trans	984	0.799	0.172	1.11e-12	0.193	1.26e-08	Yes	0.017	0.773	NA
sGP130	rs12493830	T	C	Trans	1000	0.547	0.146	1.75e-14	0.1425	2.09e-08	Yes	Not available	NA
MPO	rs6044953	A	G	Trans	996	0.57	-0.133	1.15e-11	-0.136	7.59e-08	Yes	-0.106	0.01756	Yes
CD14	rs1063412	A	G	Trans	1000	0.554359	0.171326	1.32e-20	0.1321	7.59e-08	Yes	Not available	NA
C2	rs143654430	T	C	Trans	1000	0.981	0.639	6.81e-18	0.651	1.07e-07	Yes	0.786	3.07e-07	Yes
CD14	rs3138074	A	T	Cis	1000	0.777	0.332	9.22e-53	0.128	1.7e-07	Yes	Not available	NA
REG1A	rs492602	C	T	Trans	1000	0.494299	-0.197368	4.31e-26	-0.128	1.78e-07	Yes	Not available	NA
B2M	rs111324505	C	T	Trans	1000	0.535	-0.207	2.32e-28	-0.127	2.24e-07	Yes	Not available	NA
CXCL16	rs2009581	G	A	Trans	987	0.725	-0.14	6.59e-11	-0.146	2.75e-07	Yes	-0.169	0.0009736	Yes
TIMP1	rs6904029	A	G	Trans	965	0.284558	-0.131039	1.17e-10	-0.1314	1.23e-06	Yes	Not available	NA
MPO	rs757081	G	C	Trans	969	0.327896	0.134156	7.32e-12	0.123	3.47e-06	Yes	0.118	0.00974	Yes
APOB	rs12740374	T	G	Trans	999	0.215205	-0.18243	4.95e-16	-0.138	5.37e-06	Yes	-0.207	5.77e-05	Yes
SAA1	rs4655761	C	T	Trans	648	0.35	-0.125	2.48e-10	0.1076	2.34e-05	Yes	Not available	NA
CXCL16	rs7221871	G	A	Cis	1000	0.635	-0.185	3.19e-14	-0.1097	2.34e-05	Yes	Not available	NA
Resistin	rs62135410	A	G	Trans	991	0.739	-0.145	8.18e-12	-0.115	3.8e-05	Yes	-0.276	1.93e-07	Yes
MCP1	rs1799864	A	G	Trans	1000	0.0894199	0.301649	2.86e-21	0.186	4.47e-05	Yes	0.344	5.2e-06	Yes
KLKB1	rs1260326	T	C	Trans	981	0.447999	0.117694	2.13e-10	0.099	9.55e-05	Yes	0.102	0.01751	Yes
MMP9	rs2511241	C	T	Trans	1000	0.0731086	-0.294329	1.4e-16	-0.176	0.000182	Yes	-0.462	2.76e-05	Yes
GP5	rs2236653	T	C	Trans	994	0.421	-0.137	3.37e-12	-0.089	0.000389	Yes	Not available	NA
REG1A	rs505922	C	T	Trans	1000	0.321734	0.133544	1.44e-11	0.0942	0.000398107	Yes	Not available	NA
KLKB1	rs4253325	A	G	Cis	1000	0.109672	-0.304478	1.6e-24	0.124	0.002138	Not Significant	-0.057	0.4021	NA
MMP9	rs17576	G	A	Cis	1000	0.345796	0.172814	8.43e-19	0.075	0.00380189	Not Significant	Not available	NA
Resistin	rs732457	A	G	Cis	740	0.747	-0.174	9.47e-10	-0.081	0.0166	Not Significant	-0.122	0.09967	NA
IGFBP1	rs1260326	T	C	Trans	1000	0.448131	0.13545	2.42e-13	0.0528	0.0371535	Not Significant	0.170768	4.95e-06	Yes
HPX	rs7935957	A	T	Cis	1000	0.788	-0.252	5.06e-30	-0.049	0.08913	Not Significant	-0.069	0.2332	NA
NRCAM	rs4937124	C	T	Trans	1000	0.478	0.162	9.77e-17	0.041	0.09772	Not Significant	-0.081	0.06682	NA
CD40L	rs71640034	A	G	Trans	972	0.464	0.127	7.67e-11	0.035	0.1622	Not Significant	-0.022	0.6333	NA
ADM	rs7535409	A	G	Trans	981	0.673	-0.141	8.99e-13	0.037	0.1622	Not Significant	Not available	NA
ADM	rs2923091	A	G	Cis	999	0.662	-0.204	2.28e-16	-0.034	0.166	Not Significant	Not available	NA
Notch1	rs1557570	G	T	Trans	1000	0.67	-0.14	6.33e-13	0.035	0.1905	Not Significant	-0.039	0.38	NA
CXCL16	rs4241819	T	C	Trans	993	0.479	0.133	7.22e-12	0.027	0.2754	Not Significant	-0.014	0.7463	NA
Osteocalcin	rs710446	C	T	Trans	1000	0.426729	-0.1982	4.27e-26	-0.025	0.323594	Not Significant	Not available	NA
NTproBNP	rs198379	T	C	Cis	1000	0.608	-0.266	1.58e-41	-0.022	0.389	Not Significant	-0.084	0.06678	NA
CLU	rs200036540	A	G	Trans	844	0.00150285	1.7902	9.53e-16	-0.192	0.5495	Not Significant	Not available	NA
FGF23	rs3733402	G	A	Trans	1000	0.488034	-0.146174	1.06e-15	0.0142	0.562341	Not Significant	Not available	NA
PON1	rs662	C	T	Cis	1000	0.272455	0.849308	<5.0E-324	-0.015	0.5888	Not Significant	0.041	0.4033	NA
TIMP1	rs4253325	A	G	Trans	1000	0.109745	0.216378	1.95e-13	0.0218	0.588844	Not Significant	Not available	NA
Osteocalcin	rs3733402	G	A	Trans	1000	0.487624	0.389182	5.13e-97	0.0117	0.630957	Not Significant	Not available	NA
MMP8	rs35231465	A	G	Cis	1000	0.0226557	-0.582921	2.26e-21	0.038	0.6457	Not Significant	-0.072	0.6283	NA
sRAGE	rs4253272	T	C	Trans	988	0.469	0.14	1.84e-12	-0.006	0.8128	Not Significant	-0.007	0.8588	NA
IGFBP2	rs116134220	T	C	Trans	984	0.514	0.112	5.86e-10	-0.005	0.8511	Not Significant	Not available	NA
LDLR	rs7949566	A	G	Trans	1000	0.426	0.216	8.46e-29	0.004	0.871	Not Significant	Not available	NA
ANGPTL3	rs3135506	C	G	Trans	0	0.0614009	0.325233	2.25e-17	-0.005	0.9333	Not Significant	-0.019	0.8386	NA
Resistin	rs3733402	G	A	Trans	992	0.487798	-0.139321	1.3e-13	0.001	0.955	Not Significant	-0.018	0.6862	NA
KLKB1	rs1550477	C	T	Trans	69	0.986	0.829	1.69e-11	Not available	NA		-3.391	0.02693	NO
NCAM	rs59126377	G	A	Trans	995	0.524	-0.128	7.77e-11	Not available	NA		-0.025	0.5631	NA
CD40L	rs148594123	A	G	Cis	1000	0.013904	-0.840881	2.06e-42	Not available	NA		0.123	0.5808	NA
MMP8	rs4907606	G	A	Trans	214	0.987	-0.438	6.66e-10	Not available	NA		1.055	0.6013	NA
sICAM1	rs4253325	A	G	Trans	1000	0.110093	0.292614	5.42e-23	Not available	NA		0.03	0.6757	NA
FGG	rs4889507	C	T	Trans	0	0.984	0.834	2.91e-10	Not available	NA		Not available	NA
EFEMP1	rs4889505	G	A	Trans	262	0.987	0.772	1.95e-10	Not available	NA		Not available	NA
CLU	rs144392720	G	A	Trans	911	0.00308132	-1.16178	1.63e-13	Not available	NA		Not available	NA
Poteins not measured in replication cohorts
Protein	pQTL	Effect Allele	Other Allele	Cis.Trans	EAF	Beta	P value	SNP	Beta	P value	PMID
BCHE	rs1803274	T	C	Cis	0.200661	-0.467526	3.66e-93	same	-0.707	5.8E−262	21862451
BCHE	rs1376877	T	C	Trans	0.571117	0.140674	4.26e-14	rs11686036(LD r2=1)	-0.146	9.1e-18	21862451
LPA	rs55730499	C	T	Cis	0.938989	-1.25498	3.77e-167	same	-16.77	4e-163	28512139
CD40L	rs148594123	A	G	Cis	0.013904	-0.840881	2.06e-42	same	-0.96	1.07e-25	25147954
MMP8	rs35231465	A	G	Cis	0.0226557	-0.582921	2.26e-21	same	-1.1	1.9e-07	27329291
A1M	rs147941577	G	A	Cis	0.00475903	-2.57004	7.17e-82	No replication avaliable
ADAM15	rs7949566	A	G	Trans	0.426	0.16	3.4e-16	No replication avaliable
AGP1	rs7040440	C	T	Cis	0.922	-0.348	3.3e-14	No replication avaliable
Bikunin	rs41290291	C	T	Trans	0.00639579	-1.08245	2.46e-21	No replication avaliable
CDH13	rs7949566	A	G	Trans	0.426	0.208	1.35e-26	No replication avaliable
Ceruloplasmin	rs34004251	T	A	Cis	0.812	-0.263	4.91e-25	No replication avaliable
CLEC3B	rs2056320	G	A	Cis	0.763	0.213	1.38e-23	No replication avaliable
DPP4	rs10166124	C	T	Cis	0.687	-0.103	1.18e-07	No replication avaliable
DPP4	rs115975731	G	A	Trans	0.976	-0.466	5.06e-11	No replication avaliable
MCAM	rs11217234	A	G	Cis	0.718	-0.144	4.32e-08	No replication avaliable
MCAM	rs507666	A	G	Trans	0.18535	-0.159263	2.45e-11	No replication avaliable
PMP2	rs78631861	G	A	Trans	0.907	0.273	4.67e-15	No replication avaliable
*Resampleing counts denote tthe number of pQTL-Protein associations with P<5.7x10-4 in the 1,000 resamplings
