# Supplementary material for: Genome‐wide mapping of plasma protein QTLs identifies putatively causal genes and pathways for cardiovascular disease
Source: Nat Commun. 2018 Aug 15;9:3268. doi: 10.1038/s41467-018-05512-x (PMC6093935; doi:10.1038/s41467-018-05512-x)
Supplement: Supplementary file 12 — Supplementary Data 11 [file 41467_2018_5512_MOESM12_ESM.xlsx]

## Sheet: 11
Supplementary Data 11: Overlap of pQTL variants from 1000-Genomes-based GWAS with eQTLs
Protein	SNP	Chr	Position	Cis/Trans pQTL	Effect Allele	Other Allele	EAF	pQTL-Beta	pQTL-SE	pQTL-P value	ProbesetID	Transcript Start hg19	Transcript Stop hg19	Transcript GeneSymbol	Transcript EntrezGeneID	Is_Cis-eQTL	eQTL-Beta	eQTL-T value	eQTL-P value
A1M	rs7040440	9	117091074	Cis	C	T	0.922	0.294	0.047	3.11e-10	3186123	117085226	117089215	ORM1	5004	1	0.159598	7.60642	3.32088e-14
A1M	rs7040440	9	117091074	Cis	C	T	0.922	0.294	0.047	3.11e-10	3186137	117089580	117095992	ORM2	5005	1	0.114639	6.59495	4.67327e-11
ADAM15	rs7949566	11	126285301	Trans	A	G	0.426	0.16	0.02	3.4e-16	3355114	126173647	126215641	DCPS	28960	1	0.0177977	5.6963	1.29118e-08
ADM	rs2923091	11	10358145	Cis	A	G	0.662	-0.204	0.025	2.28e-16	3362468	9799738	10315764	SBF2	81846	1	-0.0332267	-14.3378	9.26801e-46
ADM	rs2923091	11	10358145	Cis	A	G	0.662	-0.204	0.025	2.28e-16	3320123	10316291	10340057	ADM	133	1	-0.0269896	-7.20016	6.86575e-13
ADM	rs7535409	1	169506241	Trans	A	G	0.673	-0.141	0.02	8.99e-13	2443370	169482580	169555999	F5	2153	1	-0.0243693	-8.27451	1.62093e-16
ADM	rs7535409	1	169506241	Trans	A	G	0.673	-0.141	0.02	8.99e-13	2366422	169075580	169102322	ATP1B1	481	1	-0.0202393	-5.01799	5.3944e-07
AGP1	rs7040440	9	117091074	Cis	C	T	0.922	-0.348	0.046	3.3e-14	3186123	117085226	117089215	ORM1	5004	1	0.159598	7.60642	3.32088e-14
AGP1	rs7040440	9	117091074	Cis	C	T	0.922	-0.348	0.046	3.3e-14	3186137	117089580	117095992	ORM2	5005	1	0.114639	6.59495	4.67327e-11
AGP1	rs2787337	9	117084228	Cis	T	C	0.381	-0.136	0.024	8.5e-09	3186137	117089580	117095992	ORM2	5005	1	-0.0492733	-5.53489	3.26583e-08
ANGPTL3	rs4520	11	116701535	Trans	C	T	0.727	-0.151	0.023	2.67e-11	3350775	117049375	117069313	SIDT2	51092	1	0.062522	26.3469	9.23471e-144
ANGPTL3	rs4520	11	116701535	Trans	C	T	0.727	-0.151	0.023	2.67e-11	3350830	117069715	117081009	TAGLN|PCSK7	6876|9159	1	0.0439908	13.7647	2.25919e-42
ANGPTL3	rs12287066	11	116662331	Trans	G	T	0.937	-0.326	0.038	6.26e-18	3392871	116648442	116658734	ZNF259	8882	1	0.0376008	5.6729	1.4794e-08
ANGPTL3	rs12287066	11	116662331	Trans	G	T	0.937	-0.326	0.038	6.26e-18	3392840	116618889	116643712	BUD13	84811	1	-0.0292648	-5.05499	4.45076e-07
ANGPTL3	rs12287066	11	116662331	Trans	G	T	0.937	-0.326	0.038	6.26e-18	3350749	117015019	117047600	PAFAH1B2	5049	1	-0.028013	-4.31159	1.65067e-05
ANGPTL3	rs12287066	11	116662331	Trans	G	T	0.937	-0.326	0.038	6.26e-18	3392996	116714018	116969131	SIK3	23387	1	0.030109	4.01746	5.96542e-05
APOB	rs12740374	1	109817590	Trans	T	G	0.215205	-0.18243	0.0224869	4.95e-16	2426951	109822131	109825808	PSRC1	84722	1	-0.0191203	-7.11521	1.26806e-12
APOB	rs12740374	1	109817590	Trans	T	G	0.215205	-0.18243	0.0224869	4.95e-16	2350922	110198703	110222850	GSTM4|GSTM5|GSTM1	2948|2949|2944	1	-0.0277151	-6.32806	2.68933e-10
APOB	rs12740374	1	109817590	Trans	T	G	0.215205	-0.18243	0.0224869	4.95e-16	2427208	110276566	110283660	GSTM3	2947	1	-0.0205554	-5.28554	1.30421e-07
APOB	rs404935	19	45372794	Trans	G	A	0.856	0.179	0.027	1.95e-11	3835814	45349569	45392474	PVRL2	5819	1	0.0189654	7.95622	2.15761e-15
B2M	rs2853977	6	31379304	Trans	T	A	0.417387	0.159554	0.0185702	8.55e-18	4048241	32485162	32498080	HLA-DRB5|HLA-DRB1|LOC100507714|LOC100507709	3127|3123|100507714|100507709	0	-0.0449864	-10.1344	6.45371e-24
B2M	rs2853977	6	31379304	Trans	T	A	0.417387	0.159554	0.0185702	8.55e-18	2899333	26376757	26378535	BTN3A2	11118	0	0.0276852	9.73199	3.39375e-22
B2M	rs2853977	6	31379304	Trans	T	A	0.417387	0.159554	0.0185702	8.55e-18	2899298	26365395	26451902	BTN3A2|BTN3A1	11118|11119	0	0.0332147	9.5658	1.66764e-21
B2M	rs2853977	6	31379304	Trans	T	A	0.417387	0.159554	0.0185702	8.55e-18	4048265	32520500	32557601	HLA-DRB1|HLA-DRB6|LOC100507714|LOC100507709	3123|3128|100507714|100507709	0	-0.0636717	-9.29258	2.15966e-20
B2M	rs2853977	6	31379304	Trans	T	A	0.417387	0.159554	0.0185702	8.55e-18	2948887	31190697	31207016			1	-0.146735	-24.0897	1.09427e-121
B2M	rs2853977	6	31379304	Trans	T	A	0.417387	0.159554	0.0185702	8.55e-18	2947889	29556265	29611309	GABBR1	2550	0	-0.0159333	-6.57509	5.33549e-11
B2M	rs2853977	6	31379304	Trans	T	A	0.417387	0.159554	0.0185702	8.55e-18	2901043	29723269	29765582	LOC554223|HLA-P|HCG4	554223|54435	0	0.0199513	6.57005	5.51771e-11
B2M	rs2853977	6	31379304	Trans	T	A	0.417387	0.159554	0.0185702	8.55e-18	2899206	26199758	26200952	HIST1H2BC|HIST1H2BI|HIST1H2BE|HIST1H2BF|HIST1H2BG	8347|8346|8344|8343|8339	0	-0.0291226	-6.27704	3.72879e-10
B2M	rs2853977	6	31379304	Trans	T	A	0.417387	0.159554	0.0185702	8.55e-18	2903258	32712833	32714356	HLA-DQA2|LOC100509457|LOC100507718|HLA-DQA1	3118|100509457|100507718|3117	0	0.0190791	5.94097	3.01641e-09
B2M	rs2853977	6	31379304	Trans	T	A	0.417387	0.159554	0.0185702	8.55e-18	3193482	137532424	137736686	COL5A1	1289	0	0.00780015	5.89064	4.08715e-09
B2M	rs2853977	6	31379304	Trans	T	A	0.417387	0.159554	0.0185702	8.55e-18	2949488	31830975	31846757	SLC44A4	80736	1	-0.0354675	-15.3878	2.72035e-52
B2M	rs2853977	6	31379304	Trans	T	A	0.417387	0.159554	0.0185702	8.55e-18	2903189	32388994	32412945	HLA-DRA	3122	0	0.0129915	5.34795	9.27387e-08
B2M	rs2853977	6	31379304	Trans	T	A	0.417387	0.159554	0.0185702	8.55e-18	2946383	26281282	26285787	HIST2H4B|HIST4H4|HIST2H4A|HIST1H4L|HIST1H4E|HIST1H4B|HIST1H4H|HIST1H4C|HIST1H4J|HIST1H4K|HIST1H4F|HIST1H4D|HIST1H4A|HIST1H4I	554313|121504|8370|8368|8367|8366|8365|8364|8363|8362|8361|8360|8359|8294	0	-0.0250121	-5.32809	1.03407e-07
B2M	rs2853977	6	31379304	Trans	T	A	0.417387	0.159554	0.0185702	8.55e-18	2902326	31430834	31433581	HCP5	10866	1	0.0347559	11.7377	2.01739e-31
B2M	rs2853977	6	31379304	Trans	T	A	0.417387	0.159554	0.0185702	8.55e-18	2902427	31553730	31556676	LST1	7940	1	-0.0307158	-11.6609	4.87391e-31
B2M	rs2853977	6	31379304	Trans	T	A	0.417387	0.159554	0.0185702	8.55e-18	2948587	30688177	30710511	TUBB	203068	1	-0.0235746	-9.96848	3.36797e-23
B2M	rs2853977	6	31379304	Trans	T	A	0.417387	0.159554	0.0185702	8.55e-18	2948926	31248423	31325151			1	-0.0277085	-8.89992	7.57584e-19
B2M	rs2853977	6	31379304	Trans	T	A	0.417387	0.159554	0.0185702	8.55e-18	2948648	30755759	30798436	LINC00243	401247	1	-0.0437396	-8.89189	8.13522e-19
B2M	rs2853977	6	31379304	Trans	T	A	0.417387	0.159554	0.0185702	8.55e-18	2902884	31926581	31937579	SKIV2L	6499	1	0.0109181	5.75752	9.02195e-09
B2M	rs2853977	6	31379304	Trans	T	A	0.417387	0.159554	0.0185702	8.55e-18	2902207	31165537	31171744	HCG27	253018	1	-0.0224588	-5.61642	2.05016e-08
B2M	rs2853977	6	31379304	Trans	T	A	0.417387	0.159554	0.0185702	8.55e-18	2948630	30710981	30763728	IER3|LOC100294307	8870|100294307	1	-0.0190142	-5.15185	2.67387e-07
B2M	rs2853977	6	31379304	Trans	T	A	0.417387	0.159554	0.0185702	8.55e-18	2902178	31126125	31134916	TCF19	6941	1	0.015705	5.06347	4.25799e-07
B2M	rs2853977	6	31379304	Trans	T	A	0.417387	0.159554	0.0185702	8.55e-18	2949132	31556672	31560885	NCR3	259197	1	-0.0142245	-4.51535	6.45998e-06
B2M	rs2853977	6	31379304	Trans	T	A	0.417387	0.159554	0.0185702	8.55e-18	2902958	31949811	32004442	C4B|C4A|LOC100293534	721|720|100293534	1	0.00653195	4.4539	8.60799e-06
B2M	rs2853977	6	31379304	Trans	T	A	0.417387	0.159554	0.0185702	8.55e-18	2902574	31638156	31641323	LY6G5B|CSNK2B	58496|1460	1	-0.0227057	-4.38017	1.20903e-05
B2M	rs2853977	6	31379304	Trans	T	A	0.417387	0.159554	0.0185702	8.55e-18	2949588	31932945	31940061	DOM3Z	1797	1	-0.0131911	-4.25185	2.15707e-05
B2M	rs2853977	6	31379304	Trans	T	A	0.417387	0.159554	0.0185702	8.55e-18	2902416	31543350	31546108	TNF	7124	1	-0.0154516	-3.92207	8.8915e-05
B2M	rs114202986	6	31375917	Trans	T	C	0.947	0.327	0.048	1.45e-11	2902207	31165537	31171744	HCG27	253018	1	0.056734	6.42835	1.4045e-10
B2M	rs114202986	6	31375917	Trans	T	C	0.947	0.327	0.048	1.45e-11	2948887	31190697	31207016			1	0.0676106	4.7775	1.82335e-06
B2M	rs114202986	6	31375917	Trans	T	C	0.947	0.327	0.048	1.45e-11	2902427	31553730	31556676	LST1	7940	1	0.0277819	4.7235	2.3788e-06
B2M	rs114202986	6	31375917	Trans	T	C	0.947	0.327	0.048	1.45e-11	2949488	31830975	31846757	SLC44A4	80736	1	0.0222922	4.28974	1.82108e-05
B2M	rs114202986	6	31375917	Trans	T	C	0.947	0.327	0.048	1.45e-11	2902736	31802405	31807576	C6orf48	50854	1	0.0312673	4.09874	4.21696e-05
B2M	rs10774625	12	111910219	Trans	A	G	0.503409	0.120112	0.0185113	8.66e-11	2422035	89724342	89738534	GBP5	115362	0	-0.0462732	-10.3053	1.14603e-24
B2M	rs10774625	12	111910219	Trans	A	G	0.503409	0.120112	0.0185113	8.66e-11	2592268	191829038	191878936	STAT1|GLS	6772|2744	0	-0.0237332	-8.40234	5.57851e-17
B2M	rs10774625	12	111910219	Trans	A	G	0.503409	0.120112	0.0185113	8.66e-11	2421925	89571087	89724094	GBP7|GBP2|GBP4	388646|2634|115361	0	-0.0177473	-7.34507	2.37306e-13
B2M	rs10774625	12	111910219	Trans	A	G	0.503409	0.120112	0.0185113	8.66e-11	2421883	89517530	89531777	GBP1|GBP3	2633|2635	0	-0.0301353	-6.96429	3.70764e-12
B2M	rs10774625	12	111910219	Trans	A	G	0.503409	0.120112	0.0185113	8.66e-11	2421995	89646847	89664623	GBP4	115361	0	-0.0277601	-6.9563	3.92192e-12
B2M	rs10774625	12	111910219	Trans	A	G	0.503409	0.120112	0.0185113	8.66e-11	3432514	113416297	113449522	OAS2	4939	0	0.0224244	6.57717	5.26218e-11
B2M	rs10774625	12	111910219	Trans	A	G	0.503409	0.120112	0.0185113	8.66e-11	3806211	43563504	43652223	PSTPIP2|UTP18	9050|51096	0	-0.0251806	-6.57288	5.41474e-11
B2M	rs10774625	12	111910219	Trans	A	G	0.503409	0.120112	0.0185113	8.66e-11	3464983	89981834	90095899	ATP2B1	490	0	0.0144894	6.51749	7.82076e-11
B2M	rs10774625	12	111910219	Trans	A	G	0.503409	0.120112	0.0185113	8.66e-11	3841076	54362248	54379681	MYADM	91663	0	0.016449	6.46223	1.12525e-10
B2M	rs10774625	12	111910219	Trans	A	G	0.503409	0.120112	0.0185113	8.66e-11	2357845	149718521	149765367	FCGR1B|FCGR1A|FCGR1C|HIST2H2BF	2210|2209|100132417|440689	0	-0.0320863	-6.33726	2.53487e-10
B2M	rs10774625	12	111910219	Trans	A	G	0.503409	0.120112	0.0185113	8.66e-11	2982076	159455500	159597846	TAGAP	117289	0	0.014664	6.32964	2.66222e-10
B2M	rs10774625	12	111910219	Trans	A	G	0.503409	0.120112	0.0185113	8.66e-11	2674179	49315726	49378042	USP4	7375	0	0.00977403	5.48695	4.28172e-08
B2M	rs10774625	12	111910219	Trans	A	G	0.503409	0.120112	0.0185113	8.66e-11	2854241	38938027	39074479	RICTOR	253260	0	0.0103684	5.42677	5.99669e-08
B2M	rs10774625	12	111910219	Trans	A	G	0.503409	0.120112	0.0185113	8.66e-11	3922037	42733950	42781307	MX2|LOC100131190	4600|100131190	0	0.0140026	5.37927	7.80394e-08
B2M	rs10774625	12	111910219	Trans	A	G	0.503409	0.120112	0.0185113	8.66e-11	3527864	21536952	21574890	ARHGEF40|ZNF219	55701|51222	0	0.00880119	5.37698	7.90328e-08
B2M	rs10774625	12	111910219	Trans	A	G	0.503409	0.120112	0.0185113	8.66e-11	3554851	105952664	105955284	CRIP1	1396	0	0.033798	5.33234	1.01031e-07
B2M	rs10774625	12	111910219	Trans	A	G	0.503409	0.120112	0.0185113	8.66e-11	3305017	105641494	105689634	OBFC1	79991	0	-0.0156035	-5.31616	1.1038e-07
B2M	rs10774625	12	111910219	Trans	A	G	0.503409	0.120112	0.0185113	8.66e-11	3432090	112204346	112247997	ALDH2	217	1	0.0172835	6.80601	1.11595e-11
B2M	rs10774625	12	111910219	Trans	A	G	0.503409	0.120112	0.0185113	8.66e-11	3431892	111843752	111889419	SH2B3	10019	1	-0.0071342	-4.72188	2.39779e-06
B2M	rs1265115	6	31117075	Trans	T	G	0.313401	-0.125618	0.019937	2.96e-10	2903258	32712833	32714356	HLA-DQA2|LOC100509457|LOC100507718|HLA-DQA1	3118|100509457|100507718|3117	0	-0.0327811	-11.316	2.39258e-29
B2M	rs1265115	6	31117075	Trans	T	G	0.313401	-0.125618	0.019937	2.96e-10	2948887	31190697	31207016			1	0.133785	24.1423	3.48194e-122
B2M	rs1265115	6	31117075	Trans	T	G	0.313401	-0.125618	0.019937	2.96e-10	2903219	32713475	32713567	HLA-DRB6	3128	0	0.0539571	6.77401	1.39032e-11
B2M	rs1265115	6	31117075	Trans	T	G	0.313401	-0.125618	0.019937	2.96e-10	2899333	26376757	26378535	BTN3A2	11118	0	-0.0151763	-5.82922	5.902e-09
B2M	rs1265115	6	31117075	Trans	T	G	0.313401	-0.125618	0.019937	2.96e-10	2948587	30688177	30710511	TUBB	203068	1	0.0159144	7.36392	2.06385e-13
B2M	rs1265115	6	31117075	Trans	T	G	0.313401	-0.125618	0.019937	2.96e-10	2902326	31430834	31433581	HCP5	10866	1	-0.0148804	-5.46692	4.79145e-08
B2M	rs1265115	6	31117075	Trans	T	G	0.313401	-0.125618	0.019937	2.96e-10	2902348	31462671	31496238	MICB	4277	1	0.0150299	5.43968	5.58026e-08
B2M	rs1265115	6	31117075	Trans	T	G	0.313401	-0.125618	0.019937	2.96e-10	2948648	30755759	30798436	LINC00243	401247	1	0.0241272	5.36466	8.45932e-08
B2M	rs1265115	6	31117075	Trans	T	G	0.313401	-0.125618	0.019937	2.96e-10	2949488	31830975	31846757	SLC44A4	80736	1	0.00991888	4.63521	3.65236e-06
B2M	rs1265115	6	31117075	Trans	T	G	0.313401	-0.125618	0.019937	2.96e-10	2902884	31926581	31937579	SKIV2L	6499	1	-0.00791944	-4.58417	4.66393e-06
B2M	rs1265115	6	31117075	Trans	T	G	0.313401	-0.125618	0.019937	2.96e-10	2902207	31165537	31171744	HCG27	253018	1	-0.015356	-4.21467	2.54362e-05
B2M	rs1265115	6	31117075	Trans	T	G	0.313401	-0.125618	0.019937	2.96e-10	2948630	30710981	30763728	IER3|LOC100294307	8870|100294307	1	0.0136865	4.07142	4.74168e-05
B2M	rs2523765	6	29817106	Trans	A	T	0.421037	0.120948	0.0189147	1.61e-10	2899298	26365395	26451902	BTN3A2|BTN3A1	11118|11119	0	0.0336721	11.4263	6.97067e-30
B2M	rs2523765	6	29817106	Trans	A	T	0.421037	0.120948	0.0189147	1.61e-10	2899333	26376757	26378535	BTN3A2	11118	0	0.0264227	10.9293	1.65159e-27
B2M	rs2523765	6	29817106	Trans	A	T	0.421037	0.120948	0.0189147	1.61e-10	2948887	31190697	31207016			0	-0.0525503	-9.69526	4.83576e-22
B2M	rs2523765	6	29817106	Trans	A	T	0.421037	0.120948	0.0189147	1.61e-10	2949488	31830975	31846757	SLC44A4	80736	0	-0.0160945	-8.06782	8.80129e-16
B2M	rs2523765	6	29817106	Trans	A	T	0.421037	0.120948	0.0189147	1.61e-10	2899206	26199758	26200952	HIST1H2BC|HIST1H2BI|HIST1H2BE|HIST1H2BF|HIST1H2BG	8347|8346|8344|8343|8339	0	-0.0274517	-6.95214	4.03838e-12
B2M	rs2523765	6	29817106	Trans	A	T	0.421037	0.120948	0.0189147	1.61e-10	2902207	31165537	31171744	HCG27	253018	0	-0.0229435	-6.74471	1.69893e-11
B2M	rs2523765	6	29817106	Trans	A	T	0.421037	0.120948	0.0189147	1.61e-10	2946383	26281282	26285787	HIST2H4B|HIST4H4|HIST2H4A|HIST1H4L|HIST1H4E|HIST1H4B|HIST1H4H|HIST1H4C|HIST1H4J|HIST1H4K|HIST1H4F|HIST1H4D|HIST1H4A|HIST1H4I	554313|121504|8370|8368|8367|8366|8365|8364|8363|8362|8361|8360|8359|8294	0	-0.0249537	-6.24671	4.52329e-10
B2M	rs2523765	6	29817106	Trans	A	T	0.421037	0.120948	0.0189147	1.61e-10	2902326	31430834	31433581	HCP5	10866	0	0.0155976	6.12601	9.66925e-10
B2M	rs2523765	6	29817106	Trans	A	T	0.421037	0.120948	0.0189147	1.61e-10	2947081	27840936	27842010	HIST1H4L|HIST2H4B|HIST4H4|HIST2H4A|HIST1H4E|HIST1H4B|HIST1H4H|HIST1H4C|HIST1H4J|HIST1H4K|HIST1H4F|HIST1H4D|HIST1H4A|HIST1H4I	8368|554313|121504|8370|8367|8366|8365|8364|8363|8362|8361|8360|8359|8294	0	0.0556446	5.96724	2.57159e-09
B2M	rs2523765	6	29817106	Trans	A	T	0.421037	0.120948	0.0189147	1.61e-10	2900974	29690563	29925560	HLA-F	3134	1	-0.0310833	-11.951	1.6925e-32
B2M	rs2523765	6	29817106	Trans	A	T	0.421037	0.120948	0.0189147	1.61e-10	2947975	29677429	29720329	HLA-F-AS1	285830	1	-0.0371708	-10.9352	1.54999e-27
B2M	rs2523765	6	29817106	Trans	A	T	0.421037	0.120948	0.0189147	1.61e-10	2948169	29978616	29981770	HCG8|ZNRD1-AS1	100507399|80862	1	-0.0443173	-7.1736	8.32375e-13
B2M	rs2523765	6	29817106	Trans	A	T	0.421037	0.120948	0.0189147	1.61e-10	2948259	30152238	30182050	TRIM26	7726	1	-0.0138023	-6.80925	1.09133e-11
B2M	rs2523765	6	29817106	Trans	A	T	0.421037	0.120948	0.0189147	1.61e-10	2948648	30755759	30798436	LINC00243	401247	1	-0.0265396	-6.31045	3.01141e-10
B2M	rs2523765	6	29817106	Trans	A	T	0.421037	0.120948	0.0189147	1.61e-10	2947572	28864528	28892021	TRIM27	5987	1	0.0100222	5.01521	5.47259e-07
B2M	rs2523765	6	29817106	Trans	A	T	0.421037	0.120948	0.0189147	1.61e-10	2948024	29758816	29760838	HCG4|HLA-P	54435	1	0.0193048	4.25881	2.09118e-05
B2M	rs2523765	6	29817106	Trans	A	T	0.421037	0.120948	0.0189147	1.61e-10	2901463	30227305	30285715	HLA-L	3139	1	-0.0171116	-4.17244	3.06239e-05
B2M	rs3873379	6	31262169	Trans	G	A	0.277087	-0.1873	0.0205636	8.37e-20	2903258	32712833	32714356	HLA-DQA2|LOC100509457|LOC100507718|HLA-DQA1	3118|100509457|100507718|3117	0	-0.0207877	-6.9413	4.3577e-12
B2M	rs3873379	6	31262169	Trans	G	A	0.277087	-0.1873	0.0205636	8.37e-20	2901043	29723269	29765582	LOC554223|HLA-P|HCG4	554223|54435	0	-0.0195202	-6.88753	6.34551e-12
B2M	rs3873379	6	31262169	Trans	G	A	0.277087	-0.1873	0.0205636	8.37e-20	2376894	206808901	206857759	DYRK3	8444	0	-0.0194946	-6.16584	7.53667e-10
B2M	rs3873379	6	31262169	Trans	G	A	0.277087	-0.1873	0.0205636	8.37e-20	2948887	31190697	31207016			1	0.0980376	16.7901	1.15684e-61
B2M	rs3873379	6	31262169	Trans	G	A	0.277087	-0.1873	0.0205636	8.37e-20	2946383	26281282	26285787	HIST2H4B|HIST4H4|HIST2H4A|HIST1H4L|HIST1H4E|HIST1H4B|HIST1H4H|HIST1H4C|HIST1H4J|HIST1H4K|HIST1H4F|HIST1H4D|HIST1H4A|HIST1H4I	554313|121504|8370|8368|8367|8366|8365|8364|8363|8362|8361|8360|8359|8294	0	0.0256729	5.86066	4.8922e-09
B2M	rs3873379	6	31262169	Trans	G	A	0.277087	-0.1873	0.0205636	8.37e-20	2949488	31830975	31846757	SLC44A4	80736	1	0.0319837	14.8396	7.90114e-49
B2M	rs3873379	6	31262169	Trans	G	A	0.277087	-0.1873	0.0205636	8.37e-20	4048265	32520500	32557601	HLA-DRB1|HLA-DRB6|LOC100507714|LOC100507709	3123|3128|100507714|100507709	0	0.0347291	5.39934	6.98397e-08
B2M	rs3873379	6	31262169	Trans	G	A	0.277087	-0.1873	0.0205636	8.37e-20	2903219	32713475	32713567	HLA-DRB6	3128	0	0.0439984	5.37476	8.00105e-08
B2M	rs3873379	6	31262169	Trans	G	A	0.277087	-0.1873	0.0205636	8.37e-20	4048241	32485162	32498080	HLA-DRB5|HLA-DRB1|LOC100507714|LOC100507709	3127|3123|100507714|100507709	0	0.0223351	5.3515	9.09478e-08
B2M	rs3873379	6	31262169	Trans	G	A	0.277087	-0.1873	0.0205636	8.37e-20	2902178	31126125	31134916	TCF19	6941	1	-0.0324333	-11.308	2.61413e-29
B2M	rs3873379	6	31262169	Trans	G	A	0.277087	-0.1873	0.0205636	8.37e-20	2902326	31430834	31433581	HCP5	10866	1	-0.0283189	-10.2112	2.97965e-24
B2M	rs3873379	6	31262169	Trans	G	A	0.277087	-0.1873	0.0205636	8.37e-20	2948926	31248423	31325151			1	0.0227579	7.81571	6.56071e-15
B2M	rs3873379	6	31262169	Trans	G	A	0.277087	-0.1873	0.0205636	8.37e-20	2902207	31165537	31171744	HCG27	253018	1	0.0255201	6.84528	8.50893e-12
B2M	rs3873379	6	31262169	Trans	G	A	0.277087	-0.1873	0.0205636	8.37e-20	2948648	30755759	30798436	LINC00243	401247	1	0.0284644	6.17372	7.17295e-10
B2M	rs3873379	6	31262169	Trans	G	A	0.277087	-0.1873	0.0205636	8.37e-20	2901552	30312949	30346438			1	0.019419	4.51746	6.3962e-06
B2M	rs3873379	6	31262169	Trans	G	A	0.277087	-0.1873	0.0205636	8.37e-20	2902348	31462671	31496238	MICB	4277	1	-0.0116421	-4.10154	4.16635e-05
B2M	rs116667074	6	32285362	Trans	C	T	0.9	-0.25	0.03	1.4e-16	2948887	31190697	31207016			0	-0.192982	-22.7517	2.39181e-109
B2M	rs116667074	6	32285362	Trans	C	T	0.9	-0.25	0.03	1.4e-16	2899333	26376757	26378535	BTN3A2	11118	0	0.0785309	20.5343	3.51388e-90
B2M	rs116667074	6	32285362	Trans	C	T	0.9	-0.25	0.03	1.4e-16	2948587	30688177	30710511	TUBB	203068	0	-0.0599649	-18.7346	7.47254e-76
B2M	rs116667074	6	32285362	Trans	C	T	0.9	-0.25	0.03	1.4e-16	2899298	26365395	26451902	BTN3A2|BTN3A1	11118|11119	0	0.0875902	18.6467	3.50148e-75
B2M	rs116667074	6	32285362	Trans	C	T	0.9	-0.25	0.03	1.4e-16	2948648	30755759	30798436	LINC00243	401247	0	-0.119781	-17.9814	3.40621e-70
B2M	rs116667074	6	32285362	Trans	C	T	0.9	-0.25	0.03	1.4e-16	2948630	30710981	30763728	IER3|LOC100294307	8870|100294307	0	-0.0578583	-11.4303	6.66243e-30
B2M	rs116667074	6	32285362	Trans	C	T	0.9	-0.25	0.03	1.4e-16	2947081	27840936	27842010	HIST1H4L|HIST2H4B|HIST4H4|HIST2H4A|HIST1H4E|HIST1H4B|HIST1H4H|HIST1H4C|HIST1H4J|HIST1H4K|HIST1H4F|HIST1H4D|HIST1H4A|HIST1H4I	8368|554313|121504|8370|8367|8366|8365|8364|8363|8362|8361|8360|8359|8294	0	0.163769	10.886	2.63257e-27
B2M	rs116667074	6	32285362	Trans	C	T	0.9	-0.25	0.03	1.4e-16	2947975	29677429	29720329	HLA-F-AS1	285830	0	-0.0560844	-10.1316	6.64197e-24
B2M	rs116667074	6	32285362	Trans	C	T	0.9	-0.25	0.03	1.4e-16	2948239	30119726	30128971	TRIM10	10107	0	0.0362869	8.41791	4.89371e-17
B2M	rs116667074	6	32285362	Trans	C	T	0.9	-0.25	0.03	1.4e-16	2948259	30152238	30182050	TRIM26	7726	0	-0.0251979	-7.65435	2.29903e-14
B2M	rs116667074	6	32285362	Trans	C	T	0.9	-0.25	0.03	1.4e-16	2901333	30026686	30033108	ZNRD1|ZNRD1-AS1	30834|80862	0	0.0439569	7.63289	2.71124e-14
B2M	rs116667074	6	32285362	Trans	C	T	0.9	-0.25	0.03	1.4e-16	2903219	32713475	32713567	HLA-DRB6	3128	1	-0.297334	-25.9409	1.11831e-139
B2M	rs116667074	6	32285362	Trans	C	T	0.9	-0.25	0.03	1.4e-16	2949488	31830975	31846757	SLC44A4	80736	1	-0.0696458	-22.3333	1.31702e-105
B2M	rs116667074	6	32285362	Trans	C	T	0.9	-0.25	0.03	1.4e-16	2947077	27839633	27840144	HIST1H3I|HIST1H3F|HIST1H3B|HIST1H3H|HIST1H3J|HIST1H3G|HIST1H3E|HIST1H3C|HIST1H3D|HIST1H3A	8354|8968|8358|8357|8356|8355|8353|8352|8351|8350	0	0.0745297	6.35126	2.31615e-10
B2M	rs116667074	6	32285362	Trans	C	T	0.9	-0.25	0.03	1.4e-16	2903258	32712833	32714356	HLA-DQA2|LOC100509457|LOC100507718|HLA-DQA1	3118|100509457|100507718|3117	1	0.0749875	17.2752	4.48857e-65
B2M	rs116667074	6	32285362	Trans	C	T	0.9	-0.25	0.03	1.4e-16	2946383	26281282	26285787	HIST2H4B|HIST4H4|HIST2H4A|HIST1H4L|HIST1H4E|HIST1H4B|HIST1H4H|HIST1H4C|HIST1H4J|HIST1H4K|HIST1H4F|HIST1H4D|HIST1H4A|HIST1H4I	554313|121504|8370|8368|8367|8366|8365|8364|8363|8362|8361|8360|8359|8294	0	-0.0383583	-5.90335	3.78611e-09
B2M	rs116667074	6	32285362	Trans	C	T	0.9	-0.25	0.03	1.4e-16	2899206	26199758	26200952	HIST1H2BC|HIST1H2BI|HIST1H2BE|HIST1H2BF|HIST1H2BG	8347|8346|8344|8343|8339	0	-0.0361033	-5.61434	2.07485e-08
B2M	rs116667074	6	32285362	Trans	C	T	0.9	-0.25	0.03	1.4e-16	2947889	29556265	29611309	GABBR1	2550	0	-0.0186984	-5.56474	2.75608e-08
B2M	rs116667074	6	32285362	Trans	C	T	0.9	-0.25	0.03	1.4e-16	2948926	31248423	31325151			0	-0.0237504	-5.48248	4.39081e-08
B2M	rs116667074	6	32285362	Trans	C	T	0.9	-0.25	0.03	1.4e-16	2902326	31430834	31433581	HCP5	10866	1	0.0508006	12.4058	7.48093e-35
B2M	rs116667074	6	32285362	Trans	C	T	0.9	-0.25	0.03	1.4e-16	2902463	31588517	31605548	PRRC2A	7916	1	0.0225962	10.6121	4.80615e-26
B2M	rs116667074	6	32285362	Trans	C	T	0.9	-0.25	0.03	1.4e-16	2903401	33043716	33059415	HLA-DPB1	3115	1	0.0425663	8.95855	4.49491e-19
B2M	rs116667074	6	32285362	Trans	C	T	0.9	-0.25	0.03	1.4e-16	2949971	32260475	32339684	C6orf10	10665	1	0.0528831	7.13455	1.10339e-12
B2M	rs116667074	6	32285362	Trans	C	T	0.9	-0.25	0.03	1.4e-16	4048241	32485162	32498080	HLA-DRB5|HLA-DRB1|LOC100507714|LOC100507709	3127|3123|100507714|100507709	1	0.0425982	6.8929	6.11238e-12
B2M	rs116667074	6	32285362	Trans	C	T	0.9	-0.25	0.03	1.4e-16	2902884	31926581	31937579	SKIV2L	6499	1	0.0165559	6.3076	3.06687e-10
B2M	rs116667074	6	32285362	Trans	C	T	0.9	-0.25	0.03	1.4e-16	4048265	32520500	32557601	HLA-DRB1|HLA-DRB6|LOC100507714|LOC100507709	3123|3128|100507714|100507709	1	0.0583356	6.11883	1.01118e-09
B2M	rs116667074	6	32285362	Trans	C	T	0.9	-0.25	0.03	1.4e-16	2950329	33032346	33048555	HLA-DPA1	3113	1	0.0236738	5.83269	5.78142e-09
B2M	rs116667074	6	32285362	Trans	C	T	0.9	-0.25	0.03	1.4e-16	2902958	31949811	32004442	C4B|C4A|LOC100293534	721|720|100293534	1	0.0109131	5.37741	7.88467e-08
B2M	rs116667074	6	32285362	Trans	C	T	0.9	-0.25	0.03	1.4e-16	2949210	31629016	31634050	GPANK1	7918	1	0.0307172	5.35234	9.05285e-08
B2M	rs116667074	6	32285362	Trans	C	T	0.9	-0.25	0.03	1.4e-16	2949230	31644349	31651817	LY6G5C	80741	1	-0.0218187	-4.76184	1.97013e-06
B2M	rs116667074	6	32285362	Trans	C	T	0.9	-0.25	0.03	1.4e-16	2902736	31802405	31807576	C6orf48	50854	1	0.0222707	4.65874	3.26037e-06
B2M	rs116667074	6	32285362	Trans	C	T	0.9	-0.25	0.03	1.4e-16	2902804	31865574	31913444	C2	717	1	-0.0165028	-4.39329	1.13852e-05
B2M	rs116667074	6	32285362	Trans	C	T	0.9	-0.25	0.03	1.4e-16	2903435	33072807	33099161	HLA-DPB2	3116	1	-0.0285381	-4.20232	2.68596e-05
B2M	rs116667074	6	32285362	Trans	C	T	0.9	-0.25	0.03	1.4e-16	2902574	31638156	31641323	LY6G5B|CSNK2B	58496|1460	1	-0.028445	-3.96066	7.57343e-05
B2M	rs116667074	6	32285362	Trans	C	T	0.9	-0.25	0.03	1.4e-16	2949801	32135996	32145853	AGPAT1	10554	1	0.0143851	3.9153	9.14386e-05
B2M	rs116667074	6	32285362	Trans	C	T	0.9	-0.25	0.03	1.4e-16	2903075	32121181	32137075	EGFL8|AGPAT1	80864|10554	1	-0.0120557	-3.90111	9.69519e-05
B2M	rs3131622	6	31420500	Trans	C	A	0.432045	0.139278	0.018655	8.27e-14	2903219	32713475	32713567	HLA-DRB6	3128	0	-0.066517	-9.09444	1.324e-19
B2M	rs3131622	6	31420500	Trans	C	A	0.432045	0.139278	0.018655	8.27e-14	2903258	32712833	32714356	HLA-DQA2|LOC100509457|LOC100507718|HLA-DQA1	3118|100509457|100507718|3117	0	0.0235426	8.77776	2.22439e-18
B2M	rs3131622	6	31420500	Trans	C	A	0.432045	0.139278	0.018655	8.27e-14	2899333	26376757	26378535	BTN3A2	11118	0	0.01995	8.34429	9.07286e-17
B2M	rs3131622	6	31420500	Trans	C	A	0.432045	0.139278	0.018655	8.27e-14	2899298	26365395	26451902	BTN3A2|BTN3A1	11118|11119	0	0.0233779	8.00932	1.41029e-15
B2M	rs3131622	6	31420500	Trans	C	A	0.432045	0.139278	0.018655	8.27e-14	4048241	32485162	32498080	HLA-DRB5|HLA-DRB1|LOC100507714|LOC100507709	3127|3123|100507714|100507709	0	0.0279171	7.4677	9.50771e-14
B2M	rs3131622	6	31420500	Trans	C	A	0.432045	0.139278	0.018655	8.27e-14	2947081	27840936	27842010	HIST1H4L|HIST2H4B|HIST4H4|HIST2H4A|HIST1H4E|HIST1H4B|HIST1H4H|HIST1H4C|HIST1H4J|HIST1H4K|HIST1H4F|HIST1H4D|HIST1H4A|HIST1H4I	8368|554313|121504|8370|8367|8366|8365|8364|8363|8362|8361|8360|8359|8294	0	0.0551034	6.00354	2.06057e-09
B2M	rs3131622	6	31420500	Trans	C	A	0.432045	0.139278	0.018655	8.27e-14	4048265	32520500	32557601	HLA-DRB1|HLA-DRB6|LOC100507714|LOC100507709	3123|3128|100507714|100507709	0	0.0330135	5.71737	1.14178e-08
B2M	rs3131622	6	31420500	Trans	C	A	0.432045	0.139278	0.018655	8.27e-14	2948648	30755759	30798436	LINC00243	401247	1	-0.0516239	-12.6105	6.13199e-36
B2M	rs3131622	6	31420500	Trans	C	A	0.432045	0.139278	0.018655	8.27e-14	2948587	30688177	30710511	TUBB	203068	1	-0.020931	-10.568	7.62658e-26
B2M	rs3131622	6	31420500	Trans	C	A	0.432045	0.139278	0.018655	8.27e-14	2948630	30710981	30763728	IER3|LOC100294307	8870|100294307	1	-0.024102	-7.81403	6.6476e-15
B2M	rs3131622	6	31420500	Trans	C	A	0.432045	0.139278	0.018655	8.27e-14	2949038	31498011	31514627	ATP6V1G2|SNORD84|DDX39B	534|692199|7919	1	0.0119221	6.8039	1.13231e-11
B2M	rs3131622	6	31420500	Trans	C	A	0.432045	0.139278	0.018655	8.27e-14	2902463	31588517	31605548	PRRC2A	7916	1	0.00851918	6.56582	5.67552e-11
B2M	rs3131622	6	31420500	Trans	C	A	0.432045	0.139278	0.018655	8.27e-14	2948926	31248423	31325151			1	0.0143921	5.48781	4.26102e-08
B2M	rs3131622	6	31420500	Trans	C	A	0.432045	0.139278	0.018655	8.27e-14	2902444	31560467	31584791	AIF1	199	1	0.00991933	4.19318	2.79611e-05
B2M	rs3131622	6	31420500	Trans	C	A	0.432045	0.139278	0.018655	8.27e-14	2902326	31430834	31433581	HCP5	10866	1	0.0101241	4.0314	5.62325e-05
B2M	rs2248462	6	31446796	Trans	A	G	0.21671	-0.158258	0.0222441	1.12e-12	2903258	32712833	32714356	HLA-DQA2|LOC100509457|LOC100507718|HLA-DQA1	3118|100509457|100507718|3117	0	-0.0388857	-12.178	1.15785e-33
B2M	rs2248462	6	31446796	Trans	A	G	0.21671	-0.158258	0.0222441	1.12e-12	4048241	32485162	32498080	HLA-DRB5|HLA-DRB1|LOC100507714|LOC100507709	3127|3123|100507714|100507709	0	0.035487	7.92568	2.75191e-15
B2M	rs2248462	6	31446796	Trans	A	G	0.21671	-0.158258	0.0222441	1.12e-12	4048265	32520500	32557601	HLA-DRB1|HLA-DRB6|LOC100507714|LOC100507709	3123|3128|100507714|100507709	0	0.0506299	7.33062	2.64069e-13
B2M	rs2248462	6	31446796	Trans	A	G	0.21671	-0.158258	0.0222441	1.12e-12	2948926	31248423	31325151			1	0.0499859	16.2529	5.49182e-58
B2M	rs2248462	6	31446796	Trans	A	G	0.21671	-0.158258	0.0222441	1.12e-12	2948887	31190697	31207016			1	0.0876775	13.8367	8.61636e-43
B2M	rs2248462	6	31446796	Trans	A	G	0.21671	-0.158258	0.0222441	1.12e-12	2949588	31932945	31940061	DOM3Z	1797	1	0.0170565	5.4772	4.52303e-08
B2M	rs2248462	6	31446796	Trans	A	G	0.21671	-0.158258	0.0222441	1.12e-12	2948648	30755759	30798436	LINC00243	401247	1	0.0270808	5.45299	5.18038e-08
B2M	rs2248462	6	31446796	Trans	A	G	0.21671	-0.158258	0.0222441	1.12e-12	2902326	31430834	31433581	HCP5	10866	1	-0.015077	-5.01356	5.51932e-07
B2M	rs2248462	6	31446796	Trans	A	G	0.21671	-0.158258	0.0222441	1.12e-12	2902348	31462671	31496238	MICB	4277	1	0.0144858	4.74426	2.14839e-06
B2M	rs2248462	6	31446796	Trans	A	G	0.21671	-0.158258	0.0222441	1.12e-12	2948587	30688177	30710511	TUBB	203068	1	0.0110344	4.609	4.14218e-06
B2M	rs2248462	6	31446796	Trans	A	G	0.21671	-0.158258	0.0222441	1.12e-12	2902958	31949811	32004442	C4B|C4A|LOC100293534	721|720|100293534	1	-0.00615372	-4.1746	3.03359e-05
B2M	rs2248462	6	31446796	Trans	A	G	0.21671	-0.158258	0.0222441	1.12e-12	2902444	31560467	31584791	AIF1	199	1	-0.0116709	-4.11625	3.91008e-05
B2M	rs2248462	6	31446796	Trans	A	G	0.21671	-0.158258	0.0222441	1.12e-12	2902884	31926581	31937579	SKIV2L	6499	1	-0.00770966	-4.0393	5.43776e-05
B2M	rs2248462	6	31446796	Trans	A	G	0.21671	-0.158258	0.0222441	1.12e-12	2948630	30710981	30763728	IER3|LOC100294307	8870|100294307	1	0.0149757	4.03392	5.56349e-05
BCHE	rs11687758	2	204242981	Trans	A	G	0.482	-0.156	0.02	8.93e-15	2595388	203640695	203736698	ICA1L	130026	1	0.0298542	10.0082	2.2722e-23
BCHE	rs11687758	2	204242981	Trans	A	G	0.482	-0.156	0.02	8.93e-15	2523419	203776951	203879535	ALS2CR8	79800	1	-0.0253624	-8.7748	2.28293e-18
BCHE	rs11687758	2	204242981	Trans	A	G	0.482	-0.156	0.02	8.93e-15	2523354	203499923	203634472	FAM117B	150864	1	0.0191636	6.33703	2.53847e-10
BCHE	rs11687758	2	204242981	Trans	A	G	0.482	-0.156	0.02	8.93e-15	2523635	204103423	204192432	CYP20A1	57404	1	0.0137331	5.07489	4.01125e-07
C2	rs112211052	6	31397654	Cis	A	G	0.928	0.419	0.043	4.15e-22	2903258	32712833	32714356	HLA-DQA2|LOC100509457|LOC100507718|HLA-DQA1	3118|100509457|100507718|3117	0	0.0364699	5.69979	1.26515e-08
C2	rs112211052	6	31397654	Cis	A	G	0.928	0.419	0.043	4.15e-22	2949132	31556672	31560885	NCR3	259197	1	0.0816177	13.1961	3.87314e-39
C2	rs112211052	6	31397654	Cis	A	G	0.928	0.419	0.043	4.15e-22	2902958	31949811	32004442	C4B|C4A|LOC100293534	721|720|100293534	1	-0.0309495	-10.6896	2.12788e-26
C2	rs112211052	6	31397654	Cis	A	G	0.928	0.419	0.043	4.15e-22	2949488	31830975	31846757	SLC44A4	80736	1	0.0338122	7.23965	5.1503e-13
C2	rs112211052	6	31397654	Cis	A	G	0.928	0.419	0.043	4.15e-22	2948887	31190697	31207016			1	0.0859662	6.75173	1.61943e-11
C2	rs112211052	6	31397654	Cis	A	G	0.928	0.419	0.043	4.15e-22	2902427	31553730	31556676	LST1	7940	1	0.0312796	5.90534	3.74111e-09
C2	rs112211052	6	31397654	Cis	A	G	0.928	0.419	0.043	4.15e-22	2902326	31430834	31433581	HCP5	10866	1	-0.0345794	-5.80583	6.78197e-09
C2	rs112211052	6	31397654	Cis	A	G	0.928	0.419	0.043	4.15e-22	2902207	31165537	31171744	HCG27	253018	1	-0.0459698	-5.77247	8.26141e-09
C2	rs112211052	6	31397654	Cis	A	G	0.928	0.419	0.043	4.15e-22	2949588	31932945	31940061	DOM3Z	1797	1	0.029563	4.78618	1.74666e-06
C2	rs112211052	6	31397654	Cis	A	G	0.928	0.419	0.043	4.15e-22	2948587	30688177	30710511	TUBB	203068	1	0.0204676	4.312	1.64755e-05
C2	rs112211052	6	31397654	Cis	A	G	0.928	0.419	0.043	4.15e-22	2949230	31644349	31651817	LY6G5C	80741	1	0.0267713	4.06023	4.9741e-05
C2	rs115978492	6	31576863	Cis	C	A	0.935	0.321	0.044	2.28e-13	2903258	32712833	32714356	HLA-DQA2|LOC100509457|LOC100507718|HLA-DQA1	3118|100509457|100507718|3117	0	0.0396054	6.15179	8.23064e-10
C2	rs115978492	6	31576863	Cis	C	A	0.935	0.321	0.044	2.28e-13	2949148	31606827	31620470	BAG6	7917	1	-0.0459861	-13.2925	1.11905e-39
C2	rs115978492	6	31576863	Cis	C	A	0.935	0.321	0.044	2.28e-13	2949488	31830975	31846757	SLC44A4	80736	1	0.0453839	9.69047	5.06374e-22
C2	rs115978492	6	31576863	Cis	C	A	0.935	0.321	0.044	2.28e-13	2902559	31633039	31638100	CSNK2B	1460	1	0.0484201	8.37688	6.90774e-17
C2	rs115978492	6	31576863	Cis	C	A	0.935	0.321	0.044	2.28e-13	2949132	31556672	31560885	NCR3	259197	1	0.0484286	7.69486	1.68202e-14
C2	rs115978492	6	31576863	Cis	C	A	0.935	0.321	0.044	2.28e-13	2902463	31588517	31605548	PRRC2A	7916	1	0.0238152	7.68651	1.79418e-14
C2	rs115978492	6	31576863	Cis	C	A	0.935	0.321	0.044	2.28e-13	2902958	31949811	32004442	C4B|C4A|LOC100293534	721|720|100293534	1	0.017696	6.02696	1.78505e-09
C2	rs115978492	6	31576863	Cis	C	A	0.935	0.321	0.044	2.28e-13	2948887	31190697	31207016			1	0.0768849	5.99283	2.20012e-09
C2	rs115978492	6	31576863	Cis	C	A	0.935	0.321	0.044	2.28e-13	2902444	31560467	31584791	AIF1	199	1	-0.0300771	-5.32191	1.06963e-07
C2	rs115978492	6	31576863	Cis	C	A	0.935	0.321	0.044	2.28e-13	2949230	31644349	31651817	LY6G5C	80741	1	-0.0297205	-4.47906	7.65687e-06
C2	rs143654430	6	30487304	Trans	T	C	0.981	0.639	0.074	6.81e-18	2900974	29690563	29925560	HLA-F	3134	1	0.0716745	6.99774	2.92842e-12
C2	rs143654430	6	30487304	Trans	T	C	0.981	0.639	0.074	6.81e-18	2948169	29978616	29981770	HCG8|ZNRD1-AS1	100507399|80862	1	-0.155947	-6.46071	1.13653e-10
C2	rs143654430	6	30487304	Trans	T	C	0.981	0.639	0.074	6.81e-18	2948587	30688177	30710511	TUBB	203068	1	0.0432919	5.4694	4.72548e-08
C2	rs143654430	6	30487304	Trans	T	C	0.981	0.639	0.074	6.81e-18	2901312	29942929	29946180	HCG9	10255	1	-0.095833	-4.33895	1.45863e-05
C2	rs143654430	6	30487304	Trans	T	C	0.981	0.639	0.074	6.81e-18	2948630	30710981	30763728	IER3|LOC100294307	8870|100294307	1	0.0486307	3.9586	7.63911e-05
C2	rs143654430	6	30487304	Trans	T	C	0.981	0.639	0.074	6.81e-18	2948239	30119726	30128971	TRIM10	10107	1	-0.040529	-3.89558	9.91852e-05
C2	rs9469019	6	31473730	Cis	G	A	0.924	0.302	0.038	8.41e-16	2900974	29690563	29925560	HLA-F	3134	0	0.0325572	6.15723	7.95479e-10
C2	rs9469019	6	31473730	Cis	G	A	0.924	0.302	0.038	8.41e-16	2949148	31606827	31620470	BAG6	7917	1	-0.0276622	-9.27142	2.62574e-20
C2	rs9469019	6	31473730	Cis	G	A	0.924	0.302	0.038	8.41e-16	2949488	31830975	31846757	SLC44A4	80736	1	0.0332286	8.27694	1.58866e-16
C2	rs9469019	6	31473730	Cis	G	A	0.924	0.302	0.038	8.41e-16	2949132	31556672	31560885	NCR3	259197	1	0.0397414	7.38075	1.82133e-13
C2	rs9469019	6	31473730	Cis	G	A	0.924	0.302	0.038	8.41e-16	2948587	30688177	30710511	TUBB	203068	1	0.0185563	4.54195	5.69893e-06
C2	rs9469019	6	31473730	Cis	G	A	0.924	0.302	0.038	8.41e-16	2948926	31248423	31325151			1	-0.0238423	-4.44092	9.14209e-06
C2	rs9469019	6	31473730	Cis	G	A	0.924	0.302	0.038	8.41e-16	2949971	32260475	32339684	C6orf10	10665	1	-0.0369108	-4.00878	6.18814e-05
C2	rs9469019	6	31473730	Cis	G	A	0.924	0.302	0.038	8.41e-16	2902463	31588517	31605548	PRRC2A	7916	1	0.010419	3.91605	9.11558e-05
C2	rs114508013	6	31868765	Cis	G	A	0.977	0.733	0.066	9.57e-29	2950145	32762899	32784805	HLA-DOB	3112	1	-0.115293	-8.54087	1.72551e-17
C2	rs114508013	6	31868765	Cis	G	A	0.977	0.733	0.066	9.57e-29	2949801	32135996	32145853	AGPAT1	10554	1	-0.0433813	-5.59229	2.35456e-08
C2	rs114508013	6	31868765	Cis	G	A	0.977	0.733	0.066	9.57e-29	2902736	31802405	31807576	C6orf48	50854	1	0.0524918	5.19542	2.12004e-07
C2	rs114508013	6	31868765	Cis	G	A	0.977	0.733	0.066	9.57e-29	2902559	31633039	31638100	CSNK2B	1460	1	-0.0380053	-4.48047	7.60676e-06
C2	rs11753326	6	30925985	Cis	C	T	0.0930074	-0.196105	0.0314127	4.3e-10	2902958	31949811	32004442	C4B|C4A|LOC100293534	721|720|100293534	0	-0.0131553	-6.34833	2.36021e-10
C2	rs11753326	6	30925985	Cis	C	T	0.0930074	-0.196105	0.0314127	4.3e-10	2948587	30688177	30710511	TUBB	203068	1	0.0297643	8.87268	9.64467e-19
C2	rs11753326	6	30925985	Cis	C	T	0.0930074	-0.196105	0.0314127	4.3e-10	2948887	31190697	31207016			1	0.0785177	8.70092	4.34855e-18
C2	rs11753326	6	30925985	Cis	C	T	0.0930074	-0.196105	0.0314127	4.3e-10	2949132	31556672	31560885	NCR3	259197	1	0.0298524	6.70915	2.16454e-11
C2	rs11753326	6	30925985	Cis	C	T	0.0930074	-0.196105	0.0314127	4.3e-10	2948630	30710981	30763728	IER3|LOC100294307	8870|100294307	1	0.034013	6.51935	7.72522e-11
C2	rs11753326	6	30925985	Cis	C	T	0.0930074	-0.196105	0.0314127	4.3e-10	2948648	30755759	30798436	LINC00243	401247	1	0.0358166	5.11739	3.20857e-07
C2	rs11753326	6	30925985	Cis	C	T	0.0930074	-0.196105	0.0314127	4.3e-10	2949488	31830975	31846757	SLC44A4	80736	1	0.0138866	4.16936	3.10393e-05
C2	rs6901158	6	32205942	Cis	T	C	0.146004	0.187275	0.0261077	7.33e-13	2899333	26376757	26378535	BTN3A2	11118	0	0.0598024	18.1578	1.6802e-71
C2	rs6901158	6	32205942	Cis	T	C	0.146004	0.187275	0.0261077	7.33e-13	2948887	31190697	31207016			0	-0.122867	-16.598	2.45589e-60
C2	rs6901158	6	32205942	Cis	T	C	0.146004	0.187275	0.0261077	7.33e-13	2899298	26365395	26451902	BTN3A2|BTN3A1	11118|11119	0	0.0656162	16.23	7.83702e-58
C2	rs6901158	6	32205942	Cis	T	C	0.146004	0.187275	0.0261077	7.33e-13	2948587	30688177	30710511	TUBB	203068	0	-0.0377339	-13.5952	2.14313e-41
C2	rs6901158	6	32205942	Cis	T	C	0.146004	0.187275	0.0261077	7.33e-13	2948648	30755759	30798436	LINC00243	401247	0	-0.0706985	-12.2295	6.2574e-34
C2	rs6901158	6	32205942	Cis	T	C	0.146004	0.187275	0.0261077	7.33e-13	2947975	29677429	29720329	HLA-F-AS1	285830	0	-0.0430414	-9.08587	1.4309e-19
C2	rs6901158	6	32205942	Cis	T	C	0.146004	0.187275	0.0261077	7.33e-13	2947081	27840936	27842010	HIST1H4L|HIST2H4B|HIST4H4|HIST2H4A|HIST1H4E|HIST1H4B|HIST1H4H|HIST1H4C|HIST1H4J|HIST1H4K|HIST1H4F|HIST1H4D|HIST1H4A|HIST1H4I	8368|554313|121504|8370|8367|8366|8365|8364|8363|8362|8361|8360|8359|8294	0	0.11397	8.83581	1.33569e-18
C2	rs6901158	6	32205942	Cis	T	C	0.146004	0.187275	0.0261077	7.33e-13	2948630	30710981	30763728	IER3|LOC100294307	8870|100294307	0	-0.0350799	-8.06385	9.08801e-16
C2	rs6901158	6	32205942	Cis	T	C	0.146004	0.187275	0.0261077	7.33e-13	2902207	31165537	31171744	HCG27	253018	0	-0.0371413	-7.87409	4.14239e-15
C2	rs6901158	6	32205942	Cis	T	C	0.146004	0.187275	0.0261077	7.33e-13	2948239	30119726	30128971	TRIM10	10107	0	0.0267841	7.26198	4.37463e-13
C2	rs6901158	6	32205942	Cis	T	C	0.146004	0.187275	0.0261077	7.33e-13	2948259	30152238	30182050	TRIM26	7726	0	-0.0193129	-6.86097	7.63212e-12
C2	rs6901158	6	32205942	Cis	T	C	0.146004	0.187275	0.0261077	7.33e-13	2903219	32713475	32713567	HLA-DRB6	3128	1	-0.187231	-18.5865	1.00459e-74
C2	rs6901158	6	32205942	Cis	T	C	0.146004	0.187275	0.0261077	7.33e-13	2949488	31830975	31846757	SLC44A4	80736	1	-0.0412121	-15.1023	1.78811e-50
C2	rs6901158	6	32205942	Cis	T	C	0.146004	0.187275	0.0261077	7.33e-13	2947077	27839633	27840144	HIST1H3I|HIST1H3F|HIST1H3B|HIST1H3H|HIST1H3J|HIST1H3G|HIST1H3E|HIST1H3C|HIST1H3D|HIST1H3A	8354|8968|8358|8357|8356|8355|8353|8352|8351|8350	0	0.0546001	5.44186	5.51266e-08
C2	rs6901158	6	32205942	Cis	T	C	0.146004	0.187275	0.0261077	7.33e-13	2947889	29556265	29611309	GABBR1	2550	0	-0.0152319	-5.30572	1.16852e-07
C2	rs6901158	6	32205942	Cis	T	C	0.146004	0.187275	0.0261077	7.33e-13	2902326	31430834	31433581	HCP5	10866	1	0.0383265	10.9225	1.77804e-27
C2	rs6901158	6	32205942	Cis	T	C	0.146004	0.187275	0.0261077	7.33e-13	2902463	31588517	31605548	PRRC2A	7916	1	0.0179908	9.87804	8.19895e-23
C2	rs6901158	6	32205942	Cis	T	C	0.146004	0.187275	0.0261077	7.33e-13	2903258	32712833	32714356	HLA-DQA2|LOC100509457|LOC100507718|HLA-DQA1	3118|100509457|100507718|3117	1	0.0348558	9.21782	4.29944e-20
C2	rs6901158	6	32205942	Cis	T	C	0.146004	0.187275	0.0261077	7.33e-13	4048241	32485162	32498080	HLA-DRB5|HLA-DRB1|LOC100507714|LOC100507709	3127|3123|100507714|100507709	1	0.0457411	8.68823	4.85484e-18
C2	rs6901158	6	32205942	Cis	T	C	0.146004	0.187275	0.0261077	7.33e-13	4048265	32520500	32557601	HLA-DRB1|HLA-DRB6|LOC100507714|LOC100507709	3123|3128|100507714|100507709	1	0.0606543	7.46126	9.97954e-14
C2	rs6901158	6	32205942	Cis	T	C	0.146004	0.187275	0.0261077	7.33e-13	2903401	33043716	33059415	HLA-DPB1	3115	1	0.0265157	6.51008	8.21293e-11
C2	rs6901158	6	32205942	Cis	T	C	0.146004	0.187275	0.0261077	7.33e-13	2949830	32148748	32151999	AGER|RNF5	177|6048	1	-0.0218205	-6.18112	6.84664e-10
C2	rs6901158	6	32205942	Cis	T	C	0.146004	0.187275	0.0261077	7.33e-13	2950329	33032346	33048555	HLA-DPA1	3113	1	0.019409	5.59703	2.2915e-08
C2	rs6901158	6	32205942	Cis	T	C	0.146004	0.187275	0.0261077	7.33e-13	2902427	31553730	31556676	LST1	7940	1	-0.0152384	-4.83865	1.34478e-06
C2	rs6901158	6	32205942	Cis	T	C	0.146004	0.187275	0.0261077	7.33e-13	2949210	31629016	31634050	GPANK1	7918	1	0.0228378	4.65581	3.30694e-06
C2	rs6901158	6	32205942	Cis	T	C	0.146004	0.187275	0.0261077	7.33e-13	2903075	32121181	32137075	EGFL8|AGPAT1	80864|10554	1	-0.0121737	-4.61461	4.0324e-06
C2	rs6901158	6	32205942	Cis	T	C	0.146004	0.187275	0.0261077	7.33e-13	2949971	32260475	32339684	C6orf10	10665	1	0.0267687	4.2148	2.54213e-05
C2	rs6901158	6	32205942	Cis	T	C	0.146004	0.187275	0.0261077	7.33e-13	2902958	31949811	32004442	C4B|C4A|LOC100293534	721|720|100293534	1	0.00696137	4.01102	6.1301e-05
C2	rs143479464	6	31629324	Cis	A	C	0.967	0.28	0.051	3.28e-08	2902958	31949811	32004442	C4B|C4A|LOC100293534	721|720|100293534	1	-0.0384491	-11.5245	2.3037e-30
C2	rs143479464	6	31629324	Cis	A	C	0.967	0.28	0.051	3.28e-08	2948587	30688177	30710511	TUBB	203068	1	0.04255	7.79692	7.60203e-15
C2	rs143479464	6	31629324	Cis	A	C	0.967	0.28	0.051	3.28e-08	2949230	31644349	31651817	LY6G5C	80741	1	0.0540621	7.12626	1.17126e-12
C2	rs143479464	6	31629324	Cis	A	C	0.967	0.28	0.051	3.28e-08	2902559	31633039	31638100	CSNK2B	1460	1	-0.0472716	-7.11917	1.23251e-12
C2	rs143479464	6	31629324	Cis	A	C	0.967	0.28	0.051	3.28e-08	2949971	32260475	32339684	C6orf10	10665	1	0.0787335	6.39236	1.77521e-10
C2	rs143479464	6	31629324	Cis	A	C	0.967	0.28	0.051	3.28e-08	2949450	31777396	31782818	HSPA1L	3305	1	0.069078	6.25777	4.21591e-10
C2	rs143479464	6	31629324	Cis	A	C	0.967	0.28	0.051	3.28e-08	2949588	31932945	31940061	DOM3Z	1797	1	0.0444489	6.24363	4.61249e-10
C2	rs143479464	6	31629324	Cis	A	C	0.967	0.28	0.051	3.28e-08	2949488	31830975	31846757	SLC44A4	80736	1	0.032705	6.05736	1.48028e-09
C2	rs143479464	6	31629324	Cis	A	C	0.967	0.28	0.051	3.28e-08	2902633	31707741	31732609	MSH5-SAPCD1|SAPCD1|MSH5	100532732|401251|4439	1	0.029869	5.78789	7.54217e-09
C2	rs143479464	6	31629324	Cis	A	C	0.967	0.28	0.051	3.28e-08	2902707	31782600	31785710	HSPA1B|HSPA1A	3304|3303	1	0.0440363	5.48948	4.2211e-08
C2	rs143479464	6	31629324	Cis	A	C	0.967	0.28	0.051	3.28e-08	2948630	30710981	30763728	IER3|LOC100294307	8870|100294307	1	0.0458529	5.40477	6.77664e-08
C2	rs143479464	6	31629324	Cis	A	C	0.967	0.28	0.051	3.28e-08	2948648	30755759	30798436	LINC00243	401247	1	0.0598309	5.26444	1.46238e-07
C2	rs143479464	6	31629324	Cis	A	C	0.967	0.28	0.051	3.28e-08	2902326	31430834	31433581	HCP5	10866	1	-0.035554	-5.16797	2.45441e-07
C2	rs143479464	6	31629324	Cis	A	C	0.967	0.28	0.051	3.28e-08	2949132	31556672	31560885	NCR3	259197	1	0.0362519	5.00722	5.70352e-07
C2	rs143479464	6	31629324	Cis	A	C	0.967	0.28	0.051	3.28e-08	2949311	31694857	31698357	DDAH2	23564	1	0.03167	4.58544	4.63591e-06
C2	rs143479464	6	31629324	Cis	A	C	0.967	0.28	0.051	3.28e-08	2949859	32152518	32157963	PBX2|PBX2P1	5089	1	0.0540567	3.91943	8.98925e-05
C2	rs3129900	6	32305979	Cis	G	T	0.160663	-0.229575	0.0250915	5.72e-20	4048241	32485162	32498080	HLA-DRB5|HLA-DRB1|LOC100507714|LOC100507709	3127|3123|100507714|100507709	1	-0.199426	-48.1861	0
C2	rs3129900	6	32305979	Cis	G	T	0.160663	-0.229575	0.0250915	5.72e-20	4048265	32520500	32557601	HLA-DRB1|HLA-DRB6|LOC100507714|LOC100507709	3123|3128|100507714|100507709	1	-0.270781	-40.4887	0
C2	rs3129900	6	32305979	Cis	G	T	0.160663	-0.229575	0.0250915	5.72e-20	2948926	31248423	31325151			0	-0.0346035	-10.0387	1.67921e-23
C2	rs3129900	6	32305979	Cis	G	T	0.160663	-0.229575	0.0250915	5.72e-20	2948887	31190697	31207016			0	-0.0611198	-8.64221	7.22994e-18
C2	rs3129900	6	32305979	Cis	G	T	0.160663	-0.229575	0.0250915	5.72e-20	2948648	30755759	30798436	LINC00243	401247	0	0.0315434	5.75501	9.15602e-09
C2	rs3129900	6	32305979	Cis	G	T	0.160663	-0.229575	0.0250915	5.72e-20	2949971	32260475	32339684	C6orf10	10665	1	0.0881913	15.1004	1.83863e-50
C2	rs3129900	6	32305979	Cis	G	T	0.160663	-0.229575	0.0250915	5.72e-20	2902463	31588517	31605548	PRRC2A	7916	1	-0.0225905	-13.3251	7.34035e-40
C2	rs3129900	6	32305979	Cis	G	T	0.160663	-0.229575	0.0250915	5.72e-20	2949488	31830975	31846757	SLC44A4	80736	1	-0.0338724	-13.1694	5.45571e-39
C2	rs3129900	6	32305979	Cis	G	T	0.160663	-0.229575	0.0250915	5.72e-20	2903219	32713475	32713567	HLA-DRB6	3128	1	0.116023	12.0593	4.7384e-33
C2	rs3129900	6	32305979	Cis	G	T	0.160663	-0.229575	0.0250915	5.72e-20	2902958	31949811	32004442	C4B|C4A|LOC100293534	721|720|100293534	1	-0.0171401	-10.6275	4.09273e-26
C2	rs3129900	6	32305979	Cis	G	T	0.160663	-0.229575	0.0250915	5.72e-20	2903189	32388994	32412945	HLA-DRA	3122	1	0.0264588	9.88176	7.90558e-23
C2	rs3129900	6	32305979	Cis	G	T	0.160663	-0.229575	0.0250915	5.72e-20	2903258	32712833	32714356	HLA-DQA2|LOC100509457|LOC100507718|HLA-DQA1	3118|100509457|100507718|3117	1	0.0314521	8.86398	1.04155e-18
C2	rs3129900	6	32305979	Cis	G	T	0.160663	-0.229575	0.0250915	5.72e-20	2950125	32723875	32762692	HLA-DQB2	3120	1	-0.0549206	-7.8399	5.42463e-15
C2	rs3129900	6	32305979	Cis	G	T	0.160663	-0.229575	0.0250915	5.72e-20	2949801	32135996	32145853	AGPAT1	10554	1	-0.0228455	-7.7961	7.65084e-15
C2	rs3129900	6	32305979	Cis	G	T	0.160663	-0.229575	0.0250915	5.72e-20	2949830	32148748	32151999	AGER|RNF5	177|6048	1	0.0171601	5.17774	2.32997e-07
C2	rs3129900	6	32305979	Cis	G	T	0.160663	-0.229575	0.0250915	5.72e-20	2950329	33032346	33048555	HLA-DPA1	3113	1	-0.0149742	-4.60007	4.32318e-06
C2	rs3129900	6	32305979	Cis	G	T	0.160663	-0.229575	0.0250915	5.72e-20	2949148	31606827	31620470	BAG6	7917	1	0.00817177	4.20609	2.64174e-05
CD14	rs2230361	5	140057535	Cis	G	A	0.93	-0.269	0.049	4.38e-08	2832081	140079767	140087455	ZMAT2	153527	1	0.0885236	10.5191	1.26905e-25
CD14	rs2230361	5	140057535	Cis	G	A	0.93	-0.269	0.049	4.38e-08	2878347	139916765	139937073	SRA1	10011	1	0.0439582	5.27877	1.35309e-07
CD14	rs2230361	5	140057535	Cis	G	A	0.93	-0.269	0.049	4.38e-08	2878368	139937859	139944266	APBB3	10307	1	-0.0268769	-4.85781	1.22154e-06
CD14	rs141074724	5	139688473	Cis	A	G	0.921	0.235	0.04	3.03e-09	2878347	139916765	139937073	SRA1	10011	1	-0.0561055	-8.49486	2.5531e-17
CD14	rs141074724	5	139688473	Cis	A	G	0.921	0.235	0.04	3.03e-09	2832081	140079767	140087455	ZMAT2	153527	1	-0.0356892	-5.28331	1.32013e-07
CD14	rs141074724	5	139688473	Cis	A	G	0.921	0.235	0.04	3.03e-09	2878437	140011323	140013238	CD14	929	1	0.0392481	5.23566	1.70825e-07
CD14	rs141074724	5	139688473	Cis	A	G	0.921	0.235	0.04	3.03e-09	2831519	139476566	139624401	CYSTM1|PURA	84418|5813	1	0.0324549	3.9167	9.09141e-05
CD14	rs251352	5	140227876	Cis	G	A	0.452	0.122	0.021	4.61e-09	2878347	139916765	139937073	SRA1	10011	1	-0.0458473	-13.2482	1.98324e-39
CD14	rs251352	5	140227876	Cis	G	A	0.452	0.122	0.021	4.61e-09	2832081	140079767	140087455	ZMAT2	153527	1	-0.0412685	-11.6657	4.61457e-31
CD14	rs251352	5	140227876	Cis	G	A	0.452	0.122	0.021	4.61e-09	2878446	140018378	140027592	NDUFA2	4695	1	0.0288088	8.03778	1.12172e-15
CD14	rs251352	5	140227876	Cis	G	A	0.452	0.122	0.021	4.61e-09	2831932	140026706	140042045	IK|NDUFA2	3550|4695	1	-0.0201608	-7.40994	1.46539e-13
CD14	rs251352	5	140227876	Cis	G	A	0.452	0.122	0.021	4.61e-09	2831619	139712450	140053704	WDR55|DND1|CD14|HARS	54853|373863|929|3035	1	0.0178952	5.78324	7.75242e-09
CD14	rs9425316	1	172400860	Trans	C	T	0.45	-0.177	0.018	3.76e-22	2367537	172501262	172580967	C1orf9	51430	1	-0.066863	-40.031	6.23909e-306
CD14	rs9425316	1	172400860	Trans	C	T	0.45	-0.177	0.018	3.76e-22	2444117	172338869	172425602	DNM3|PIGC|LOC100505991	26052|5279|100505991	1	0.0660264	17.8128	5.8951e-69
CD14	rs3138074	5	140015932	Cis	A	T	0.777	0.332	0.022	9.22e-53	2878347	139916765	139937073	SRA1	10011	1	-0.0508518	-13.7724	2.03812e-42
CD14	rs3138074	5	140015932	Cis	A	T	0.777	0.332	0.022	9.22e-53	2878437	140011323	140013238	CD14	929	1	0.0519583	12.4098	7.1272e-35
CD14	rs3138074	5	140015932	Cis	A	T	0.777	0.332	0.022	9.22e-53	2832081	140079767	140087455	ZMAT2	153527	1	-0.0435004	-11.5061	2.83699e-30
CD14	rs3138074	5	140015932	Cis	A	T	0.777	0.332	0.022	9.22e-53	2831932	140026706	140042045	IK|NDUFA2	3550|4695	1	-0.0160249	-5.50024	3.97294e-08
CD14	rs3138074	5	140015932	Cis	A	T	0.777	0.332	0.022	9.22e-53	2878368	139937859	139944266	APBB3	10307	1	0.010846	4.35282	1.36962e-05
CD14	rs3138074	5	140015932	Cis	A	T	0.777	0.332	0.022	9.22e-53	2878446	140018378	140027592	NDUFA2	4695	1	0.0156756	4.07521	4.66539e-05
CD14	rs3138074	5	140015932	Cis	A	T	0.777	0.332	0.022	9.22e-53	2831619	139712450	140053704	WDR55|DND1|CD14|HARS	54853|373863|929|3035	1	0.0131898	3.98327	6.88967e-05
CD40L	rs71640034	4	187161048	Trans	A	G	0.464	0.127	0.019	7.67e-11	2755111	187135989	187179888	KLKB1	3818	1	-0.0405372	-9.44176	5.38099e-21
CD40L	rs71640034	4	187161048	Trans	A	G	0.464	0.127	0.019	7.67e-11	2755053	187112491	187134609	CYP4V2	285440	1	-0.0118941	-5.87801	4.40907e-09
CD40L	rs1126535	X	135730555	Cis	T	C	0.833	-0.12	0.02	2.26e-09	3992575	135667728	135742549	CD40LG	959	1	-0.0219877	-4.88278	1.07711e-06
CD5L	rs9427315	1	157771028	Cis	T	C	0.954	0.346	0.044	5.29e-15	2438892	157483176	157522310	FCRL5	83416	1	0.0372827	5.52866	3.38324e-08
CD5L	rs9427315	1	157771028	Cis	T	C	0.954	0.346	0.044	5.29e-15	2439001	157644131	157670765	FCRL3	115352	1	-0.0334836	-4.96971	6.91905e-07
CD5L	rs2281870	1	157811585	Cis	G	T	0.948	0.296	0.042	1.35e-12	2439001	157644131	157670765	FCRL3	115352	1	-0.0279883	-4.39359	1.13697e-05
CD5L	rs2765501	1	157804648	Cis	G	A	0.608	-0.285	0.018	4.76e-54	2439001	157644131	157670765	FCRL3	115352	1	0.0598401	21.9843	1.57063e-102
CD5L	rs2765501	1	157804648	Cis	G	A	0.608	-0.285	0.018	4.76e-54	2439101	157764196	157789903	FCRL1	115350	1	-0.0491136	-14.5058	8.91301e-47
CD5L	rs2765501	1	157804648	Cis	G	A	0.608	-0.285	0.018	4.76e-54	2438892	157483176	157522310	FCRL5	83416	1	0.0179338	6.31877	2.85473e-10
CD5L	rs2765501	1	157804648	Cis	G	A	0.608	-0.285	0.018	4.76e-54	2439052	157715523	157746920	FCRL2	79368	1	-0.0111386	-4.01343	6.0678e-05
CD5L	rs2317232	1	157688042	Cis	G	A	0.778	0.224	0.022	3.59e-24	2439001	157644131	157670765	FCRL3	115352	1	-0.0632925	-19.5808	1.8928e-82
CD5L	rs2317232	1	157688042	Cis	G	A	0.778	0.224	0.022	3.59e-24	2439101	157764196	157789903	FCRL1	115350	1	0.0275439	6.80621	1.11443e-11
CDH13	rs7949566	11	126285301	Trans	A	G	0.426	0.208	0.02	1.35e-26	3355114	126173647	126215641	DCPS	28960	1	0.0177977	5.6963	1.29118e-08
Ceruloplasmin	rs11921705	3	148900599	Cis	G	A	0.929	-0.321	0.038	1.4e-17	2647216	148847371	148891305	HPS3|CP	84343|1356	1	-0.0216652	-6.00752	2.01101e-09
CLEC3B	rs12494845	3	45129445	Cis	C	T	0.671	0.139	0.022	1.26e-10	2620410	45016764	45054151	EXOSC7	23016	1	-0.0294763	-7.33515	2.55366e-13
CLEC3B	rs12494845	3	45129445	Cis	C	T	0.671	0.139	0.022	1.26e-10	2620448	45067659	45113188	CLEC3B	7123	1	0.0280913	7.0986	1.42847e-12
CLEC3B	rs7646971	3	45035756	Cis	G	A	0.438	0.117	0.02	6.92e-09	2620410	45016764	45054151	EXOSC7	23016	1	-0.0474032	-12.9049	1.57044e-37
CLEC3B	rs7646971	3	45035756	Cis	G	A	0.438	0.117	0.02	6.92e-09	2620448	45067659	45113188	CLEC3B	7123	1	0.0244972	6.6976	2.34111e-11
CLEC3B	rs2056320	3	45092415	Cis	G	A	0.763	0.213	0.021	1.38e-23	2620212	44754138	44765314	ZNF502	91392	1	-0.0501987	-10.0476	1.53654e-23
CLEC3B	rs2056320	3	45092415	Cis	G	A	0.763	0.213	0.021	1.38e-23	2620410	45016764	45054151	EXOSC7	23016	1	-0.0309853	-7.89358	3.55043e-15
CLEC3B	rs2056320	3	45092415	Cis	G	A	0.763	0.213	0.021	1.38e-23	2620160	44666521	44727380	ZNF197	10168	1	-0.0208025	-6.15293	8.17215e-10
CLEC3B	rs2056320	3	45092415	Cis	G	A	0.763	0.213	0.021	1.38e-23	2620448	45067659	45113188	CLEC3B	7123	1	0.0207892	5.36266	8.55296e-08
CLEC3B	rs2056320	3	45092415	Cis	G	A	0.763	0.213	0.021	1.38e-23	2620114	44568682	44624951	ZNF167|ZNF852	55888|285346	1	-0.0178216	-5.03236	5.00696e-07
CLEC3B	rs2056320	3	45092415	Cis	G	A	0.763	0.213	0.021	1.38e-23	2620222	44771111	44779000	ZNF501	115560	1	-0.0208364	-4.34147	1.44206e-05
CNTN1	rs1984409	16	420723	Trans	G	T	0.55	-0.285	0.022	5.4e-37	3675116	420793	431968	TMEM8A	58986	1	-0.0658429	-30.028	6.48197e-183
CNTN1	rs1984409	16	420723	Trans	G	T	0.55	-0.285	0.022	5.4e-37	3675047	337441	411632	AXIN1	8312	1	-0.0162111	-6.73596	1.80346e-11
CNTN1	rs1984409	16	420723	Trans	G	T	0.55	-0.285	0.022	5.4e-37	3674960	235451	279449	LUC7L	55692	1	-0.0139334	-6.18374	6.73474e-10
CNTN1	rs1984409	16	420723	Trans	G	T	0.55	-0.285	0.022	5.4e-37	3642815	439399	450753	NME4	4833	1	-0.0178569	-5.22459	1.81305e-07
CNTN1	rs1984409	16	420723	Trans	G	T	0.55	-0.285	0.022	5.4e-37	3675101	416947	420584	MRPL28	10573	1	-0.0192044	-4.76656	1.92477e-06
CNTN1	rs1984409	16	420723	Trans	G	T	0.55	-0.285	0.022	5.4e-37	3642643	202704	215246	HBZ|HBM|HBZP1	3050|3042	1	-0.0433797	-4.45131	8.7122e-06
COL18A1	rs2274809	21	46906711	Cis	G	A	0.645	0.166	0.022	1.97e-14	3924144	46825067	46933627	COL18A1|SLC19A1	80781|6573	1	0.0213652	18.3004	1.44668e-72
CRP	rs7979473	12	121420260	Trans	G	A	0.57	0.125	0.019	4.36e-11	3434760	121647664	121678948	P2RX4	5025	1	-0.0116008	-3.96956	7.29713e-05
CXCL16	rs2326100	17	4676452	Cis	G	A	0.552	-0.139	0.023	3.15e-09	3742212	4533803	4544946	ALOX15|ALOX15P1	246|100652883	1	-0.019814	-5.99902	2.11843e-09
CXCL16	rs2326100	17	4676452	Cis	G	A	0.552	-0.139	0.023	3.15e-09	3707095	4613789	4624787	ARRB2	409	1	0.0122807	5.13067	2.99143e-07
CXCL16	rs2326100	17	4676452	Cis	G	A	0.552	-0.139	0.023	3.15e-09	3742460	4871296	4891030	CAMTA2	23125	1	0.00907778	4.21826	2.50353e-05
CXCL16	rs7221871	17	4640565	Cis	G	A	0.635	-0.185	0.024	3.19e-14	3742285	4636209	4643215	CXCL16|MED11	58191|400569	1	-0.0688088	-17.9158	1.03505e-69
CXCL16	rs7221871	17	4640565	Cis	G	A	0.635	-0.185	0.024	3.19e-14	3742212	4533803	4544946	ALOX15|ALOX15P1	246|100652883	1	-0.0211061	-6.20759	5.79478e-10
CXCL16	rs4241819	4	187157140	Trans	T	C	0.479	0.133	0.019	7.22e-12	2755111	187135989	187179888	KLKB1	3818	1	-0.0418133	-10.0145	2.13563e-23
CXCL16	rs4241819	4	187157140	Trans	T	C	0.479	0.133	0.019	7.22e-12	2755053	187112491	187134609	CYP4V2	285440	1	-0.0106003	-5.37829	7.84629e-08
CXCL16	rs2009581	2	111807677	Trans	G	A	0.725	-0.14	0.021	6.59e-11	2703462	161062586	161090668	SPTSSB	165679	0	0.0326966	5.93356	3.15477e-09
CXCL16	rs2036295	3	46100691	Trans	C	T	0.778	0.144	0.022	9.32e-11	2620813	46164475	46308185	CCR3|CCR1	1232|1230	1	-0.0229127	-6.33759	2.52945e-10
CXCL16	rs2036295	3	46100691	Trans	C	T	0.778	0.144	0.022	9.32e-11	2671968	45848688	45957524			1	-0.0244476	-5.61426	2.07576e-08
CXCL16	rs2036295	3	46100691	Trans	C	T	0.778	0.144	0.022	9.32e-11	2620773	45982445	45989827	CXCR6	10663	1	-0.0198631	-3.89802	9.81944e-05
Cystatin C	rs117567509	20	23732521	Cis	T	C	0.956	0.56	0.061	6.21e-20	3901055	23031271	23074539	CD93	22918	1	0.0346384	4.51452	6.48529e-06
Cystatin C	rs76725003	20	23800617	Cis	T	C	0.969	0.515	0.072	1.06e-12	3901055	23031271	23074539	CD93	22918	1	0.0572132	6.33049	2.64759e-10
Cystatin C	rs76725003	20	23800617	Cis	T	C	0.969	0.515	0.072	1.06e-12	3901041	23019813	23030368	THBD	7056	1	0.0572634	5.01321	5.52945e-07
Cystatin C	rs17750862	20	23377815	Cis	G	A	0.95	0.295	0.051	5.77e-09	3901055	23031271	23074539	CD93	22918	1	0.0471825	7.51762	6.52558e-14
Cystatin C	rs17750862	20	23377815	Cis	G	A	0.95	0.295	0.051	5.77e-09	3901041	23019813	23030368	THBD	7056	1	0.0524511	6.61367	4.12264e-11
Cystatin C	rs17750862	20	23377815	Cis	G	A	0.95	0.295	0.051	5.77e-09	3901191	23354598	23402109	NAPB	63908	1	0.0321572	3.89874	9.7904e-05
Cystatin C	rs13039514	20	23610836	Cis	G	T	0.982	0.589	0.084	2.02e-12	3901191	23354598	23402109	NAPB	63908	1	-0.069014	-5.02791	5.12396e-07
Cystatin C	rs911119	20	23612737	Cis	T	C	0.779	0.393	0.022	6.66e-73	3901296	23606555	23621202	CST3	1471	1	0.019118	5.43053	5.87238e-08
DPP4	rs115975731	2	89131386	Trans	G	A	0.976	-0.466	0.071	5.06e-11	2563785	89130702	89950846	IGKC|IGKV1D-33|IGKV1-16|IGKV4-1	3514	1	-0.109514	-4.17728	2.99822e-05
EFEMP1	rs6743922	2	55947994	Cis	T	G	0.941	0.219	0.041	6.7e-08	2553682	55401927	55459719	C2orf63	130162	1	-0.0585729	-11.4073	8.62799e-30
EFEMP1	rs6743922	2	55947994	Cis	T	G	0.941	0.219	0.041	6.7e-08	2553771	55514981	55713820	CCDC88A	55704	1	-0.0559326	-10.6438	3.44622e-26
EFEMP1	rs6743922	2	55947994	Cis	T	G	0.941	0.219	0.041	6.7e-08	2553911	55774432	55846015	SMEK2	57223	1	-0.0270036	-6.73966	1.75854e-11
EFEMP1	rs13424210	2	55991004	Cis	G	A	0.928	0.227	0.036	2.94e-10	2553682	55401927	55459719	C2orf63	130162	1	-0.0360849	-7.91707	2.94672e-15
EFEMP1	rs13424210	2	55991004	Cis	G	A	0.928	0.227	0.036	2.94e-10	2553771	55514981	55713820	CCDC88A	55704	1	-0.0316691	-6.78928	1.25203e-11
EFEMP1	rs76032374	2	56058356	Cis	A	G	0.876	0.216	0.028	5.11e-15	2553771	55514981	55713820	CCDC88A	55704	1	-0.0174461	-4.82918	1.41006e-06
EFEMP1	rs76032374	2	56058356	Cis	A	G	0.876	0.216	0.028	5.11e-15	2553682	55401927	55459719	C2orf63	130162	1	-0.016338	-4.6202	3.92574e-06
FGF23	rs4253254	4	187158508	Trans	T	C	0.51	0.148	0.018	1.42e-16	2755111	187135989	187179888	KLKB1	3818	1	-0.0397295	-10.0192	2.03742e-23
FGF23	rs4253254	4	187158508	Trans	T	C	0.51	0.148	0.018	1.42e-16	2755053	187112491	187134609	CYP4V2	285440	1	-0.0098679	-5.27119	1.40987e-07
FGG	rs72679193	4	155470398	Cis	A	G	0.811	-0.169	0.024	3.95e-12	2790570	155456163	155471564	PLRG1	5356	1	-0.0236528	-6.58154	5.11104e-11
GDF15	rs60570301	19	18597196	Cis	G	A	0.885	0.212	0.037	1.02e-08	3854954	18501961	18508453	LRRC25	126364	1	0.033609	9.12687	9.86551e-20
GDF15	rs60570301	19	18597196	Cis	G	A	0.885	0.212	0.037	1.02e-08	3855011	18553476	18632917	ELL	8178	1	-0.0283992	-6.44423	1.2661e-10
GDF15	rs60570301	19	18597196	Cis	G	A	0.885	0.212	0.037	1.02e-08	3825225	18699555	18703137	C19orf60	55049	1	0.0296825	6.19169	6.40597e-10
GDF15	rs78061871	19	18566637	Cis	G	A	0.856	-0.18	0.032	1.64e-08	3854954	18501961	18508453	LRRC25	126364	1	0.0282256	8.88146	8.92289e-19
GDF15	rs35911336	19	18481825	Cis	A	G	0.833	-0.518	0.029	1.04e-71	3854954	18501961	18508453	LRRC25	126364	1	0.0190262	6.36217	2.15853e-10
GDF15	rs35911336	19	18481825	Cis	A	G	0.833	-0.518	0.029	1.04e-71	3824963	18451431	18477726	PGPEP1|FKBP8	54858|23770	1	0.0258297	5.34181	9.59189e-08
GMP140	rs10919196	1	169549629	Cis	T	G	0.933	0.261	0.044	2.51e-09	2443450	169659815	169680783	SELL	6402	1	0.0561555	7.4772	8.85223e-14
GMP140	rs10919196	1	169549629	Cis	T	G	0.933	0.261	0.044	2.51e-09	2443370	169482580	169555999	F5	2153	1	0.0484862	7.4416	1.1565e-13
GMP140	rs9332575	1	169527101	Cis	T	C	0.894	0.625	0.031	8.53e-89	2443370	169482580	169555999	F5	2153	1	0.075182	16.0582	1.11203e-56
GMP140	rs9332575	1	169527101	Cis	T	C	0.894	0.625	0.031	8.53e-89	2443450	169659815	169680783	SELL	6402	1	0.0462438	8.42154	4.74662e-17
GMP140	rs9332575	1	169527101	Cis	T	C	0.894	0.625	0.031	8.53e-89	2443417	169557829	169599424	SELP	6403	1	0.0341957	5.1545	2.63659e-07
GMP140	rs2519093	9	136141870	Trans	C	T	0.818	0.47	0.025	1.16e-78	3228582	136125790	136182451	ABO	28	1	0.0270892	6.35218	2.30242e-10
GMP140	rs76955769	1	169872701	Cis	G	A	0.955	0.297	0.046	1.45e-10	2443370	169482580	169555999	F5	2153	1	0.0273385	3.94352	8.1343e-05
GMP140	rs3917797	1	169567207	Cis	C	T	0.872	0.211	0.028	3.74e-14	2443450	169659815	169680783	SELL	6402	1	-0.0326237	-6.84572	8.48296e-12
GMP140	rs3917797	1	169567207	Cis	C	T	0.872	0.211	0.028	3.74e-14	2443370	169482580	169555999	F5	2153	1	-0.0221337	-5.34455	9.44854e-08
GMP140	rs3917797	1	169567207	Cis	C	T	0.872	0.211	0.028	3.74e-14	2443417	169557829	169599424	SELP	6403	1	-0.0288543	-5.02235	5.27384e-07
GMP140	rs3917727	1	169581258	Cis	A	G	0.656	0.17	0.019	9.39e-19	2443450	169659815	169680783	SELL	6402	1	0.0347833	10.7493	1.13128e-26
GMP140	rs3917727	1	169581258	Cis	A	G	0.656	0.17	0.019	9.39e-19	2443518	169761675	169764282	METTL18	92342	1	-0.0342123	-8.50006	2.44262e-17
GMP140	rs3917727	1	169581258	Cis	A	G	0.656	0.17	0.019	9.39e-19	2366581	169631255	169823479	SCYL3|C1orf112	57147|55732	1	0.0115033	4.5197	6.32934e-06
GMP140	rs3917727	1	169581258	Cis	A	G	0.656	0.17	0.019	9.39e-19	2443417	169557829	169599424	SELP	6403	1	0.016165	4.11383	3.95115e-05
GMP140	rs3917783	1	169569481	Cis	C	A	0.565	-0.168	0.018	9.18e-20	2443370	169482580	169555999	F5	2153	1	-0.0611269	-23.1497	5.84984e-113
GMP140	rs3917783	1	169569481	Cis	C	A	0.565	-0.168	0.018	9.18e-20	2443450	169659815	169680783	SELL	6402	1	-0.0446373	-14.2353	3.81737e-45
GMP140	rs3917827	1	169564391	Cis	A	C	0.893	-0.181	0.03	1.36e-09	2443450	169659815	169680783	SELL	6402	1	0.0401526	7.88006	3.9516e-15
GP5	rs2236653	11	126283785	Trans	T	C	0.421	-0.137	0.02	3.37e-12	3355114	126173647	126215641	DCPS	28960	1	0.0184769	5.88077	4.33664e-09
GP5	rs1466733	3	194120998	Cis	A	G	0.737	0.171	0.021	8.6e-17	2711644	194123414	194275924	ATP13A3|FLJ34208	79572|401106	1	0.0166658	5.82832	5.93349e-09
GRN	rs111854445	1	109646306	Trans	T	G	0.933	0.321	0.051	2.52e-10	2350489	109656538	109749587	KIAA1324	57535	1	0.0567229	8.23872	2.17901e-16
GRN	rs111854445	1	109646306	Trans	T	G	0.933	0.321	0.051	2.52e-10	2427208	110276566	110283660	GSTM3	2947	1	-0.0368273	-4.28093	1.89442e-05
GRN	rs684044	1	109836310	Trans	C	G	0.477	-0.313	0.025	3.66e-35	2350922	110198703	110222850	GSTM4|GSTM5|GSTM1	2948|2949|2944	1	0.0517415	10.7187	1.56572e-26
GRN	rs684044	1	109836310	Trans	C	G	0.477	-0.313	0.025	3.66e-35	2350489	109656538	109749587	KIAA1324	57535	1	-0.0212138	-6.11723	1.02132e-09
GRN	rs684044	1	109836310	Trans	C	G	0.477	-0.313	0.025	3.66e-35	2427007	109850942	109940573	SORT1	6272	1	0.0207018	5.89802	3.90972e-09
GRN	rs850733	17	42451305	Cis	G	A	0.609	0.221	0.026	1.5e-17	3723186	42923741	42927838	HIGD1B	51751	1	0.0312577	5.05851	4.36978e-07
GRN	rs17035630	1	109810981	Trans	G	A	0.85	-0.361	0.035	2.78e-25	2350489	109656538	109749587	KIAA1324	57535	1	0.0483025	10.2943	1.28236e-24
GRN	rs17035630	1	109810981	Trans	G	A	0.85	-0.361	0.035	2.78e-25	2350551	109756540	109782546	SARS	6301	1	0.0261696	5.63383	1.85461e-08
GRN	rs840231	1	109641628	Trans	C	T	0.933	0.32	0.049	6.81e-11	2350489	109656538	109749587	KIAA1324	57535	1	0.0503192	7.60291	3.41122e-14
GRN	rs840231	1	109641628	Trans	C	T	0.933	0.32	0.049	6.81e-11	2427208	110276566	110283660	GSTM3	2947	1	-0.0345986	-4.18746	2.86723e-05
GRN	rs114382843	1	110067787	Trans	T	C	0.973	0.635	0.067	3.2e-21	2350922	110198703	110222850	GSTM4|GSTM5|GSTM1	2948|2949|2944	1	-0.0669661	-5.12308	3.11371e-07
GRN	rs114382843	1	110067787	Trans	T	C	0.973	0.635	0.067	3.2e-21	2427208	110276566	110283660	GSTM3	2947	1	-0.0504763	-4.35081	1.38218e-05
GRN	rs41279714	1	109813485	Trans	C	T	0.959	0.759	0.053	3.19e-46	2350489	109656538	109749587	KIAA1324	57535	1	0.0533222	7.29542	3.42265e-13
GRN	rs41279714	1	109813485	Trans	C	T	0.959	0.759	0.053	3.19e-46	2350981	110230442	110241207	GSTM1|GSTM2|GSTM4	2944|2946|2948	1	-0.0453626	-4.4736	7.85435e-06
GRN	rs41279714	1	109813485	Trans	C	T	0.959	0.759	0.053	3.19e-46	2350952	110210667	110252902	GSTM2|GSTM1|ERVK11-1	2946|2944|100859922	1	-0.0574019	-4.47212	7.90873e-06
GRN	rs611917	1	109815252	Trans	A	G	0.701	0.655	0.022	1e-200	2350922	110198703	110222850	GSTM4|GSTM5|GSTM1	2948|2949|2944	1	-0.0270907	-6.15608	8.01251e-10
GRN	rs611917	1	109815252	Trans	A	G	0.701	0.655	0.022	1e-200	2427208	110276566	110283660	GSTM3	2947	1	-0.017336	-4.43392	9.44282e-06
GRN	rs611917	1	109815252	Trans	A	G	0.701	0.655	0.022	1e-200	2426951	109822131	109825808	PSRC1	84722	1	-0.0114343	-4.22248	2.45722e-05
GRN	rs41279716	1	109813510	Trans	A	T	0.821	0.434	0.027	1.05e-57	2350922	110198703	110222850	GSTM4|GSTM5|GSTM1	2948|2949|2944	1	-0.025851	-4.90989	9.38965e-07
GRN	rs12124352	1	109831124	Trans	C	T	0.928	0.468	0.04	1.72e-31	2350489	109656538	109749587	KIAA1324	57535	1	-0.0340143	-6.19223	6.3843e-10
GRN	rs12124352	1	109831124	Trans	C	T	0.928	0.468	0.04	1.72e-31	2350981	110230442	110241207	GSTM1|GSTM2|GSTM4	2944|2946|2948	1	0.0373098	4.9046	9.64508e-07
GRN	rs17035949	1	109820919	Trans	T	G	0.953	0.477	0.048	1.16e-23	2426951	109822131	109825808	PSRC1	84722	1	-0.0239813	-4.28853	1.83095e-05
GRN	rs7906594	10	73643868	Trans	C	T	0.73	-0.195	0.022	4.51e-18	3293762	73576066	73611106	PSAP	5660	1	0.0117157	5.57229	2.63984e-08
GRN	rs621414	1	109725239	Trans	C	T	0.428	-0.18	0.019	3.44e-21	2350489	109656538	109749587	KIAA1324	57535	1	-0.117381	-58.1233	0
GRN	rs621414	1	109725239	Trans	C	T	0.428	-0.18	0.019	3.44e-21	2350551	109756540	109782546	SARS	6301	1	-0.016565	-6.53081	7.16088e-11
GRN	rs3850616	1	110183021	Trans	G	T	0.845	0.219	0.027	2.08e-16	2350922	110198703	110222850	GSTM4|GSTM5|GSTM1	2948|2949|2944	1	-0.0806472	-16.2023	1.20407e-57
GRN	rs3850616	1	110183021	Trans	G	T	0.845	0.219	0.027	2.08e-16	2350952	110210667	110252902	GSTM2|GSTM1|ERVK11-1	2946|2944|100859922	1	-0.0718576	-11.4234	7.19923e-30
GRN	rs3850616	1	110183021	Trans	G	T	0.845	0.219	0.027	2.08e-16	2350981	110230442	110241207	GSTM1|GSTM2|GSTM4	2944|2946|2948	1	-0.0395709	-7.91231	3.06026e-15
GRN	rs3850616	1	110183021	Trans	G	T	0.845	0.219	0.027	2.08e-16	2427208	110276566	110283660	GSTM3	2947	1	-0.0286215	-6.35078	2.32322e-10
GRN	rs138509427	1	109737695	Trans	G	A	0.946	0.374	0.041	1.77e-19	2350489	109656538	109749587	KIAA1324	57535	1	-0.0368153	-6.48627	9.60908e-11
GRN	rs12066164	1	110054290	Trans	A	G	0.745	0.136	0.021	1.33e-10	2350922	110198703	110222850	GSTM4|GSTM5|GSTM1	2948|2949|2944	1	-0.0552408	-14.0103	8.27798e-44
GRN	rs12066164	1	110054290	Trans	A	G	0.745	0.136	0.021	1.33e-10	2350840	110091213	110137064	GNAI3	2773	1	0.0229522	10.7076	1.76082e-26
GRN	rs12066164	1	110054290	Trans	A	G	0.745	0.136	0.021	1.33e-10	2427208	110276566	110283660	GSTM3	2947	1	-0.0230543	-6.49824	8.88009e-11
GRN	rs12066164	1	110054290	Trans	A	G	0.745	0.136	0.021	1.33e-10	2350952	110210667	110252902	GSTM2|GSTM1|ERVK11-1	2946|2944|100859922	1	-0.0294693	-5.89677	3.93913e-09
GRN	rs4747193	10	73558852	Trans	A	G	0.709	0.187	0.02	2.56e-20	3293762	73576066	73611106	PSAP	5660	1	-0.027108	-14.7859	1.69971e-48
IGFBP1	rs4665972	2	27598097	Trans	C	T	0.555	-0.157	0.021	2.31e-14	2474527	27650667	27665116	NRBP1	29959	1	-0.0196696	-8.7971	1.87756e-18
IGFBP1	rs4665972	2	27598097	Trans	C	T	0.555	-0.157	0.021	2.31e-14	2474651	27805889	27846082			1	0.0148316	4.77698	1.82805e-06
IGFBP1	rs4665972	2	27598097	Trans	C	T	0.555	-0.157	0.021	2.31e-14	2545750	27587230	27593304			1	-0.0114873	-4.39604	1.12425e-05
IGFBP1	rs4665972	2	27598097	Trans	C	T	0.555	-0.157	0.021	2.31e-14	2545549	27384333	27435877	SLC5A6	8884	1	-0.0100775	-4.10861	4.04132e-05
KLKB1	rs73185702	3	186562865	Trans	G	A	0.896	-0.265	0.041	1.66e-10	2709486	186506038	186564597	EIF4A2|MIR1248|SNORA81|SNORA4|SNORD2|SNORA63|LOC730139	1974|100302143|677847|619568|619567|6043|730139	1	-0.0444188	-4.87999	1.09241e-06
KLKB1	rs4253425	4	187205929	Cis	C	T	0.896	-0.225	0.031	8.04e-13	2755111	187135989	187179888	KLKB1	3818	1	0.0664634	9.76525	2.45997e-22
KLKB1	rs4253425	4	187205929	Cis	C	T	0.896	-0.225	0.031	8.04e-13	2754937	186990107	187024555	TLR3	7098	1	-0.0319715	-4.07821	4.60583e-05
KLKB1	rs3775297	4	187136735	Cis	C	T	0.706	-0.208	0.021	1.87e-23	2755053	187112491	187134609	CYP4V2	285440	1	-0.0470709	-23.0017	1.30668e-111
KLKB1	rs3775297	4	187136735	Cis	C	T	0.706	-0.208	0.021	1.87e-23	2755111	187135989	187179888	KLKB1	3818	1	-0.0653449	-14.554	4.52825e-47
KLKB1	rs3775297	4	187136735	Cis	C	T	0.706	-0.208	0.021	1.87e-23	2754937	186990107	187024555	TLR3	7098	1	-0.027365	-5.23992	1.66948e-07
KLKB1	rs1260326	2	27730940	Trans	T	C	0.447999	0.117694	0.0185298	2.13e-10	2474527	27650667	27665116	NRBP1	29959	1	-0.0158344	-7.78939	8.0633e-15
KLKB1	rs1260326	2	27730940	Trans	T	C	0.447999	0.117694	0.0185298	2.13e-10	2474651	27805889	27846082			1	0.0144156	5.11658	3.22232e-07
KLKB1	rs1260326	2	27730940	Trans	T	C	0.447999	0.117694	0.0185298	2.13e-10	2545750	27587230	27593304			1	-0.00957896	-4.03718	5.48709e-05
KLKB1	rs5030062	3	186454180	Trans	A	C	0.609	-0.347	0.019	5.74e-78	2709486	186506038	186564597	EIF4A2|MIR1248|SNORA81|SNORA4|SNORD2|SNORA63|LOC730139	1974|100302143|677847|619568|619567|6043|730139	1	-0.0182296	-4.54833	5.52931e-06
LDLR	rs7949566	11	126285301	Trans	A	G	0.426	0.216	0.019	8.46e-29	3355114	126173647	126215641	DCPS	28960	1	0.0177977	5.6963	1.29118e-08
LPA	rs3822842	6	160465456	Cis	C	T	0.852	-0.306	0.033	5.08e-20	2934451	160542805	160597645	SLC22A1	6580	1	0.025021	4.90921	9.42239e-07
LPA	rs688359	6	160465291	Cis	G	A	0.371	0.149	0.023	4.13e-11	2934451	160542805	160597645	SLC22A1	6580	1	-0.0214529	-6.17072	7.30949e-10
LPA	rs4646272	6	160551093	Cis	T	G	0.924	-0.518	0.04	1.26e-37	2934451	160542805	160597645	SLC22A1	6580	1	0.104516	17.6362	1.14061e-67
LPA	rs4646272	6	160551093	Cis	T	G	0.924	-0.518	0.04	1.26e-37	2934167	160209889	160219740	MRPL18|TCP1|SNORA29	29074|6950|677812	1	-0.0310445	-4.84938	1.27432e-06
LPA	rs186696265	6	161111700	Cis	C	T	0.99	-1.997	0.101	1.92e-87	2934451	160542805	160597645	SLC22A1	6580	1	0.10178	6.53016	7.19149e-11
MCAM	rs11217234	11	119177938	Cis	A	G	0.718	-0.144	0.026	4.32e-08	3352070	119076917	119178852	CBL	867	1	-0.0106757	-4.40291	1.08935e-05
MCAM	rs550057	9	136146597	Trans	C	T	0.76	0.151	0.022	1.42e-11	3228582	136125790	136182451	ABO	28	1	0.0253396	6.78617	1.2791e-11
MCP1	rs1799864	3	46399208	Trans	A	G	0.0894199	0.301649	0.031861	2.86e-21	2620813	46164475	46308185	CCR3|CCR1	1232|1230	1	-0.0352251	-6.71643	2.06004e-11
MMP8	rs35231465	11	102584135	Cis	A	G	0.0226557	-0.582921	0.0614101	2.26e-21	3388751	102583185	102595661	MMP8	4317	1	-0.16616	-4.00637	6.25148e-05
MMP9	rs3918249	20	44638136	Cis	C	T	0.348	0.173	0.019	2.94e-19	3887210	44604786	44646152	MMP9|LOC100128028	4318|100128028	1	0.0183017	4.68689	2.84421e-06
MMP9	rs3918249	20	44638136	Cis	C	T	0.348	0.173	0.019	2.94e-19	3907524	44525923	44540855	PLTP|CTSA	5360|5476	1	0.0114309	4.48792	7.34626e-06
MPO	rs34523089	17	56436109	Cis	T	C	0.163849	-0.20866	0.0250947	9.19e-17	3764680	57060013	57184837	TRIM37|PPM1E	4591|22843	1	0.0882745	19.0328	3.78281e-78
MPO	rs34523089	17	56436109	Cis	T	C	0.163849	-0.20866	0.0250947	9.19e-17	3822049	13049423	13055480	CALR	811	0	-0.0275293	-5.58571	2.44492e-08
MPO	rs34523089	17	56436109	Cis	T	C	0.163849	-0.20866	0.0250947	9.19e-17	3764384	56422539	56429706	SUPT4H1|BZRAP1-AS1	6827|100506779	1	-0.0441011	-9.80158	1.72907e-22
MPO	rs34523089	17	56436109	Cis	T	C	0.163849	-0.20866	0.0250947	9.19e-17	3728776	56769954	56811686	RAD51C	5889	1	0.0545639	8.04072	1.09538e-15
MPO	rs34523089	17	56436109	Cis	T	C	0.163849	-0.20866	0.0250947	9.19e-17	3764527	56597628	56616499	2018-09-04	5414	1	-0.0274327	-4.50775	6.6948e-06
MPO	rs36089182	17	56227116	Cis	A	T	0.951	0.343	0.056	1.16e-09	3764680	57060013	57184837	TRIM37|PPM1E	4591|22843	1	0.0289782	4.52037	6.30917e-06
MPO	rs79141987	17	56398479	Cis	G	A	0.897	0.196	0.034	1.25e-08	3728776	56769954	56811686	RAD51C	5889	1	-0.0930767	-16.6627	8.81139e-61
MPO	rs79141987	17	56398479	Cis	G	A	0.897	0.196	0.034	1.25e-08	3764384	56422539	56429706	SUPT4H1|BZRAP1-AS1	6827|100506779	1	0.0166585	4.37804	1.22086e-05
MPO	rs2680703	17	56429673	Cis	A	G	0.596	-0.175	0.021	1.91e-17	3764680	57060013	57184837	TRIM37|PPM1E	4591|22843	1	-0.0501165	-21.933	4.41099e-102
MPO	rs2680703	17	56429673	Cis	A	G	0.596	-0.175	0.021	1.91e-17	3764384	56422539	56429706	SUPT4H1|BZRAP1-AS1	6827|100506779	1	0.0397766	18.1408	2.24725e-71
MPO	rs2680703	17	56429673	Cis	A	G	0.596	-0.175	0.021	1.91e-17	3728776	56769954	56811686	RAD51C	5889	1	0.0292641	8.67051	5.66099e-18
MPO	rs2680703	17	56429673	Cis	A	G	0.596	-0.175	0.021	1.91e-17	3764399	56430273	56494936	RNF43|BZRAP1-AS1	54894|100506779	1	-0.0178978	-6.16971	7.35572e-10
MPO	rs2680703	17	56429673	Cis	A	G	0.596	-0.175	0.021	1.91e-17	3729002	57287248	57292645	SMG8	55181	1	-0.0244672	-5.43043	5.87574e-08
MPO	rs2680703	17	56429673	Cis	A	G	0.596	-0.175	0.021	1.91e-17	3764592	56634044	56769416	TEX14	56155	1	-0.0107199	-5.31773	1.09437e-07
MPO	rs2680703	17	56429673	Cis	A	G	0.596	-0.175	0.021	1.91e-17	3764527	56597628	56616499	2018-09-04	5414	1	0.0127248	4.19875	2.72844e-05
MPO	rs6044953	20	17669186	Trans	A	G	0.57	-0.133	0.02	1.15e-11	3878025	17550490	17590562	DSTN|DSTNP2	11034|171220	1	-0.0497964	-10.1421	5.97262e-24
MPO	rs6044953	20	17669186	Trans	A	G	0.57	-0.133	0.02	1.15e-11	3899173	17590599	17662981	RRBP1	6238	1	-0.00921294	-4.67609	2.99752e-06
MPO	rs11810108	1	229668671	Trans	T	C	0.746	-0.152	0.022	2.02e-12	2459866	229575517	229644088	NUP133	55746	1	0.0431791	18.7954	2.56103e-76
MPO	rs917606	17	56265017	Cis	T	C	0.789	0.157	0.023	7.43e-12	3728776	56769954	56811686	RAD51C	5889	1	-0.0188869	-5.08465	3.81133e-07
MPO	rs2333227	17	56358762	Cis	C	T	0.786	-0.146	0.023	1.17e-10	3764384	56422539	56429706	SUPT4H1|BZRAP1-AS1	6827|100506779	1	0.0232519	9.44393	5.27231e-21
MPO	rs2333227	17	56358762	Cis	C	T	0.786	-0.146	0.023	1.17e-10	3764680	57060013	57184837	TRIM37|PPM1E	4591|22843	1	-0.0231873	-8.90799	7.05168e-19
MPO	rs2333227	17	56358762	Cis	C	T	0.786	-0.146	0.023	1.17e-10	3728776	56769954	56811686	RAD51C	5889	1	0.0323378	8.72363	3.56919e-18
MPO	rs2333227	17	56358762	Cis	C	T	0.786	-0.146	0.023	1.17e-10	3764399	56430273	56494936	RNF43|BZRAP1-AS1	54894|100506779	1	-0.0195661	-6.14038	8.8397e-10
MPO	rs2333227	17	56358762	Cis	C	T	0.786	-0.146	0.023	1.17e-10	3764245	56347222	56358430	MPO	4353	1	-0.018295	-4.54654	5.57635e-06
MPO	rs757081	11	17351683	Trans	G	C	0.327896	0.134156	0.0195814	7.32e-12	3364759	17108123	17229523	PIK3C2A	5286	1	0.0651081	12.6253	5.10614e-36
NCAM	rs12577997	11	112348186	Cis	C	T	0.65	-0.13	0.019	2e-11	3391255	112013986	112046607	IL18	3606	1	-0.0249767	-4.85688	1.22725e-06
Notch1	rs1557570	1	169507844	Trans	G	T	0.67	-0.14	0.019	6.33e-13	2443370	169482580	169555999	F5	2153	1	-0.0240639	-8.24548	2.06072e-16
Notch1	rs1557570	1	169507844	Trans	G	T	0.67	-0.14	0.019	6.33e-13	2366422	169075580	169102322	ATP1B1	481	1	-0.0189116	-4.73062	2.29722e-06
NRCAM	rs4937124	11	126278563	Trans	C	T	0.478	0.162	0.019	9.77e-17	3355114	126173647	126215641	DCPS	28960	1	0.0135552	4.37812	1.22038e-05
NTproBNP	rs145790937	1	11998178	Cis	T	G	0.959	-0.413	0.057	6.52e-13	2320581	11994287	12035587	PLOD1	5351	1	0.0317894	6.23183	4.97107e-10
NTproBNP	rs198379	1	11915467	Cis	T	C	0.608	-0.266	0.02	1.58e-41	2320619	12040361	12073557	MFN2|YWHAZ	9927|7534	1	0.0158992	8.35655	8.18902e-17
NTproBNP	rs198379	1	11915467	Cis	T	C	0.608	-0.266	0.02	1.58e-41	2396817	11845780	11866967	MTHFR	4524	1	-0.0244519	-8.20445	2.88938e-16
NTproBNP	rs198379	1	11915467	Cis	T	C	0.608	-0.266	0.02	1.58e-41	2320581	11994287	12035587	PLOD1	5351	1	0.007024	3.9129	9.23524e-05
NTproBNP	rs141308438	1	11906469	Cis	C	T	0.955	-0.247	0.044	2.29e-08	2320472	11866135	11908118	CLCN6|NPPA-AS1	1185|100379251	1	-0.0704545	-17.4708	1.78713e-66
NTproBNP	rs141308438	1	11906469	Cis	C	T	0.955	-0.247	0.044	2.29e-08	2396817	11845780	11866967	MTHFR	4524	1	-0.0569132	-8.70719	4.11813e-18
NTproBNP	rs198361	1	11905633	Cis	T	C	0.847	-0.177	0.025	2.25e-12	2320472	11866135	11908118	CLCN6|NPPA-AS1	1185|100379251	1	0.0323213	13.9048	3.44739e-43
NTproBNP	rs198361	1	11905633	Cis	T	C	0.847	-0.177	0.025	2.25e-12	2320619	12040361	12073557	MFN2|YWHAZ	9927|7534	1	-0.0194581	-8.16407	4.02324e-16
NTproBNP	rs198361	1	11905633	Cis	T	C	0.847	-0.177	0.025	2.25e-12	2396848	11903787	11908382	NPPA|NPPA-AS1	4878|100379251	1	0.056543	7.83294	5.73023e-15
NTproBNP	rs198361	1	11905633	Cis	T	C	0.847	-0.177	0.025	2.25e-12	2320581	11994287	12035587	PLOD1	5351	1	-0.0157738	-7.03959	2.1766e-12
NTproBNP	rs198361	1	11905633	Cis	T	C	0.847	-0.177	0.025	2.25e-12	2396817	11845780	11866967	MTHFR	4524	1	0.0148439	3.9577	7.66786e-05
Osteocalcin	rs62350517	4	187115777	Trans	G	C	0.925	-0.36	0.044	2.18e-16	2755111	187135989	187179888	KLKB1	3818	1	-0.196106	-20.8971	3.32828e-93
Osteocalcin	rs62350517	4	187115777	Trans	G	C	0.925	-0.36	0.044	2.18e-16	2755053	187112491	187134609	CYP4V2	285440	1	-0.0796575	-17.9178	1.00157e-69
Osteocalcin	rs4253250	4	187156303	Trans	T	A	0.972	0.427	0.065	4.79e-11	2755053	187112491	187134609	CYP4V2	285440	1	0.0608814	9.24872	3.23649e-20
Osteocalcin	rs4253250	4	187156303	Trans	T	A	0.972	0.427	0.065	4.79e-11	2755111	187135989	187179888	KLKB1	3818	1	0.0881529	6.25159	4.38505e-10
Osteocalcin	rs6814261	4	187112394	Trans	A	T	0.706	0.183	0.024	1.07e-14	2755053	187112491	187134609	CYP4V2	285440	1	0.0379962	15.9604	4.97464e-56
Osteocalcin	rs6814261	4	187112394	Trans	A	T	0.706	0.183	0.024	1.07e-14	2755111	187135989	187179888	KLKB1	3818	1	0.0572878	11.1482	1.52874e-28
Osteocalcin	rs6814261	4	187112394	Trans	A	T	0.706	0.183	0.024	1.07e-14	2754937	186990107	187024555	TLR3	7098	1	0.0520037	8.81284	1.63505e-18
Osteocalcin	rs11132384	4	187183680	Trans	C	T	0.613	0.207	0.022	2.18e-21	2755111	187135989	187179888	KLKB1	3818	1	0.072808	15.5459	2.59974e-53
Osteocalcin	rs5030049	3	186450863	Trans	T	C	0.897	-0.237	0.031	3.91e-14	2709486	186506038	186564597	EIF4A2|MIR1248|SNORA81|SNORA4|SNORD2|SNORA63|LOC730139	1974|100302143|677847|619568|619567|6043|730139	1	0.0286201	4.24817	2.19267e-05
Osteocalcin	rs5030062	3	186454180	Trans	A	C	0.609	0.208	0.019	3.64e-28	2709486	186506038	186564597	EIF4A2|MIR1248|SNORA81|SNORA4|SNORD2|SNORA63|LOC730139	1974|100302143|677847|619568|619567|6043|730139	1	-0.0182296	-4.54833	5.52931e-06
Osteocalcin	rs4253254	4	187158508	Trans	T	C	0.51	-0.391	0.018	2.47e-106	2755111	187135989	187179888	KLKB1	3818	1	-0.0397295	-10.0192	2.03742e-23
Osteocalcin	rs4253254	4	187158508	Trans	T	C	0.51	-0.391	0.018	2.47e-106	2755053	187112491	187134609	CYP4V2	285440	1	-0.0098679	-5.27119	1.40987e-07
Osteocalcin	rs4253331	4	187179135	Trans	T	C	0.917	-0.245	0.033	1.54e-13	2755053	187112491	187134609	CYP4V2	285440	1	0.0234862	7.02423	2.4275e-12
PMP2	rs10893506	11	126275960	Trans	T	C	0.606	-0.14	0.02	2.05e-12	3355114	126173647	126215641	DCPS	28960	1	-0.0183149	-5.79802	7.1032e-09
PON1	rs854734	7	94637458	Cis	A	G	0.827	0.413	0.029	6.64e-45	3061805	94214558	94286816	SGCE	8910	1	0.0228367	4.29154	1.80642e-05
PON1	rs117603700	7	95053521	Cis	C	T	0.972	0.669	0.065	1.38e-24	3061997	95033319	95064411	PON2	5445	1	-0.0719741	-6.50264	8.62644e-11
PON1	rs321281	7	95295846	Cis	G	A	0.841	0.205	0.029	1.05e-12	3061997	95033319	95064411	PON2	5445	1	-0.021431	-4.5335	5.93074e-06
PON1	rs78641443	7	95124329	Cis	G	A	0.92	0.437	0.037	6.88e-33	3061997	95033319	95064411	PON2	5445	1	-0.0572135	-9.61632	1.03064e-21
PON1	rs1859121	7	94976967	Cis	C	T	0.474	0.413	0.018	8.4e-114	3061997	95033319	95064411	PON2	5445	1	-0.013068	-4.30618	1.69136e-05
REG1A	rs492602	19	49206417	Trans	C	T	0.494299	-0.197368	0.0186807	4.31e-26	3837934	49141338	49209215	FUT2|SEC1P	2524|653677	1	0.0331203	7.12998	1.14028e-12
REG1A	rs687289	9	136137106	Trans	G	A	0.677	-0.139	0.02	2.57e-12	3228582	136125790	136182451	ABO	28	1	0.013667	4.1187	3.86899e-05
Resistin	rs62135410	2	43358009	Trans	A	G	0.739	-0.145	0.021	8.18e-12	3624145	51739931	51914966	DMXL2	23312	0	0.0123243	5.71208	1.1776e-08
Resistin	rs62135410	2	43358009	Trans	A	G	0.739	-0.145	0.021	8.18e-12	3253683	80666458	81076274	ZMIZ1	57178	0	0.0102176	5.27613	1.37255e-07
Resistin	rs3733402	4	187158034	Trans	G	A	0.487798	-0.139321	0.0188112	1.3e-13	2755111	187135989	187179888	KLKB1	3818	1	-0.0396519	-10.0297	1.8367e-23
Resistin	rs3733402	4	187158034	Trans	G	A	0.487798	-0.139321	0.0188112	1.3e-13	2755053	187112491	187134609	CYP4V2	285440	1	-0.00991481	-5.31225	1.12764e-07
SAA1	rs11024598	11	18291736	Cis	G	A	0.546	0.246	0.021	2.72e-32	3322717	18343836	18388580	GTF2H1	2965	1	-0.0319359	-7.79364	7.79932e-15
SAA1	rs11024598	11	18291736	Cis	G	A	0.546	0.246	0.021	2.72e-32	3365360	18293659	18344050	HPS5	11234	1	0.0108209	4.34687	1.4071e-05
SAA1	rs111870166	11	18396327	Cis	G	A	0.84	-0.277	0.028	2.21e-23	3322807	18433853	18473584	LDHC	3948	1	0.0273932	5.96857	2.5509e-09
SAA1	rs111870166	11	18396327	Cis	G	A	0.84	-0.277	0.028	2.21e-23	3322775	18415955	18429952	LDHA	3939	1	-0.0190815	-5.41288	6.47847e-08
SAA1	rs11024616	11	18327324	Cis	G	C	0.809	-0.572	0.023	1.41e-132	3365360	18293659	18344050	HPS5	11234	1	-0.0197076	-6.84425	8.56962e-12
SAA1	rs11024616	11	18327324	Cis	G	C	0.809	-0.572	0.023	1.41e-132	3322717	18343836	18388580	GTF2H1	2965	1	0.0255165	5.35288	9.02595e-08
SERPINA10	rs67223873	14	94652897	Cis	C	G	0.911	-0.611	0.043	4.15e-46	3549605	94640649	94746072	PPP4R4	57718	1	0.0517394	10.0529	1.45848e-23
SERPINA10	rs67223873	14	94652897	Cis	C	G	0.911	-0.611	0.043	4.15e-46	3577612	94810616	94888898	SERPINA1	5265	1	-0.0452628	-9.85166	1.06131e-22
SERPINA10	rs77640134	14	94676623	Cis	C	T	0.925	-0.749	0.047	2.75e-58	3549605	94640649	94746072	PPP4R4	57718	1	0.0391287	7.01612	2.57125e-12
SERPINA10	rs77640134	14	94676623	Cis	C	T	0.925	-0.749	0.047	2.75e-58	3549551	94546846	94569052	IFI27L1	122509	1	0.0424511	4.35557	1.35258e-05
SERPINA10	rs139542933	14	94765240	Cis	T	A	0.799	-0.508	0.03	2.78e-66	3549605	94640649	94746072	PPP4R4	57718	1	0.0328611	9.35857	1.17091e-20
SERPINA10	rs76249699	14	94766083	Cis	T	C	0.974	0.835	0.076	2.21e-28	3577612	94810616	94888898	SERPINA1	5265	1	0.0586031	7.33897	2.4826e-13
SERPINA10	rs20546	14	94849151	Cis	G	A	0.97	0.586	0.068	7.35e-18	3577612	94810616	94888898	SERPINA1	5265	1	0.0500703	7.09941	1.42022e-12
SERPINA10	rs20546	14	94849151	Cis	G	A	0.97	0.586	0.068	7.35e-18	3549605	94640649	94746072	PPP4R4	57718	1	-0.0473961	-5.98857	2.25803e-09
SERPINA10	rs56166355	14	94547563	Cis	G	A	0.976	0.476	0.073	5.7e-11	3549605	94640649	94746072	PPP4R4	57718	1	-0.0384017	-4.51933	6.34033e-06
SERPINA10	rs138723340	14	94642816	Cis	G	A	0.982	-0.531	0.084	2.74e-10	3549605	94640649	94746072	PPP4R4	57718	1	0.0439904	4.45673	8.49548e-06
SERPINA10	rs116922373	14	94839656	Cis	A	G	0.977	0.769	0.073	3.2e-26	3577612	94810616	94888898	SERPINA1	5265	1	0.0614067	8.10542	6.48894e-16
SERPINA10	rs116922373	14	94839656	Cis	A	G	0.977	0.769	0.073	3.2e-26	3549605	94640649	94746072	PPP4R4	57718	1	-0.0475989	-5.58826	2.40956e-08
SERPINA10	rs2239645	14	94581285	Cis	G	A	0.94	0.471	0.045	6.9e-26	3549605	94640649	94746072	PPP4R4	57718	1	-0.0418482	-8.13847	4.95865e-16
SERPINA10	rs2239645	14	94581285	Cis	G	A	0.94	0.471	0.045	6.9e-26	3549575	94576794	94583025	IFI27	3429	1	0.152193	5.30603	1.16655e-07
SERPINA10	rs9972236	14	94571340	Cis	C	T	0.827	0.388	0.028	5.18e-45	3549605	94640649	94746072	PPP4R4	57718	1	-0.0222317	-6.98815	3.13366e-12
SERPINA10	rs9972236	14	94571340	Cis	C	T	0.827	0.388	0.028	5.18e-45	3549551	94546846	94569052	IFI27L1	122509	1	-0.0302831	-5.4526	5.19157e-08
SERPINA10	rs72702321	14	94574234	Cis	C	T	0.941	0.348	0.044	4.1e-15	3577612	94810616	94888898	SERPINA1	5265	1	0.0216843	4.8018	1.61631e-06
SERPINA10	rs79768558	14	94631953	Cis	C	T	0.982	0.475	0.08	2.78e-09	3549575	94576794	94583025	IFI27	3429	1	-0.242572	-4.55346	5.39675e-06
SERPINA10	rs34025389	14	94809810	Cis	C	T	0.956	0.359	0.051	1.15e-12	3577612	94810616	94888898	SERPINA1	5265	1	-0.0420089	-8.08455	7.68614e-16
SERPINA10	rs34025389	14	94809810	Cis	C	T	0.956	0.359	0.051	1.15e-12	3549605	94640649	94746072	PPP4R4	57718	1	-0.0444413	-7.62682	2.84047e-14
SERPINA10	rs3024731	13	113818708	Trans	T	A	0.766	0.209	0.024	8.13e-18	3526378	113829969	113864798	PCID2|CUL4A	55795|8451	1	-0.0276407	-6.98339	3.24065e-12
SERPINA10	rs3024731	13	113818708	Trans	T	A	0.766	0.209	0.024	8.13e-18	3502475	113812854	113826692	PROZ	8858	1	0.0141304	4.54405	5.64258e-06
SERPINA10	rs3024731	13	113818708	Trans	T	A	0.766	0.209	0.024	8.13e-18	3526425	113841514	113843300	PCID2	55795	1	0.0283212	4.21979	2.48662e-05
SERPINA10	rs17129523	14	94716640	Cis	G	A	0.976	0.452	0.066	1.01e-11	3549605	94640649	94746072	PPP4R4	57718	1	-0.0785521	-10.3794	5.36984e-25
SERPINA10	rs56019009	14	94851806	Cis	C	T	0.814	0.35	0.025	2.39e-44	3577612	94810616	94888898	SERPINA1	5265	1	0.0551896	22.0818	2.18923e-103
SERPINA10	rs56019009	14	94851806	Cis	C	T	0.814	0.35	0.025	2.39e-44	3549605	94640649	94746072	PPP4R4	57718	1	-0.0144892	-4.95944	7.293e-07
SERPINA10	rs60461852	14	94562304	Cis	G	A	0.317	-0.134	0.021	2.31e-10	3549605	94640649	94746072	PPP4R4	57718	1	0.0219729	9.0233	2.51622e-19
SERPINA10	rs60461852	14	94562304	Cis	G	A	0.317	-0.134	0.021	2.31e-10	3549551	94546846	94569052	IFI27L1	122509	1	0.0382301	9.00896	2.86222e-19
SERPINA10	rs72706209	14	94815157	Cis	G	A	0.957	-0.269	0.048	1.97e-08	3549605	94640649	94746072	PPP4R4	57718	1	0.0268983	4.76785	1.91251e-06
SERPINA10	rs4905172	14	94700138	Cis	G	C	0.969	-0.435	0.057	1.96e-14	3549605	94640649	94746072	PPP4R4	57718	1	-0.0376022	-5.61066	2.11911e-08
SERPINA10	rs4905172	14	94700138	Cis	G	C	0.969	-0.435	0.057	1.96e-14	3577612	94810616	94888898	SERPINA1	5265	1	0.0319344	5.33825	9.78079e-08
SERPINA10	rs1051052	14	94843932	Cis	G	A	0.586	0.182	0.019	4.9e-21	3577612	94810616	94888898	SERPINA1	5265	1	-0.0195471	-9.85434	1.03381e-22
SERPINA10	rs1051052	14	94843932	Cis	G	A	0.586	0.182	0.019	4.9e-21	3549605	94640649	94746072	PPP4R4	57718	1	-0.00976683	-4.36145	1.31686e-05
SERPINA10	rs1950843	14	94597126	Cis	G	T	0.406	-0.572	0.018	1e-200	3549605	94640649	94746072	PPP4R4	57718	1	0.0437578	20.5931	1.14299e-90
SERPINA10	rs1950843	14	94597126	Cis	G	T	0.406	-0.572	0.018	1e-200	3577612	94810616	94888898	SERPINA1	5265	1	-0.0110746	-5.63444	1.84811e-08
SERPINA10	rs1950843	14	94597126	Cis	G	T	0.406	-0.572	0.018	1e-200	3549551	94546846	94569052	IFI27L1	122509	1	0.0205989	5.36515	8.43625e-08
SERPINA10	rs12880244	14	94761592	Cis	T	A	0.84	0.582	0.025	4.85e-121	3549605	94640649	94746072	PPP4R4	57718	1	-0.0128663	-4.41828	1.01496e-05
SERPINA10	rs55951176	14	94751836	Cis	G	A	0.853	0.68	0.025	4.8e-163	3549605	94640649	94746072	PPP4R4	57718	1	-0.0558062	-19.1335	6.24407e-79
SERPINA10	rs10129500	14	94796319	Cis	C	A	0.679	0.218	0.019	4.67e-29	3549605	94640649	94746072	PPP4R4	57718	1	-0.0241774	-10.7601	1.00886e-26
sGP130	rs11747625	5	55276273	Cis	G	T	0.909	-0.306	0.039	8.14e-15	2857416	55232213	55352365	IL6ST	3572	1	0.0478206	9.7649	2.46844e-22
sGP130	rs532436	9	136149830	Trans	G	A	0.816	0.223	0.025	8.28e-19	3228582	136125790	136182451	ABO	28	1	0.026817	6.30291	3.16045e-10
sGP130	rs12493830	3	98406794	Trans	T	C	0.547	0.146	0.019	1.75e-14	2685944	98272040	98339076	CPOX	1371	1	-0.0355378	-13.0286	3.28775e-38
sGP130	rs12493830	3	98406794	Trans	T	C	0.547	0.146	0.019	1.75e-14	2686023	98514836	98641908	DCBLD2	131566	1	0.0163058	6.07124	1.35868e-09
sICAM1	rs74827019	19	10403603	Cis	C	T	0.914	-0.237	0.043	3.8e-08	3850261	10444466	10450337	ICAM3	3385	1	0.0335069	7.96059	2.08364e-15
sICAM1	rs74827019	19	10403603	Cis	C	T	0.914	-0.237	0.043	3.8e-08	3850409	10663767	10676693	KRI1|ATG4D	65095|84971	1	0.0240256	4.39474	1.13097e-05
sICAM1	rs5498	19	10395683	Cis	G	A	0.454177	0.167795	0.0186524	2.34e-19	3820458	10397653	10399240	ICAM4	3386	1	0.0182281	4.43128	9.55884e-06
sICAM1	rs35751322	19	10378677	Cis	A	T	0.824	0.153	0.026	5.32e-09	3850409	10663767	10676693	KRI1|ATG4D	65095|84971	1	-0.0141955	-4.294	1.7866e-05
sICAM1	rs507666	9	136149399	Trans	A	G	0.185096	-0.323245	0.0237798	4.39e-42	3228582	136125790	136182451	ABO	28	1	0.0268159	6.3039	3.14052e-10
sRAGE	rs9266529	6	31341693	Cis	A	G	0.506	0.126	0.022	1.82e-08	4048241	32485162	32498080	HLA-DRB5|HLA-DRB1|LOC100507714|LOC100507709	3127|3123|100507714|100507709	0	0.0481319	10.7154	1.62022e-26
sRAGE	rs9266529	6	31341693	Cis	A	G	0.506	0.126	0.022	1.82e-08	4048265	32520500	32557601	HLA-DRB1|HLA-DRB6|LOC100507714|LOC100507709	3123|3128|100507714|100507709	0	0.0680968	9.81958	1.45122e-22
sRAGE	rs9266529	6	31341693	Cis	A	G	0.506	0.126	0.022	1.82e-08	2903219	32713475	32713567	HLA-DRB6	3128	0	-0.0649613	-7.33095	2.63416e-13
sRAGE	rs9266529	6	31341693	Cis	A	G	0.506	0.126	0.022	1.82e-08	2948926	31248423	31325151			1	0.0480049	15.447	1.13217e-52
sRAGE	rs9266529	6	31341693	Cis	A	G	0.506	0.126	0.022	1.82e-08	2903401	33043716	33059415	HLA-DPB1	3115	0	0.0184942	5.29515	1.2378e-07
sRAGE	rs9266529	6	31341693	Cis	A	G	0.506	0.126	0.022	1.82e-08	2948587	30688177	30710511	TUBB	203068	1	-0.0205704	-8.56509	1.40293e-17
sRAGE	rs9266529	6	31341693	Cis	A	G	0.506	0.126	0.022	1.82e-08	2948648	30755759	30798436	LINC00243	401247	1	-0.034394	-6.88126	6.6287e-12
sRAGE	rs9266529	6	31341693	Cis	A	G	0.506	0.126	0.022	1.82e-08	2902958	31949811	32004442	C4B|C4A|LOC100293534	721|720|100293534	1	0.00855616	5.76629	8.56812e-09
sRAGE	rs9266529	6	31341693	Cis	A	G	0.506	0.126	0.022	1.82e-08	2948630	30710981	30763728	IER3|LOC100294307	8870|100294307	1	-0.0210369	-5.62917	1.90508e-08
sRAGE	rs9266529	6	31341693	Cis	A	G	0.506	0.126	0.022	1.82e-08	2948887	31190697	31207016			1	0.0332565	5.12615	3.0636e-07
sRAGE	rs9266529	6	31341693	Cis	A	G	0.506	0.126	0.022	1.82e-08	2902463	31588517	31605548	PRRC2A	7916	1	0.00710996	4.52557	6.15661e-06
sRAGE	rs6467	6	32006858	Cis	A	C	0.669	0.12	0.022	4.57e-08	2948648	30755759	30798436	LINC00243	401247	0	-0.0597825	-12.3996	8.06882e-35
sRAGE	rs6467	6	32006858	Cis	A	C	0.669	0.12	0.022	4.57e-08	2948587	30688177	30710511	TUBB	203068	0	-0.0265076	-11.3885	1.06444e-29
sRAGE	rs6467	6	32006858	Cis	A	C	0.669	0.12	0.022	4.57e-08	2948630	30710981	30763728	IER3|LOC100294307	8870|100294307	0	-0.0340184	-9.39319	8.4792e-21
sRAGE	rs6467	6	32006858	Cis	A	C	0.669	0.12	0.022	4.57e-08	2899333	26376757	26378535	BTN3A2	11118	0	0.0207081	7.34701	2.3393e-13
sRAGE	rs6467	6	32006858	Cis	A	C	0.669	0.12	0.022	4.57e-08	2899298	26365395	26451902	BTN3A2|BTN3A1	11118|11119	0	0.0232158	6.74484	1.69752e-11
sRAGE	rs6467	6	32006858	Cis	A	C	0.669	0.12	0.022	4.57e-08	2947081	27840936	27842010	HIST1H4L|HIST2H4B|HIST4H4|HIST2H4A|HIST1H4E|HIST1H4B|HIST1H4H|HIST1H4C|HIST1H4J|HIST1H4K|HIST1H4F|HIST1H4D|HIST1H4A|HIST1H4I	8368|554313|121504|8370|8367|8366|8365|8364|8363|8362|8361|8360|8359|8294	0	0.0621245	5.74822	9.5291e-09
sRAGE	rs6467	6	32006858	Cis	A	C	0.669	0.12	0.022	4.57e-08	4048241	32485162	32498080	HLA-DRB5|HLA-DRB1|LOC100507714|LOC100507709	3127|3123|100507714|100507709	1	0.0490236	11.2135	7.45168e-29
sRAGE	rs6467	6	32006858	Cis	A	C	0.669	0.12	0.022	4.57e-08	4048265	32520500	32557601	HLA-DRB1|HLA-DRB6|LOC100507714|LOC100507709	3123|3128|100507714|100507709	1	0.0739631	10.9716	1.04641e-27
sRAGE	rs6467	6	32006858	Cis	A	C	0.669	0.12	0.022	4.57e-08	2902463	31588517	31605548	PRRC2A	7916	1	0.0142102	9.3426	1.35831e-20
sRAGE	rs6467	6	32006858	Cis	A	C	0.669	0.12	0.022	4.57e-08	2903219	32713475	32713567	HLA-DRB6	3128	1	-0.069841	-8.09876	6.84986e-16
sRAGE	rs6467	6	32006858	Cis	A	C	0.669	0.12	0.022	4.57e-08	2950145	32762899	32784805	HLA-DOB	3112	1	-0.0335213	-7.35531	2.19981e-13
sRAGE	rs6467	6	32006858	Cis	A	C	0.669	0.12	0.022	4.57e-08	2902326	31430834	31433581	HCP5	10866	1	0.0188693	6.39795	1.71188e-10
sRAGE	rs6467	6	32006858	Cis	A	C	0.669	0.12	0.022	4.57e-08	2902958	31949811	32004442	C4B|C4A|LOC100293534	721|720|100293534	1	0.00905561	6.26757	3.96093e-10
sRAGE	rs6467	6	32006858	Cis	A	C	0.669	0.12	0.022	4.57e-08	2948887	31190697	31207016			1	-0.0372962	-5.90542	3.73918e-09
sRAGE	rs6467	6	32006858	Cis	A	C	0.669	0.12	0.022	4.57e-08	2902736	31802405	31807576	C6orf48	50854	1	0.0191791	5.63519	1.84012e-08
sRAGE	rs6467	6	32006858	Cis	A	C	0.669	0.12	0.022	4.57e-08	2949210	31629016	31634050	GPANK1	7918	1	0.0197283	4.82124	1.46707e-06
sRAGE	rs6467	6	32006858	Cis	A	C	0.669	0.12	0.022	4.57e-08	2902427	31553730	31556676	LST1	7940	1	-0.0125862	-4.7899	1.7147e-06
sRAGE	rs6467	6	32006858	Cis	A	C	0.669	0.12	0.022	4.57e-08	2903285	32811883	32844921	LOC100507463|PSMB9	100507463|5698	1	-0.011466	-4.74831	2.10599e-06
sRAGE	rs6467	6	32006858	Cis	A	C	0.669	0.12	0.022	4.57e-08	2902559	31633039	31638100	CSNK2B	1460	1	-0.0127033	-4.44362	9.02836e-06
sRAGE	rs6467	6	32006858	Cis	A	C	0.669	0.12	0.022	4.57e-08	2949038	31498011	31514627	ATP6V1G2|SNORD84|DDX39B	534|692199|7919	1	0.0083712	4.04689	5.26504e-05
sRAGE	rs6467	6	32006858	Cis	A	C	0.669	0.12	0.022	4.57e-08	2902884	31926581	31937579	SKIV2L	6499	1	0.00740157	3.94792	7.98689e-05
sRAGE	rs4253272	4	187163614	Trans	T	C	0.469	0.14	0.02	1.84e-12	2755111	187135989	187179888	KLKB1	3818	1	-0.0418441	-9.82098	1.43149e-22
sRAGE	rs4253272	4	187163614	Trans	T	C	0.469	0.14	0.02	1.84e-12	2755053	187112491	187134609	CYP4V2	285440	1	-0.0112354	-5.58952	2.39225e-08
sRAGE	rs1871665	6	32804879	Cis	T	C	0.586	-0.106	0.02	8.26e-08	2902463	31588517	31605548	PRRC2A	7916	0	-0.00982867	-7.11308	1.28758e-12
sRAGE	rs1871665	6	32804879	Cis	T	C	0.586	-0.106	0.02	8.26e-08	4048241	32485162	32498080	HLA-DRB5|HLA-DRB1|LOC100507714|LOC100507709	3127|3123|100507714|100507709	1	-0.0646498	-16.5591	4.54578e-60
sRAGE	rs1871665	6	32804879	Cis	T	C	0.586	-0.106	0.02	8.26e-08	2903219	32713475	32713567	HLA-DRB6	3128	1	0.12245	15.9619	4.86298e-56
sRAGE	rs1871665	6	32804879	Cis	T	C	0.586	-0.106	0.02	8.26e-08	4048265	32520500	32557601	HLA-DRB1|HLA-DRB6|LOC100507714|LOC100507709	3123|3128|100507714|100507709	1	-0.0886151	-14.647	1.22127e-47
sRAGE	rs1871665	6	32804879	Cis	T	C	0.586	-0.106	0.02	8.26e-08	2902958	31949811	32004442	C4B|C4A|LOC100293534	721|720|100293534	1	-0.00802564	-6.13469	9.15935e-10
sRAGE	rs1871665	6	32804879	Cis	T	C	0.586	-0.106	0.02	8.26e-08	2949971	32260475	32339684	C6orf10	10665	1	0.0252779	5.27435	1.38589e-07
sRAGE	rs1871665	6	32804879	Cis	T	C	0.586	-0.106	0.02	8.26e-08	2950125	32723875	32762692	HLA-DQB2	3120	1	-0.0266718	-4.70963	2.54575e-06
sRAGE	rs116653040	6	31109567	Trans	C	G	0.929	0.349	0.038	1.25e-20	2948926	31248423	31325151			1	0.073869	14.0734	3.50918e-44
sRAGE	rs116653040	6	31109567	Trans	C	G	0.929	0.349	0.038	1.25e-20	2948887	31190697	31207016			1	0.130668	12.1056	2.7398e-33
sRAGE	rs116653040	6	31109567	Trans	C	G	0.929	0.349	0.038	1.25e-20	2949488	31830975	31846757	SLC44A4	80736	1	0.0262074	6.55076	6.27335e-11
sRAGE	rs116653040	6	31109567	Trans	C	G	0.929	0.349	0.038	1.25e-20	2902958	31949811	32004442	C4B|C4A|LOC100293534	721|720|100293534	1	0.0156473	6.27045	3.88885e-10
sRAGE	rs116653040	6	31109567	Trans	C	G	0.929	0.349	0.038	1.25e-20	2902207	31165537	31171744	HCG27	253018	1	0.0423121	6.21135	5.65902e-10
sRAGE	rs116653040	6	31109567	Trans	C	G	0.929	0.349	0.038	1.25e-20	2948259	30152238	30182050	TRIM26	7726	1	0.017818	4.38115	1.20361e-05
sRAGE	rs6923504	6	32428186	Cis	G	C	0.335493	0.112077	0.0198736	1.71e-08	4048241	32485162	32498080	HLA-DRB5|HLA-DRB1|LOC100507714|LOC100507709	3127|3123|100507714|100507709	1	-0.110351	-28.7122	1.72159e-168
sRAGE	rs6923504	6	32428186	Cis	G	C	0.335493	0.112077	0.0198736	1.71e-08	4048265	32520500	32557601	HLA-DRB1|HLA-DRB6|LOC100507714|LOC100507709	3123|3128|100507714|100507709	1	-0.156541	-26.1152	2.00534e-141
sRAGE	rs6923504	6	32428186	Cis	G	C	0.335493	0.112077	0.0198736	1.71e-08	2903258	32712833	32714356	HLA-DQA2|LOC100509457|LOC100507718|HLA-DQA1	3118|100509457|100507718|3117	1	0.0647213	22.8314	4.56326e-110
sRAGE	rs6923504	6	32428186	Cis	G	C	0.335493	0.112077	0.0198736	1.71e-08	2948587	30688177	30710511	TUBB	203068	0	0.0124918	5.68974	1.34142e-08
sRAGE	rs6923504	6	32428186	Cis	G	C	0.335493	0.112077	0.0198736	1.71e-08	2899333	26376757	26378535	BTN3A2	11118	0	-0.0144377	-5.46793	4.76447e-08
sRAGE	rs6923504	6	32428186	Cis	G	C	0.335493	0.112077	0.0198736	1.71e-08	2903401	33043716	33059415	HLA-DPB1	3115	1	-0.0239299	-7.54455	5.32072e-14
sRAGE	rs6923504	6	32428186	Cis	G	C	0.335493	0.112077	0.0198736	1.71e-08	2949830	32148748	32151999	AGER|RNF5	177|6048	1	0.0184528	6.70739	2.19065e-11
sRAGE	rs6923504	6	32428186	Cis	G	C	0.335493	0.112077	0.0198736	1.71e-08	2950329	33032346	33048555	HLA-DPA1	3113	1	-0.0148153	-5.47799	4.50284e-08
sRAGE	rs6923504	6	32428186	Cis	G	C	0.335493	0.112077	0.0198736	1.71e-08	2902559	31633039	31638100	CSNK2B	1460	1	0.0145491	5.4502	5.26165e-08
sRAGE	rs6923504	6	32428186	Cis	G	C	0.335493	0.112077	0.0198736	1.71e-08	2903219	32713475	32713567	HLA-DRB6	3128	1	-0.0415361	-5.1341	2.93752e-07
sRAGE	rs6923504	6	32428186	Cis	G	C	0.335493	0.112077	0.0198736	1.71e-08	2902463	31588517	31605548	PRRC2A	7916	1	-0.00684797	-4.78774	1.73316e-06
sRAGE	rs6923504	6	32428186	Cis	G	C	0.335493	0.112077	0.0198736	1.71e-08	2949588	31932945	31940061	DOM3Z	1797	1	-0.0121694	-4.25201	2.15555e-05
sRAGE	rs6923504	6	32428186	Cis	G	C	0.335493	0.112077	0.0198736	1.71e-08	2949230	31644349	31651817	LY6G5C	80741	1	-0.0125645	-4.11462	3.9378e-05
sRAGE	rs6923504	6	32428186	Cis	G	C	0.335493	0.112077	0.0198736	1.71e-08	2949450	31777396	31782818	HSPA1L	3305	1	-0.0175736	-3.95896	7.62748e-05
sRAGE	rs2523570	6	31329734	Cis	C	T	0.797	0.164	0.024	5.73e-12	2903258	32712833	32714356	HLA-DQA2|LOC100509457|LOC100507718|HLA-DQA1	3118|100509457|100507718|3117	0	-0.0398449	-11.5351	2.04245e-30
sRAGE	rs2523570	6	31329734	Cis	C	T	0.797	0.164	0.024	5.73e-12	2948926	31248423	31325151			1	0.088731	27.9334	3.57033e-160
sRAGE	rs2523570	6	31329734	Cis	C	T	0.797	0.164	0.024	5.73e-12	4048241	32485162	32498080	HLA-DRB5|HLA-DRB1|LOC100507714|LOC100507709	3127|3123|100507714|100507709	0	0.0287179	5.92186	3.3862e-09
sRAGE	rs2523570	6	31329734	Cis	C	T	0.797	0.164	0.024	5.73e-12	2948024	29758816	29760838	HCG4|HLA-P	54435	0	-0.0318437	-5.51897	3.57415e-08
sRAGE	rs2523570	6	31329734	Cis	C	T	0.797	0.164	0.024	5.73e-12	2948887	31190697	31207016			1	0.084873	12.3547	1.38943e-34
sRAGE	rs2523570	6	31329734	Cis	C	T	0.797	0.164	0.024	5.73e-12	2949488	31830975	31846757	SLC44A4	80736	1	0.0274906	10.8674	3.21432e-27
sRAGE	rs2523570	6	31329734	Cis	C	T	0.797	0.164	0.024	5.73e-12	2902326	31430834	31433581	HCP5	10866	1	-0.0298774	-9.24978	3.20515e-20
sRAGE	rs2523570	6	31329734	Cis	C	T	0.797	0.164	0.024	5.73e-12	2902884	31926581	31937579	SKIV2L	6499	1	-0.0121018	-5.87966	4.36569e-09
sRAGE	rs2523570	6	31329734	Cis	C	T	0.797	0.164	0.024	5.73e-12	2902348	31462671	31496238	MICB	4277	1	-0.0136359	-4.132	3.6523e-05
sRAGE	rs2073044	6	32338986	Cis	A	G	0.250603	-0.117621	0.0215089	4.54e-08	2948887	31190697	31207016			0	0.0480173	7.88251	3.87555e-15
sRAGE	rs2073044	6	32338986	Cis	A	G	0.250603	-0.117621	0.0215089	4.54e-08	2903258	32712833	32714356	HLA-DQA2|LOC100509457|LOC100507718|HLA-DQA1	3118|100509457|100507718|3117	1	-0.0636963	-21.6155	2.5326e-99
sRAGE	rs2073044	6	32338986	Cis	A	G	0.250603	-0.117621	0.0215089	4.54e-08	2948926	31248423	31325151			0	0.0169668	5.68447	1.38321e-08
sRAGE	rs2073044	6	32338986	Cis	A	G	0.250603	-0.117621	0.0215089	4.54e-08	2949488	31830975	31846757	SLC44A4	80736	1	0.0256149	11.5325	2.10384e-30
sRAGE	rs2073044	6	32338986	Cis	A	G	0.250603	-0.117621	0.0215089	4.54e-08	4048241	32485162	32498080	HLA-DRB5|HLA-DRB1|LOC100507714|LOC100507709	3127|3123|100507714|100507709	1	0.0467859	11.063	3.87979e-28
sRAGE	rs2073044	6	32338986	Cis	A	G	0.250603	-0.117621	0.0215089	4.54e-08	2949971	32260475	32339684	C6orf10	10665	1	-0.0535071	-10.5343	1.08325e-25
sRAGE	rs2073044	6	32338986	Cis	A	G	0.250603	-0.117621	0.0215089	4.54e-08	2903219	32713475	32713567	HLA-DRB6	3128	1	0.0820641	9.87011	8.86091e-23
sRAGE	rs2073044	6	32338986	Cis	A	G	0.250603	-0.117621	0.0215089	4.54e-08	4048265	32520500	32557601	HLA-DRB1|HLA-DRB6|LOC100507714|LOC100507709	3123|3128|100507714|100507709	1	0.0636989	9.74804	2.90595e-22
sRAGE	rs2073044	6	32338986	Cis	A	G	0.250603	-0.117621	0.0215089	4.54e-08	2903189	32388994	32412945	HLA-DRA	3122	1	-0.0174821	-7.56032	4.71989e-14
sRAGE	rs2073044	6	32338986	Cis	A	G	0.250603	-0.117621	0.0215089	4.54e-08	2950145	32762899	32784805	HLA-DOB	3112	1	-0.022708	-5.139	2.86243e-07
sRAGE	rs2073044	6	32338986	Cis	A	G	0.250603	-0.117621	0.0215089	4.54e-08	2949859	32152518	32157963	PBX2|PBX2P1	5089	1	-0.0285789	-4.99622	6.03672e-07
sRAGE	rs2073044	6	32338986	Cis	A	G	0.250603	-0.117621	0.0215089	4.54e-08	2902574	31638156	31641323	LY6G5B|CSNK2B	58496|1460	1	0.0224018	4.52829	6.07821e-06
sRAGE	rs2073044	6	32338986	Cis	A	G	0.250603	-0.117621	0.0215089	4.54e-08	2950125	32723875	32762692	HLA-DQB2	3120	1	0.0248974	4.1137	3.95345e-05
sRAGE	rs2170185	6	32849639	Cis	C	T	0.368861	-0.10546	0.0193791	5.27e-08	2902463	31588517	31605548	PRRC2A	7916	0	0.00923342	6.63601	3.54868e-11
sRAGE	rs2170185	6	32849639	Cis	C	T	0.368861	-0.10546	0.0193791	5.27e-08	2899298	26365395	26451902	BTN3A2|BTN3A1	11118|11119	0	0.0181709	5.78791	7.54124e-09
sRAGE	rs2170185	6	32849639	Cis	C	T	0.368861	-0.10546	0.0193791	5.27e-08	2948887	31190697	31207016			0	-0.0331643	-5.76286	8.74283e-09
sRAGE	rs2170185	6	32849639	Cis	C	T	0.368861	-0.10546	0.0193791	5.27e-08	2903219	32713475	32713567	HLA-DRB6	3128	1	-0.120328	-15.5687	1.85082e-53
sRAGE	rs2170185	6	32849639	Cis	C	T	0.368861	-0.10546	0.0193791	5.27e-08	2899333	26376757	26378535	BTN3A2	11118	0	0.0146375	5.68847	1.35139e-08
sRAGE	rs2170185	6	32849639	Cis	C	T	0.368861	-0.10546	0.0193791	5.27e-08	2948648	30755759	30798436	LINC00243	401247	0	-0.0239906	-5.39811	7.03156e-08
sRAGE	rs2170185	6	32849639	Cis	C	T	0.368861	-0.10546	0.0193791	5.27e-08	2903285	32811883	32844921	LOC100507463|PSMB9	100507463|5698	1	-0.0261291	-12.0137	8.10768e-33
sRAGE	rs2170185	6	32849639	Cis	C	T	0.368861	-0.10546	0.0193791	5.27e-08	2903258	32712833	32714356	HLA-DQA2|LOC100509457|LOC100507718|HLA-DQA1	3118|100509457|100507718|3117	1	0.0231016	8.02172	1.27654e-15
sRAGE	rs2170185	6	32849639	Cis	C	T	0.368861	-0.10546	0.0193791	5.27e-08	4048241	32485162	32498080	HLA-DRB5|HLA-DRB1|LOC100507714|LOC100507709	3127|3123|100507714|100507709	1	0.0311767	7.7796	8.70485e-15
sRAGE	rs2170185	6	32849639	Cis	C	T	0.368861	-0.10546	0.0193791	5.27e-08	4048265	32520500	32557601	HLA-DRB1|HLA-DRB6|LOC100507714|LOC100507709	3123|3128|100507714|100507709	1	0.0441888	7.14809	1.00083e-12
sRAGE	rs204993	6	32155581	Cis	C	T	0.281937	-0.183986	0.0207888	8.73e-19	2899333	26376757	26378535	BTN3A2	11118	0	0.0315457	12.0499	5.29449e-33
sRAGE	rs204993	6	32155581	Cis	C	T	0.281937	-0.183986	0.0207888	8.73e-19	2899298	26365395	26451902	BTN3A2|BTN3A1	11118|11119	0	0.03536	11.0454	4.69862e-28
sRAGE	rs204993	6	32155581	Cis	C	T	0.281937	-0.183986	0.0207888	8.73e-19	2948587	30688177	30710511	TUBB	203068	0	-0.0227031	-10.391	4.76663e-25
sRAGE	rs204993	6	32155581	Cis	C	T	0.281937	-0.183986	0.0207888	8.73e-19	2948648	30755759	30798436	LINC00243	401247	0	-0.0361072	-7.92662	2.73137e-15
sRAGE	rs204993	6	32155581	Cis	C	T	0.281937	-0.183986	0.0207888	8.73e-19	2947975	29677429	29720329	HLA-F-AS1	285830	0	-0.0263799	-7.1033	1.38116e-12
sRAGE	rs204993	6	32155581	Cis	C	T	0.281937	-0.183986	0.0207888	8.73e-19	2948259	30152238	30182050	TRIM26	7726	0	-0.0148113	-6.73103	1.86515e-11
sRAGE	rs204993	6	32155581	Cis	C	T	0.281937	-0.183986	0.0207888	8.73e-19	2948239	30119726	30128971	TRIM10	10107	0	0.0158827	5.49789	4.02591e-08
sRAGE	rs204993	6	32155581	Cis	C	T	0.281937	-0.183986	0.0207888	8.73e-19	4048241	32485162	32498080	HLA-DRB5|HLA-DRB1|LOC100507714|LOC100507709	3127|3123|100507714|100507709	1	0.0484569	11.8479	5.63927e-32
sRAGE	rs204993	6	32155581	Cis	C	T	0.281937	-0.183986	0.0207888	8.73e-19	2949488	31830975	31846757	SLC44A4	80736	1	-0.0232519	-10.7898	7.36081e-27
sRAGE	rs204993	6	32155581	Cis	C	T	0.281937	-0.183986	0.0207888	8.73e-19	4048265	32520500	32557601	HLA-DRB1|HLA-DRB6|LOC100507714|LOC100507709	3123|3128|100507714|100507709	1	0.0658616	10.4175	3.62961e-25
sRAGE	rs204993	6	32155581	Cis	C	T	0.281937	-0.183986	0.0207888	8.73e-19	2903219	32713475	32713567	HLA-DRB6	3128	1	-0.0784686	-9.73998	3.14143e-22
sRAGE	rs204993	6	32155581	Cis	C	T	0.281937	-0.183986	0.0207888	8.73e-19	2949830	32148748	32151999	AGER|RNF5	177|6048	1	-0.0229594	-8.34598	8.94503e-17
sRAGE	rs204993	6	32155581	Cis	C	T	0.281937	-0.183986	0.0207888	8.73e-19	2950329	33032346	33048555	HLA-DPA1	3113	1	0.0216631	8.01776	1.31787e-15
sRAGE	rs204993	6	32155581	Cis	C	T	0.281937	-0.183986	0.0207888	8.73e-19	2902463	31588517	31605548	PRRC2A	7916	1	0.0112192	7.85486	4.8215e-15
sRAGE	rs204993	6	32155581	Cis	C	T	0.281937	-0.183986	0.0207888	8.73e-19	2949588	31932945	31940061	DOM3Z	1797	1	0.0223523	7.82412	6.1414e-15
sRAGE	rs204993	6	32155581	Cis	C	T	0.281937	-0.183986	0.0207888	8.73e-19	2903401	33043716	33059415	HLA-DPB1	3115	1	0.0239347	7.52875	5.99803e-14
sRAGE	rs204993	6	32155581	Cis	C	T	0.281937	-0.183986	0.0207888	8.73e-19	2948926	31248423	31325151			1	0.0194503	6.7352	1.81288e-11
sRAGE	rs204993	6	32155581	Cis	C	T	0.281937	-0.183986	0.0207888	8.73e-19	2902207	31165537	31171744	HCG27	253018	1	-0.0232069	-6.28139	3.62686e-10
sRAGE	rs204993	6	32155581	Cis	C	T	0.281937	-0.183986	0.0207888	8.73e-19	2903258	32712833	32714356	HLA-DQA2|LOC100509457|LOC100507718|HLA-DQA1	3118|100509457|100507718|3117	1	-0.0170065	-5.72596	1.08581e-08
sRAGE	rs204993	6	32155581	Cis	C	T	0.281937	-0.183986	0.0207888	8.73e-19	2948887	31190697	31207016			1	-0.0279489	-4.71833	2.43978e-06
sRAGE	rs204993	6	32155581	Cis	C	T	0.281937	-0.183986	0.0207888	8.73e-19	2950145	32762899	32784805	HLA-DOB	3112	1	0.0184117	4.29798	1.75491e-05
sRAGE	rs204993	6	32155581	Cis	C	T	0.281937	-0.183986	0.0207888	8.73e-19	2949801	32135996	32145853	AGPAT1	10554	1	0.0102314	4.17218	3.06588e-05
sRAGE	rs204993	6	32155581	Cis	C	T	0.281937	-0.183986	0.0207888	8.73e-19	2902326	31430834	31433581	HCP5	10866	1	0.0115	4.15299	3.33382e-05
sRAGE	rs2070600	6	32151443	Cis	T	C	0.0433866	-0.712231	0.045597	5.31e-55	2903258	32712833	32714356	HLA-DQA2|LOC100509457|LOC100507718|HLA-DQA1	3118|100509457|100507718|3117	1	-0.0797759	-12.3495	1.4794e-34
sRAGE	rs2070600	6	32151443	Cis	T	C	0.0433866	-0.712231	0.045597	5.31e-55	2948926	31248423	31325151			1	0.0431245	6.78953	1.24985e-11
sRAGE	rs2070600	6	32151443	Cis	T	C	0.0433866	-0.712231	0.045597	5.31e-55	2948887	31190697	31207016			1	0.082586	6.34943	2.34358e-10
sRAGE	rs2070600	6	32151443	Cis	T	C	0.0433866	-0.712231	0.045597	5.31e-55	2949488	31830975	31846757	SLC44A4	80736	1	0.0297625	6.23323	4.92711e-10
sRAGE	rs2070600	6	32151443	Cis	T	C	0.0433866	-0.712231	0.045597	5.31e-55	2902958	31949811	32004442	C4B|C4A|LOC100293534	721|720|100293534	1	0.0168629	5.66021	1.59233e-08
sRAGE	rs2070600	6	32151443	Cis	T	C	0.0433866	-0.712231	0.045597	5.31e-55	2949038	31498011	31514627	ATP6V1G2|SNORD84|DDX39B	534|692199|7919	1	0.02278	5.35071	9.13406e-08
sRAGE	rs2070600	6	32151443	Cis	T	C	0.0433866	-0.712231	0.045597	5.31e-55	2949971	32260475	32339684	C6orf10	10665	1	-0.0536454	-4.9162	9.09338e-07
sRAGE	rs2070600	6	32151443	Cis	T	C	0.0433866	-0.712231	0.045597	5.31e-55	2902463	31588517	31605548	PRRC2A	7916	1	0.0146039	4.63072	3.73225e-06
sRAGE	rs2070600	6	32151443	Cis	T	C	0.0433866	-0.712231	0.045597	5.31e-55	2903219	32713475	32713567	HLA-DRB6	3128	1	0.0818089	4.5845	4.65667e-06
sRAGE	rs2070600	6	32151443	Cis	T	C	0.0433866	-0.712231	0.045597	5.31e-55	4048265	32520500	32557601	HLA-DRB1|HLA-DRB6|LOC100507714|LOC100507709	3123|3128|100507714|100507709	1	0.0609751	4.34782	1.40109e-05
sRAGE	rs2070600	6	32151443	Cis	T	C	0.0433866	-0.712231	0.045597	5.31e-55	2949859	32152518	32157963	PBX2|PBX2P1	5089	1	-0.0493756	-4.04773	5.24624e-05
sRAGE	rs2070600	6	32151443	Cis	T	C	0.0433866	-0.712231	0.045597	5.31e-55	4048241	32485162	32498080	HLA-DRB5|HLA-DRB1|LOC100507714|LOC100507709	3127|3123|100507714|100507709	1	0.0366992	4.03206	5.60755e-05
sRAGE	rs11796	6	31501212	Cis	T	A	0.329742	-0.132448	0.0200354	3.83e-11	2903219	32713475	32713567	HLA-DRB6	3128	0	-0.11196	-14.4121	3.29892e-46
sRAGE	rs11796	6	31501212	Cis	T	A	0.329742	-0.132448	0.0200354	3.83e-11	2899333	26376757	26378535	BTN3A2	11118	0	0.0278989	10.9099	2.03726e-27
sRAGE	rs11796	6	31501212	Cis	T	A	0.329742	-0.132448	0.0200354	3.83e-11	2899298	26365395	26451902	BTN3A2|BTN3A1	11118|11119	0	0.0306238	9.79307	1.87815e-22
sRAGE	rs11796	6	31501212	Cis	T	A	0.329742	-0.132448	0.0200354	3.83e-11	4048265	32520500	32557601	HLA-DRB1|HLA-DRB6|LOC100507714|LOC100507709	3123|3128|100507714|100507709	0	0.0502569	8.12536	5.51773e-16
sRAGE	rs11796	6	31501212	Cis	T	A	0.329742	-0.132448	0.0200354	3.83e-11	2903258	32712833	32714356	HLA-DQA2|LOC100509457|LOC100507718|HLA-DQA1	3118|100509457|100507718|3117	0	0.0207203	7.17212	8.41333e-13
sRAGE	rs11796	6	31501212	Cis	T	A	0.329742	-0.132448	0.0200354	3.83e-11	2947081	27840936	27842010	HIST1H4L|HIST2H4B|HIST4H4|HIST2H4A|HIST1H4E|HIST1H4B|HIST1H4H|HIST1H4C|HIST1H4J|HIST1H4K|HIST1H4F|HIST1H4D|HIST1H4A|HIST1H4I	8368|554313|121504|8370|8367|8366|8365|8364|8363|8362|8361|8360|8359|8294	0	0.0604324	6.12821	9.53732e-10
sRAGE	rs11796	6	31501212	Cis	T	A	0.329742	-0.132448	0.0200354	3.83e-11	2947889	29556265	29611309	GABBR1	2550	0	-0.0132197	-6.05107	1.53886e-09
sRAGE	rs11796	6	31501212	Cis	T	A	0.329742	-0.132448	0.0200354	3.83e-11	2947975	29677429	29720329	HLA-F-AS1	285830	0	-0.0210243	-5.80051	6.99933e-09
sRAGE	rs11796	6	31501212	Cis	T	A	0.329742	-0.132448	0.0200354	3.83e-11	2949038	31498011	31514627	ATP6V1G2|SNORD84|DDX39B	534|692199|7919	1	0.0289353	15.6541	5.14586e-54
sRAGE	rs11796	6	31501212	Cis	T	A	0.329742	-0.132448	0.0200354	3.83e-11	2948648	30755759	30798436	LINC00243	401247	1	-0.0558405	-12.6967	2.11404e-36
sRAGE	rs11796	6	31501212	Cis	T	A	0.329742	-0.132448	0.0200354	3.83e-11	2948587	30688177	30710511	TUBB	203068	1	-0.0245759	-11.5714	1.35321e-30
sRAGE	rs11796	6	31501212	Cis	T	A	0.329742	-0.132448	0.0200354	3.83e-11	4048241	32485162	32498080	HLA-DRB5|HLA-DRB1|LOC100507714|LOC100507709	3127|3123|100507714|100507709	1	0.0367591	9.17522	6.34985e-20
sRAGE	rs11796	6	31501212	Cis	T	A	0.329742	-0.132448	0.0200354	3.83e-11	2902444	31560467	31584791	AIF1	199	1	0.0213837	8.45542	3.56619e-17
sRAGE	rs11796	6	31501212	Cis	T	A	0.329742	-0.132448	0.0200354	3.83e-11	2902326	31430834	31433581	HCP5	10866	1	0.022267	8.2927	1.39394e-16
sRAGE	rs11796	6	31501212	Cis	T	A	0.329742	-0.132448	0.0200354	3.83e-11	2948887	31190697	31207016			1	-0.0476508	-8.29193	1.40297e-16
sRAGE	rs11796	6	31501212	Cis	T	A	0.329742	-0.132448	0.0200354	3.83e-11	2948630	30710981	30763728	IER3|LOC100294307	8870|100294307	1	-0.025469	-7.68286	1.84544e-14
sRAGE	rs11796	6	31501212	Cis	T	A	0.329742	-0.132448	0.0200354	3.83e-11	2902427	31553730	31556676	LST1	7940	1	-0.0165627	-6.92147	5.00688e-12
sRAGE	rs11796	6	31501212	Cis	T	A	0.329742	-0.132448	0.0200354	3.83e-11	2902463	31588517	31605548	PRRC2A	7916	1	0.00787525	5.64239	1.76518e-08
sRAGE	rs11796	6	31501212	Cis	T	A	0.329742	-0.132448	0.0200354	3.83e-11	2949488	31830975	31846757	SLC44A4	80736	1	-0.0116603	-5.50796	3.80352e-08
sRAGE	rs11796	6	31501212	Cis	T	A	0.329742	-0.132448	0.0200354	3.83e-11	2902416	31543350	31546108	TNF	7124	1	0.0192054	5.41791	6.29991e-08
sRAGE	rs11796	6	31501212	Cis	T	A	0.329742	-0.132448	0.0200354	3.83e-11	2902958	31949811	32004442	C4B|C4A|LOC100293534	721|720|100293534	1	0.00661045	5.00534	5.75915e-07
sRAGE	rs11796	6	31501212	Cis	T	A	0.329742	-0.132448	0.0200354	3.83e-11	2949588	31932945	31940061	DOM3Z	1797	1	-0.011941	-4.27204	1.97132e-05
TIMP1	rs6904029	6	29943067	Trans	A	G	0.284558	-0.131039	0.0203388	1.17e-10	2900974	29690563	29925560	HLA-F	3134	1	0.0427068	15.1748	6.21853e-51
TIMP1	rs6904029	6	29943067	Trans	A	G	0.284558	-0.131039	0.0203388	1.17e-10	2899298	26365395	26451902	BTN3A2|BTN3A1	11118|11119	0	-0.0172349	-5.31011	1.14089e-07
TIMP1	rs6904029	6	29943067	Trans	A	G	0.284558	-0.131039	0.0203388	1.17e-10	2948259	30152238	30182050	TRIM26	7726	1	0.0188585	8.5506	1.588e-17
TIMP1	rs6904029	6	29943067	Trans	A	G	0.284558	-0.131039	0.0203388	1.17e-10	2948024	29758816	29760838	HCG4|HLA-P	54435	1	-0.0406282	-8.25571	1.89379e-16
TIMP1	rs6904029	6	29943067	Trans	A	G	0.284558	-0.131039	0.0203388	1.17e-10	2948169	29978616	29981770	HCG8|ZNRD1-AS1	100507399|80862	1	0.0371545	5.50234	3.92611e-08
TIMP1	rs6904029	6	29943067	Trans	A	G	0.284558	-0.131039	0.0203388	1.17e-10	2901552	30312949	30346438			1	-0.0217284	-5.08176	3.86949e-07
TIMP1	rs6904029	6	29943067	Trans	A	G	0.284558	-0.131039	0.0203388	1.17e-10	2901312	29942929	29946180	HCG9	10255	1	-0.0297791	-4.82693	1.42594e-06
TIMP1	rs6904029	6	29943067	Trans	A	G	0.284558	-0.131039	0.0203388	1.17e-10	2947889	29556265	29611309	GABBR1	2550	1	-0.0106461	-4.71867	2.43571e-06
UCMGP	rs1800799	12	15039295	Cis	G	A	0.951	0.349	0.056	5.72e-10	3445574	14765566	14887371	GUCY2C	2984	1	0.0444036	6.34371	2.43163e-10
UCMGP	rs1800799	12	15039295	Cis	G	A	0.951	0.349	0.056	5.72e-10	3406179	14926274	14930934	H2AFJ	55766	1	-0.0561438	-5.17732	2.33516e-07
UCMGP	rs1800799	12	15039295	Cis	G	A	0.951	0.349	0.056	5.72e-10	3445670	14938214	14956904	WBP11|WBP11P1	51729|441818	1	0.0490486	4.88971	1.04006e-06
UCMGP	rs1800799	12	15039295	Cis	G	A	0.951	0.349	0.056	5.72e-10	3445741	15033588	15038833	MGP	4256	1	-0.0497885	-4.03839	5.45896e-05
UCMGP	rs11056183	12	14926504	Cis	A	G	0.764	-0.174	0.029	1.41e-09	3445670	14938214	14956904	WBP11|WBP11P1	51729|441818	1	-0.0331977	-6.53892	6.78623e-11
UCMGP	rs11056183	12	14926504	Cis	A	G	0.764	-0.174	0.029	1.41e-09	3406179	14926274	14930934	H2AFJ	55766	1	0.0336533	6.12685	9.61858e-10
UCMGP	rs11056183	12	14926504	Cis	A	G	0.764	-0.174	0.029	1.41e-09	3406195	14956506	15059541	C12orf60	144608	1	-0.0591089	-5.69752	1.28204e-08
UCMGP	rs11056183	12	14926504	Cis	A	G	0.764	-0.174	0.029	1.41e-09	3445741	15033588	15038833	MGP	4256	1	0.0304065	4.86759	1.16286e-06
UCMGP	rs11056183	12	14926504	Cis	A	G	0.764	-0.174	0.029	1.41e-09	3445643	14899227	14924165	HIST2H4B|HIST4H4|HIST2H4A|HIST1H4L|HIST1H4E|HIST1H4B|HIST1H4H|HIST1H4C|HIST1H4J|HIST1H4K|HIST1H4F|HIST1H4D|HIST1H4A|HIST1H4I	554313|121504|8370|8368|8367|8366|8365|8364|8363|8362|8361|8360|8359|8294	1	0.0293936	4.56875	5.01906e-06
UCMGP	rs11056183	12	14926504	Cis	A	G	0.764	-0.174	0.029	1.41e-09	3445723	14982245	15025571	ART4	420	1	-0.0441165	-4.17482	3.03066e-05
UCMGP	rs77782835	12	15153437	Cis	G	A	0.92	0.237	0.043	3.11e-08	3445643	14899227	14924165	HIST2H4B|HIST4H4|HIST2H4A|HIST1H4L|HIST1H4E|HIST1H4B|HIST1H4H|HIST1H4C|HIST1H4J|HIST1H4K|HIST1H4F|HIST1H4D|HIST1H4A|HIST1H4I	554313|121504|8370|8368|8367|8366|8365|8364|8363|8362|8361|8360|8359|8294	1	-0.0494552	-5.13399	2.93924e-07
UCMGP	rs77782835	12	15153437	Cis	G	A	0.92	0.237	0.043	3.11e-08	3445741	15033588	15038833	MGP	4256	1	-0.0369178	-3.94202	8.18533e-05
UCMGP	rs7135211	12	15052758	Cis	G	A	0.622	0.265	0.019	3.62e-44	3445741	15033588	15038833	MGP	4256	1	-0.0399375	-9.60636	1.13342e-21
UCMGP	rs7135211	12	15052758	Cis	G	A	0.622	0.265	0.019	3.62e-44	3406179	14926274	14930934	H2AFJ	55766	1	-0.0209027	-5.67817	1.43484e-08
UCMGP	rs7135211	12	15052758	Cis	G	A	0.622	0.265	0.019	3.62e-44	3445643	14899227	14924165	HIST2H4B|HIST4H4|HIST2H4A|HIST1H4L|HIST1H4E|HIST1H4B|HIST1H4H|HIST1H4C|HIST1H4J|HIST1H4K|HIST1H4F|HIST1H4D|HIST1H4A|HIST1H4I	554313|121504|8370|8368|8367|8366|8365|8364|8363|8362|8361|8360|8359|8294	1	-0.022722	-5.27586	1.3746e-07
UCMGP	rs7135211	12	15052758	Cis	G	A	0.622	0.265	0.019	3.62e-44	3445768	15066979	15091996	ERP27	121506	1	0.0219933	4.98186	6.5001e-07
UCMGP	rs7135211	12	15052758	Cis	G	A	0.622	0.265	0.019	3.62e-44	3445670	14938214	14956904	WBP11|WBP11P1	51729|441818	1	0.014593	4.28103	1.89353e-05
