# Supplementary material for: Genome‐wide mapping of plasma protein QTLs identifies putatively causal genes and pathways for cardiovascular disease
Source: Nat Commun. 2018 Aug 15;9:3268. doi: 10.1038/s41467-018-05512-x (PMC6093935; doi:10.1038/s41467-018-05512-x)
Supplement: Supplementary file 13 — Supplementary Data 12 [file 41467_2018_5512_MOESM13_ESM.xlsx]

## Sheet: 12
Supplementary Data 12 . Proteins with >75% probability of colocalization with eQTLs
Protein	Target gene	SNPs	PP.H0	PP.H1	PP.H2	PP.H3	PP.H4
CXCL16	CXCL16	1	1.06e-76	3.82e-68	9.39e-13	0	1
CD14	CD14	223	3.18e-80	8.72e-35	5.49e-49	0.001	0.999
MCAM	CBL	6	4.31e-09	3.09e-06	2.23e-06	0.001	0.999
MMP9	MMP9	9	3.7e-18	0.0002646	2.44e-17	0.001	0.998
MMP8	MMP8	1	2.07e-16	0.0050028	1.39e-17	0	0.995
GRN	HIGD1B	55	3.97e-17	3.41e-05	6.91e-15	0.006	0.994
GDF15	PGPEP1	18	6.16e-70	5.09e-05	1.17e-67	0.009	0.991
FGG	PLRG1	49	5.05e-16	9.3e-09	5.59e-10	0.00995	0.99
sGP130	IL6ST	63	1.17e-32	3.51e-23	4.39e-12	0.0128	0.987
A1M	ORM1	3	1.93e-35	4.62e-31	7.89e-07	0.0185	0.981
COL18A1	COL18A1	106	2.77e-126	3.39e-117	2.41e-11	0.029	0.971
AGP1	ORM1	7	6.93e-52	5.87e-44	5.02e-10	0.042	0.958
sRAGE	PBX2	6	7.95e-49	0.0024945	3.05e-47	0.095	0.902
Cystatin C	CST3	116	4.29e-71	1.62e-05	4.01e-67	0.152	0.848
MPO	SUPT4H1	567	2.48e-149	5.98e-138	7.97e-13	0.192	0.808
ADM	ADM	419	1.89e-28	1.54e-17	2.7e-12	0.22	0.78
GP5	ATP13A3	89	4.87e-30	2.11e-19	8.12e-12	0.351	0.649
UCMGP	MGP	262	3.51e-61	7.61e-23	4.62e-39	0.999	0.000589
sICAM1	ICAM3	9	8.25e-47	4.07e-34	2.03e-13	1	1.41e-05
CLEC3B	ZNF502	26	8.87e-79	6.69e-61	1.33e-18	1	1.11e-10
C2	NCR3	178	1.6e-66	6.51e-41	2.45e-26	1	4.39e-17
SAA1	HPS5	105	5.15e-154	1.8e-26	2.86e-128	1	1.61e-17
NTproBNP	MFN2	147	1.54e-75	2.74e-41	5.61e-35	1	1.59e-24
CD5L	FCRL3	429	1.31e-307	5.11e-258	2.56e-50	1	8.76e-32
GMP140	F5	165	5.27e-277	8.14e-196	6.47e-82	1	2.11e-70
SERPINA10	SERPINA1	250	0	4.22e-124	0	1	6.22e-120
PP.H0 (no causal variant), PP.H1 (causal variant for gene expression only), PP.H2 (causal variant for protein only), PP.H3 (two distinct causal variants), PP.H4 (one common causal variant)
PP.H4 value >0.75 represents colocalization of pQTL and eQTL variants
