# Supplementary material for: Genome‐wide mapping of plasma protein QTLs identifies putatively causal genes and pathways for cardiovascular disease
Source: Nat Commun. 2018 Aug 15;9:3268. doi: 10.1038/s41467-018-05512-x (PMC6093935; doi:10.1038/s41467-018-05512-x)
Supplement: Supplementary file 14 — Supplementary Data 13 [file 41467_2018_5512_MOESM14_ESM.xlsx]

## Sheet: 13
Supplementary Data 13: pQTL variants that coincide with coronary heart disease GWAS SNPs
						SNP-Protein Association					SNP-CHD association
Protein	pQTL	Chr	position	Cis/Trans	EAF	Effect Allele	Other Allele	Beta	SE	P value	Effect Allele	Other Allele	Beta	P value
APOB	rs11102967	1	109817245	Trans	0.684	T	C	0.16	0.022	6.31e-13	T	C	0.068492	4.48e-11
APOB	rs111789331	19	45427125	Trans	0.878	T	A	-0.26	0.033	6.3e-15	T	A	-0.092438	1.18e-08
APOB	rs12721046	19	45421254	Trans	0.875	G	A	-0.246	0.032	6.58e-15	G	A	-0.091815	1.7e-09
APOB	rs12721051	19	45422160	Trans	0.851	C	G	-0.225	0.027	1.33e-16	C	G	-0.091474	1.98e-10
APOB	rs12740374	1	109817590	Trans	0.215205	T	G	-0.18243	0.0224869	4.95e-16	G	T	0.113549	4.63e-23
APOB	rs1277930	1	109822143	Trans	0.775	A	G	0.167	0.022	2.5e-14	A	G	0.096634	3.28e-17
APOB	rs3902354	1	109819296	Trans	0.682	A	C	0.158	0.022	7.04e-13	A	C	0.069627	2.13e-11
APOB	rs4420638	19	45422946	Trans	0.837	A	G	-0.205	0.025	1.79e-16	A	G	-0.091906	7.07e-11
APOB	rs4970834	1	109814880	Trans	0.815	C	T	0.15	0.024	2.86e-10	C	T	0.09655	7.33e-15
APOB	rs4970836	1	109821797	Trans	0.749	A	G	0.169	0.023	7.62e-14	A	G	0.095802	1.11e-16
APOB	rs4970837	1	109822008	Trans	0.684	T	G	0.157	0.022	9.41e-13	T	G	0.069314	2.97e-11
APOB	rs56131196	19	45422846	Trans	0.838	G	A	-0.205	0.025	1.76e-16	G	A	-0.091869	8.24e-11
APOB	rs583104	1	109821307	Trans	0.772	T	G	0.168	0.022	2.44e-14	T	G	0.095177	7.25e-17
APOB	rs599839	1	109822166	Trans	0.224378	G	A	-0.173866	0.0222242	5.15e-15	A	G	0.095934	5.2e-17
APOB	rs602633	1	109821511	Trans	0.779	G	T	0.165	0.022	1.48e-13	G	T	0.096018	6.97e-17
APOB	rs611917	1	109815252	Trans	0.701	A	G	0.162	0.023	1.55e-12	A	G	0.078949	5.4e-14
APOB	rs629301	1	109818306	Trans	0.214579	C	A	-0.17804	0.0224911	2.45e-15	T	G	0.101444	6.66e-19
APOB	rs646776	1	109818530	Trans	0.21593	G	A	-0.180923	0.0224447	7.58e-16	T	C	0.101049	9.01e-19
APOB	rs6511720	19	11202306	Trans	0.127498	T	G	-0.182244	0.0278536	6.03e-11	G	T	0.125298	1.42e-13
APOB	rs660240	1	109817838	Trans	0.791	C	T	0.179	0.023	1.71e-14	C	T	0.102043	8.66e-19
APOB	rs66626994	19	45428234	Trans	0.867	G	A	-0.254	0.032	3.31e-15	G	A	-0.092293	1.42e-08
APOB	rs7412	19	45412079	Trans	0.0763405	T	C	-0.536813	0.0351201	9.62e-53	C	T	0.137045	8.17e-11
APOB	rs7528419	1	109817192	Trans	0.785	A	G	0.182	0.023	3.53e-15	A	G	0.11453	1.97e-23
B2M	rs10774625	12	111910219	Trans	0.503409	A	G	0.120112	0.0185113	8.66e-11	G	A	-0.066556	2.69e-10
B2M	rs3184504	12	111884608	Trans	0.504	C	T	-0.118	0.018	9.69e-11	C	T	-0.064208	1.03e-09
B2M	rs4766578	12	111904371	Trans	0.495	A	T	-0.123	0.019	1.24e-10	A	T	-0.066499	2.83e-10
B2M	rs597808	12	111973358	Trans	0.479	G	A	-0.13	0.021	3.05e-10	G	A	-0.061209	8.75e-09
B2M	rs653178	12	112007756	Trans	0.494925	G	A	0.114929	0.0185104	5.34e-10	T	C	-0.064429	5.15e-10
B2M	rs7137828	12	111932800	Trans	0.508	T	C	-0.123	0.02	3.2e-10	T	C	-0.064439	1e-09
B2M	rs7310615	12	111865049	Trans	0.501	G	C	-0.117	0.019	4.57e-10	G	C	-0.063685	1.67e-09
CRP	rs111789331	19	45427125	Trans	0.878	T	A	0.272	0.033	1.95e-16	T	A	-0.092438	1.18e-08
CRP	rs12721046	19	45421254	Trans	0.875	G	A	0.259	0.031	1.16e-16	G	A	-0.091815	1.7e-09
CRP	rs12721051	19	45422160	Trans	0.851	C	G	0.229	0.027	2.39e-17	C	G	-0.091474	1.98e-10
CRP	rs4420638	19	45422946	Trans	0.837	A	G	0.207	0.025	5.41e-17	A	G	-0.091906	7.07e-11
CRP	rs56131196	19	45422846	Trans	0.838	G	A	0.207	0.025	5.54e-17	G	A	-0.091869	8.24e-11
CRP	rs66626994	19	45428234	Trans	0.867	G	A	0.267	0.032	6.2e-17	G	A	-0.092293	1.42e-08
GMP140	rs2519093	9	136141870	Trans	0.818	C	T	0.47	0.025	1.16e-78	C	T	-0.079704	1.19e-11
GMP140	rs495828	9	136154867	Trans	0.791	G	T	0.4	0.024	1.43e-62	G	T	-0.072607	1.29e-10
GMP140	rs507666	9	136149399	Trans	0.185569	A	G	-0.433665	0.0240506	1.11e-72	G	A	-0.078791	1.64e-11
GMP140	rs532436	9	136149830	Trans	0.816	G	A	0.467	0.025	5.73e-78	G	A	-0.078812	1.61e-11
GMP140	rs550057	9	136146597	Trans	0.76	C	T	0.377	0.022	4.11e-65	C	T	-0.062774	4.19e-09
GMP140	rs579459	9	136154168	Trans	0.209721	C	T	-0.374124	0.0230308	2.44e-59	T	C	-0.072956	1.14e-10
GMP140	rs600038	9	136151806	Trans	0.792	T	C	0.399	0.024	7.95e-63	T	C	-0.073723	7.15e-11
GMP140	rs635634	9	136155000	Trans	0.185616	A	G	-0.43026	0.0240533	1.47e-71	C	T	-0.077157	4.47e-11
GMP140	rs649129	9	136154304	Trans	0.791	C	T	0.399	0.024	1.39e-62	C	T	-0.072875	1.21e-10
GMP140	rs651007	9	136153875	Trans	0.20969	A	G	-0.373773	0.023031	3.14e-59	C	T	-0.072871	1.19e-10
GMP140	rs9411378	9	136145425	Trans	0.792	C	A	0.422	0.025	9.38e-62	C	A	-0.06482	1.95e-08
GRN	rs11102967	1	109817245	Trans	0.684	T	C	0.647	0.021	1.95e-210	T	C	0.068492	4.48e-11
GRN	rs12740374	1	109817590	Trans	0.215441	T	G	-0.727792	0.0224873	8.66e-230	G	T	0.113549	4.63e-23
GRN	rs1277930	1	109822143	Trans	0.775	A	G	0.698	0.02	1.45e-257	A	G	0.096634	3.28e-17
GRN	rs3902354	1	109819296	Trans	0.682	A	C	0.643	0.021	1.73e-211	A	C	0.069627	2.13e-11
GRN	rs4970834	1	109814880	Trans	0.815	C	T	0.671	0.023	4.08e-195	C	T	0.09655	7.33e-15
GRN	rs4970836	1	109821797	Trans	0.749	A	G	0.722	0.021	8.45e-258	A	G	0.095802	1.11e-16
GRN	rs4970837	1	109822008	Trans	0.684	T	G	0.641	0.021	1.25e-211	T	G	0.069314	2.97e-11
GRN	rs583104	1	109821307	Trans	0.772	T	G	0.701	0.02	2.02e-257	T	G	0.095177	7.25e-17
GRN	rs599839	1	109822166	Trans	0.224696	G	A	-0.698555	0.0222213	6.46e-217	A	G	0.095934	5.2e-17
GRN	rs602633	1	109821511	Trans	0.779	G	T	0.699	0.021	2e-248	G	T	0.096018	6.97e-17
GRN	rs611917	1	109815252	Trans	0.701	A	G	0.655	0.022	6.42e-201	A	G	0.078949	5.4e-14
GRN	rs629301	1	109818306	Trans	0.214898	C	A	-0.7222	0.0224864	2.53e-226	T	G	0.101444	6.66e-19
GRN	rs646776	1	109818530	Trans	0.216232	G	A	-0.72588	0.0224459	1.98e-229	T	C	0.101049	9.01e-19
GRN	rs660240	1	109817838	Trans	0.791	C	T	0.738	0.022	1.49e-254	C	T	0.102043	8.66e-19
GRN	rs6657811	1	109807283	Trans	0.878	A	T	0.67	0.029	2.69e-116	A	T	0.086509	2.74e-08
GRN	rs7528419	1	109817192	Trans	0.785	A	G	0.75	0.021	6.04e-268	A	G	0.11453	1.97e-23
LPA	rs10080815	6	160687412	Cis	0.978	T	G	-1.24	0.075	8.7e-62	T	G	-0.246627	1.33e-15
LPA	rs10455872	6	161010118	Cis	0.941	A	G	-1.255	0.046	7.02e-165	A	G	-0.318598	5.73e-39
LPA	rs11751605	6	160963230	Cis	0.861	T	C	-0.403	0.028	2.67e-48	T	C	-0.086965	1.61e-08
LPA	rs11755806	6	160714127	Cis	0.864	T	G	-0.365	0.027	2.33e-41	T	G	-0.078672	8.42e-09
LPA	rs11755965	6	160723901	Cis	0.869	C	T	-0.376	0.027	1.1e-42	C	T	-0.0768	2.37e-08
LPA	rs117733303	6	160922870	Cis	0.983	A	G	-1.192	0.069	1.49e-67	A	G	-0.32194	2.14e-08
LPA	rs117791490	6	160916058	Cis	0.983	C	T	-1.21	0.069	6.38e-69	C	T	-0.339148	9.3e-09
LPA	rs118039278	6	160985526	Cis	0.937	G	A	-1.144	0.043	1.06e-154	G	A	-0.305337	4.38e-37
LPA	rs12174589	6	161099044	Cis	0.78	A	T	0.265	0.027	8.23e-23	A	T	0.0699	1.01e-09
LPA	rs12175867	6	161019138	Cis	0.769	T	C	0.253	0.022	5.63e-31	T	C	0.062166	5.6e-09
LPA	rs12192401	6	160731895	Cis	0.867	C	T	-0.37	0.027	6.52e-43	C	T	-0.078927	1.85e-08
LPA	rs12193418	6	160713299	Cis	0.866	C	G	-0.365	0.027	9.27e-41	C	G	-0.080371	1.13e-08
LPA	rs12194138	6	160959831	Cis	0.839	A	T	-0.408	0.026	1.9e-54	A	T	-0.081	1.28e-08
LPA	rs12194962	6	160713704	Cis	0.864	C	T	-0.365	0.027	2.52e-41	C	T	-0.078763	8.14e-09
LPA	rs12203303	6	160713696	Cis	0.864	T	C	-0.365	0.027	2.53e-41	T	C	-0.078764	8.14e-09
LPA	rs12206585	6	160713524	Cis	0.864	G	A	-0.365	0.027	2.55e-41	G	A	-0.078917	7.63e-09
LPA	rs13202636	6	161029728	Cis	0.764	T	C	0.25	0.021	1.07e-31	T	C	0.062848	2.43e-09
LPA	rs140570886	6	161013013	Cis	0.981	T	C	-1.539	0.085	9.25e-74	T	C	-0.358095	2.8e-21
LPA	rs141320342	6	160710851	Cis	0.864	C	T	-0.371	0.027	2.73e-42	C	T	-0.081182	7.18e-09
LPA	rs141766382	6	161443939	Cis	0.981	G	C	-0.835	0.077	2.98e-27	G	C	-0.240721	1.63e-08
LPA	rs143843429	6	161383079	Cis	0.98	A	G	-0.816	0.076	7.97e-27	A	G	-0.270733	1.91e-10
LPA	rs144078421	6	160424890	Cis	0.987	G	A	-1.046	0.086	1.03e-33	G	A	-0.31573	4.97e-10
LPA	rs1510224	6	160894878	Cis	0.983	T	C	-1.188	0.069	2.31e-67	T	C	-0.336437	8.22e-09
LPA	rs1510226	6	160816409	Cis	0.979	T	C	-1.157	0.068	2.11e-64	T	C	-0.213617	6.71e-13
LPA	rs1810126	6	160872151	Cis	0.359446	T	C	0.27928	0.0191911	5.63e-48	C	T	-0.056747	3.95e-09
LPA	rs1848830	6	160733255	Cis	0.843	G	A	-0.351	0.028	6.75e-37	G	A	-0.079366	9.11e-09
LPA	rs186696265	6	161111700	Cis	0.99	C	T	-1.997	0.101	1.92e-87	C	T	-0.550351	3.35e-30
LPA	rs2048327	6	160863532	Cis	0.359931	G	A	0.279742	0.0191991	4.32e-48	T	C	-0.05748	2.46e-09
LPA	rs2063346	6	160884275	Cis	0.641	C	T	-0.282	0.019	3.56e-50	C	T	-0.056724	4.78e-09
LPA	rs2063347	6	160882029	Cis	0.641	G	A	-0.282	0.019	3.47e-50	G	A	-0.056302	5.85e-09
LPA	rs2183470	6	160715093	Cis	0.864	C	T	-0.366	0.027	1.31e-41	C	T	-0.078843	7.8e-09
LPA	rs2292334	6	160858188	Cis	0.637	G	A	-0.285	0.019	9.91e-53	G	A	-0.057479	2.26e-09
LPA	rs2315065	6	161108144	Cis	0.933	C	A	-0.977	0.048	1.1e-91	C	A	-0.287396	2.88e-34
LPA	rs3088442	6	160872652	Cis	0.641	G	A	-0.28	0.019	3.64e-50	G	A	-0.056351	5.31e-09
LPA	rs3103347	6	160746512	Cis	0.866	C	T	-0.369	0.027	5.01e-43	C	T	-0.077685	3.09e-08
LPA	rs3103348	6	160745238	Cis	0.867	T	C	-0.373	0.027	8.9e-44	T	C	-0.078039	2.66e-08
LPA	rs3103349	6	160740721	Cis	0.866	C	T	-0.371	0.027	8.17e-44	C	T	-0.078508	8.52e-09
LPA	rs3103350	6	160723005	Cis	0.865	T	C	-0.375	0.027	7.18e-44	T	C	-0.081406	2.64e-09
LPA	rs3103351	6	160716066	Cis	0.891	A	G	-0.428	0.032	1.61e-41	A	G	-0.087887	2.24e-08
LPA	rs3106162	6	160883294	Cis	0.642	T	C	-0.282	0.019	4.01e-50	T	C	-0.056373	5.87e-09
LPA	rs3106163	6	160717299	Cis	0.865	T	C	-0.373	0.027	2.31e-42	T	C	-0.081224	3.17e-09
LPA	rs3106165	6	160718756	Cis	0.865	T	C	-0.373	0.027	1.83e-42	T	C	-0.081237	3.14e-09
LPA	rs3106167	6	160737390	Cis	0.867	T	G	-0.369	0.027	2.7e-43	T	G	-0.07853	8.6e-09
LPA	rs3106168	6	160731503	Cis	0.866	A	G	-0.369	0.027	4e-43	A	G	-0.078587	8.39e-09
LPA	rs3106169	6	160730805	Cis	0.866	T	A	-0.369	0.027	4.2e-43	T	A	-0.078568	8.48e-09
LPA	rs3106170	6	160729924	Cis	0.867	G	A	-0.37	0.027	7.53e-43	G	A	-0.078956	1.82e-08
LPA	rs3106171	6	160728141	Cis	0.866	A	T	-0.37	0.027	3.28e-43	A	T	-0.07908	6.32e-09
LPA	rs3106172	6	160727975	Cis	0.865	A	G	-0.364	0.027	5.36e-42	A	G	-0.078965	8.8e-09
LPA	rs3106173	6	160727950	Cis	0.865	A	G	-0.364	0.027	5.36e-42	A	G	-0.078486	8.6e-09
LPA	rs3106174	6	160727542	Cis	0.866	G	A	-0.369	0.027	4.95e-43	G	A	-0.078452	8.92e-09
LPA	rs3106175	6	160727057	Cis	0.866	G	A	-0.369	0.027	5.21e-43	G	A	-0.078509	8.7e-09
LPA	rs3120139	6	160741622	Cis	0.866	G	A	-0.37	0.027	9.2e-44	G	A	-0.078737	7.75e-09
LPA	rs3120140	6	160738831	Cis	0.867	G	A	-0.371	0.027	2.38e-43	G	A	-0.078166	2.42e-08
LPA	rs3120145	6	160727866	Cis	0.865	A	G	-0.364	0.027	5.43e-42	A	G	-0.078481	8.62e-09
LPA	rs3120146	6	160727465	Cis	0.867	C	T	-0.37	0.027	8.94e-43	C	T	-0.078908	1.86e-08
LPA	rs3120147	6	160726344	Cis	0.866	C	T	-0.369	0.027	4.99e-43	C	T	-0.077862	1.07e-08
LPA	rs3120148	6	160725895	Cis	0.866	G	T	-0.369	0.027	5.47e-43	G	T	-0.078124	1.03e-08
LPA	rs3120149	6	160725769	Cis	0.867	A	G	-0.37	0.027	1.01e-42	A	G	-0.078438	2.26e-08
LPA	rs3120151	6	160717472	Cis	0.865	C	T	-0.373	0.027	2.29e-42	C	T	-0.081394	2.94e-09
LPA	rs3125049	6	160754712	Cis	0.862	G	A	-0.356	0.026	3.57e-41	G	A	-0.0761	3.96e-08
LPA	rs3125050	6	160740836	Cis	0.867	A	C	-0.372	0.027	1.14e-43	A	C	-0.080588	1.45e-08
LPA	rs3125051	6	160738730	Cis	0.866	G	A	-0.37	0.027	1.21e-43	G	A	-0.079143	6.64e-09
LPA	rs3125052	6	160738373	Cis	0.866	T	C	-0.37	0.027	1.91e-43	T	C	-0.078801	7.77e-09
LPA	rs3125053	6	160736940	Cis	0.867	T	C	-0.369	0.027	2.96e-43	T	C	-0.078516	8.65e-09
LPA	rs3125054	6	160736797	Cis	0.868	C	T	-0.37	0.027	4.11e-43	C	T	-0.078883	1.87e-08
LPA	rs3125055	6	160736787	Cis	0.867	T	A	-0.369	0.027	2.96e-43	T	A	-0.078643	8.19e-09
LPA	rs3125057	6	160731672	Cis	0.866	T	A	-0.369	0.027	3.99e-43	T	A	-0.078589	8.38e-09
LPA	rs3125060	6	160711018	Cis	0.862	G	A	-0.373	0.027	5.69e-43	G	A	-0.080568	3.34e-09
LPA	rs3127581	6	160716153	Cis	0.868	T	C	-0.38	0.028	4.3e-42	T	C	-0.080225	6.83e-09
LPA	rs3127582	6	160718644	Cis	0.865	G	A	-0.373	0.027	1.85e-42	G	A	-0.08121	3.18e-09
LPA	rs3127583	6	160727131	Cis	0.866	G	A	-0.369	0.027	5.13e-43	G	A	-0.078398	9.13e-09
LPA	rs3127585	6	160726367	Cis	0.866	G	A	-0.369	0.027	5.33e-43	G	A	-0.078111	1.03e-08
LPA	rs3127586	6	160704912	Cis	0.864	T	C	-0.358	0.027	1.83e-39	T	C	-0.081043	8.25e-09
LPA	rs3127587	6	160703377	Cis	0.864	G	A	-0.358	0.027	2.19e-39	G	A	-0.081108	8.02e-09
LPA	rs3127591	6	160737802	Cis	0.867	G	T	-0.369	0.027	2.43e-43	G	T	-0.078515	8.66e-09
LPA	rs3127597	6	160731104	Cis	0.867	T	A	-0.37	0.027	6.89e-43	T	A	-0.078965	1.82e-08
LPA	rs3127598	6	160730940	Cis	0.866	C	T	-0.369	0.027	4.13e-43	C	T	-0.078586	8.39e-09
LPA	rs35600881	6	161026764	Cis	0.769	G	A	0.249	0.022	2.51e-30	G	A	0.061325	8.32e-09
LPA	rs3798220	6	160961137	Cis	0.0164934	C	T	1.20808	0.0715003	4.8e-64	T	C	-0.350343	4.66e-09
LPA	rs3918285	6	160868654	Cis	0.638	C	T	-0.278	0.019	4.23e-49	C	T	-0.055973	7.25e-09
LPA	rs3918286	6	160868668	Cis	0.638	A	G	-0.278	0.019	4.25e-49	A	G	-0.055949	7.36e-09
LPA	rs4708876	6	161068320	Cis	0.549	G	C	-0.17	0.019	4.32e-20	G	C	-0.057182	2.11e-09
LPA	rs4709431	6	160853746	Cis	0.983	A	C	-1.211	0.069	1.95e-68	A	C	-0.341073	5.31e-09
LPA	rs55730499	6	161005610	Cis	0.939	C	T	-1.255	0.046	3.77e-167	C	T	-0.316641	5.39e-39
LPA	rs56378129	6	160712811	Cis	0.864	G	A	-0.365	0.027	2.95e-41	G	A	-0.079068	7.19e-09
LPA	rs56393506	6	161089307	Cis	0.843	C	T	-0.795	0.031	9.29e-145	C	T	-0.146947	2.37e-25
LPA	rs624249	6	160679400	Cis	0.604	C	A	0.158	0.021	6.7e-14	C	A	0.061265	6.82e-09
LPA	rs62442784	6	161067992	Cis	0.765	T	C	0.249	0.021	7.53e-32	T	C	0.06249	3.34e-09
LPA	rs6455698	6	161108803	Cis	0.679	T	G	0.284	0.024	6.58e-33	T	G	0.061642	5.21e-10
LPA	rs6905073	6	161067892	Cis	0.644	G	T	0.222	0.019	1.18e-30	G	T	0.058185	1.91e-09
LPA	rs6911381	6	160750643	Cis	0.867	C	T	-0.375	0.027	5.4e-44	C	T	-0.077509	3.54e-08
LPA	rs6926458	6	161019866	Cis	0.769	A	G	0.252	0.022	6.1e-31	A	G	0.062067	5.36e-09
LPA	rs6926896	6	161028908	Cis	0.766	C	G	0.249	0.021	1.45e-31	C	G	0.062761	2.82e-09
LPA	rs6933264	6	160750469	Cis	0.867	A	C	-0.374	0.027	5.5e-44	A	C	-0.077475	3.58e-08
LPA	rs6935921	6	161108536	Cis	0.681	T	C	0.284	0.024	7.93e-33	T	C	0.060877	7.35e-10
LPA	rs6940254	6	161024171	Cis	0.769	C	G	0.252	0.022	7.4e-31	C	G	0.061632	7.11e-09
LPA	rs7452960	6	160941641	Cis	0.983	G	A	-1.206	0.069	1.09e-68	G	A	-0.350143	1.02e-09
LPA	rs74617384	6	160997118	Cis	0.94	A	T	-1.197	0.044	4.99e-163	A	T	-0.315029	1.72e-38
LPA	rs74625856	6	161313619	Cis	0.97	A	T	-0.68	0.068	1.12e-23	A	T	-0.172449	5.87e-09
LPA	rs74985118	6	161304072	Cis	0.971	C	G	-0.725	0.068	1.31e-26	C	G	-0.168101	1.15e-08
LPA	rs76725059	6	160729298	Cis	0.866	A	G	-0.369	0.027	4.52e-43	A	G	-0.078551	8.52e-09
LPA	rs77410834	6	160714837	Cis	0.864	C	T	-0.366	0.027	2.05e-41	C	T	-0.078578	8.73e-09
LPA	rs7769879	6	160865645	Cis	0.641	G	C	-0.28	0.019	2.01e-50	G	C	-0.057214	2.97e-09
LPA	rs7770628	6	161018174	Cis	0.459916	C	T	0.16808	0.0184484	8.18e-20	T	C	-0.055594	7.52e-09
LPA	rs7770685	6	161069653	Cis	0.765	A	T	0.248	0.021	1.41e-31	A	T	0.062458	3.54e-09
LPA	rs783144	6	161119239	Cis	0.703	C	T	0.33	0.024	5.55e-42	C	T	0.061507	1.77e-09
LPA	rs78801493	6	160714603	Cis	0.864	T	C	-0.365	0.027	2.16e-41	T	C	-0.078752	8.14e-09
LPA	rs79390162	6	160719592	Cis	0.875	C	T	-0.406	0.029	1.01e-44	C	T	-0.0873	1.45e-09
LPA	rs9295127	6	160751123	Cis	0.98	C	A	-1.296	0.075	1.39e-67	C	A	-0.271203	1.33e-15
LPA	rs9295128	6	160751531	Cis	0.989	G	T	-1.687	0.091	2.61e-77	G	T	-0.492954	2.64e-24
LPA	rs932925	6	160719741	Cis	0.867	G	A	-0.373	0.027	3.79e-42	G	A	-0.082145	5.82e-09
LPA	rs9355288	6	160867159	Cis	0.641	G	A	-0.28	0.019	3.16e-50	G	A	-0.056683	4.28e-09
LPA	rs9355297	6	161023165	Cis	0.769	C	G	0.252	0.022	6.93e-31	C	G	0.061782	6.61e-09
LPA	rs9457761	6	160292603	Cis	0.988	C	G	-1.143	0.095	4.9e-33	C	G	-0.327419	1.07e-10
LPA	rs9457861	6	160626650	Cis	0.942	C	T	-0.409	0.045	1.38e-19	C	T	-0.097078	4.82e-08
LPA	rs9457906	6	160759553	Cis	0.978	C	G	-1.168	0.07	3e-62	C	G	-0.203521	1.81e-12
LPA	rs9457925	6	160848743	Cis	0.983	G	A	-1.213	0.069	7.8e-69	G	A	-0.325777	1.13e-08
LPA	rs9457927	6	160910282	Cis	0.985	A	G	-1.359	0.075	4.29e-74	A	G	-0.357354	1.11e-21
LPA	rs9457995	6	161102643	Cis	0.664	G	A	0.323	0.024	4.43e-42	G	A	0.068647	1.66e-11
MCAM	rs2519093	9	136141870	Trans	0.818	C	T	0.167	0.025	4.61e-11	C	T	-0.079704	1.19e-11
MCAM	rs507666	9	136149399	Trans	0.18535	A	G	-0.159263	0.0238538	2.45e-11	G	A	-0.078791	1.64e-11
MCAM	rs532436	9	136149830	Trans	0.816	G	A	0.167	0.025	3.91e-11	G	A	-0.078812	1.61e-11
MCAM	rs550057	9	136146597	Trans	0.76	C	T	0.151	0.022	1.42e-11	C	T	-0.062774	4.19e-09
MCAM	rs635634	9	136155000	Trans	0.185473	A	G	-0.156563	0.0238519	5.24e-11	C	T	-0.077157	4.47e-11
MCAM	rs9411378	9	136145425	Trans	0.792	C	A	0.171	0.026	2.55e-11	C	A	-0.06482	1.95e-08
sGP130	rs2519093	9	136141870	Trans	0.818	C	T	0.223	0.025	8.8e-19	C	T	-0.079704	1.19e-11
sGP130	rs495828	9	136154867	Trans	0.791	G	T	0.177	0.024	1.94e-13	G	T	-0.072607	1.29e-10
sGP130	rs507666	9	136149399	Trans	0.185637	A	G	-0.208255	0.0237281	1.68e-18	G	A	-0.078791	1.64e-11
sGP130	rs532436	9	136149830	Trans	0.816	G	A	0.223	0.025	8.28e-19	G	A	-0.078812	1.61e-11
sGP130	rs550057	9	136146597	Trans	0.76	C	T	0.175	0.022	3.12e-15	C	T	-0.062774	4.19e-09
sGP130	rs579459	9	136154168	Trans	0.209975	C	T	-0.166271	0.0226872	2.32e-13	T	C	-0.072956	1.14e-10
sGP130	rs600038	9	136151806	Trans	0.792	T	C	0.176	0.024	1.69e-13	T	C	-0.073723	7.15e-11
sGP130	rs635634	9	136155000	Trans	0.185684	A	G	-0.207243	0.0237288	2.46e-18	C	T	-0.077157	4.47e-11
sGP130	rs649129	9	136154304	Trans	0.791	C	T	0.176	0.024	1.93e-13	C	T	-0.072875	1.21e-10
sGP130	rs651007	9	136153875	Trans	0.209943	A	G	-0.166078	0.0226871	2.47e-13	C	T	-0.072871	1.19e-10
sGP130	rs9411378	9	136145425	Trans	0.792	C	A	0.198	0.026	1.06e-14	C	A	-0.06482	1.95e-08
sICAM1	rs2519093	9	136141870	Trans	0.818	C	T	0.334	0.025	2.83e-40	C	T	-0.079704	1.19e-11
sICAM1	rs495828	9	136154867	Trans	0.791	G	T	0.295	0.024	6.19e-35	G	T	-0.072607	1.29e-10
sICAM1	rs507666	9	136149399	Trans	0.185096	A	G	-0.323245	0.0237798	4.39e-42	G	A	-0.078791	1.64e-11
sICAM1	rs532436	9	136149830	Trans	0.816	G	A	0.336	0.025	7.66e-41	G	A	-0.078812	1.61e-11
sICAM1	rs550057	9	136146597	Trans	0.76	C	T	0.272	0.022	1.88e-34	C	T	-0.062774	4.19e-09
sICAM1	rs579459	9	136154168	Trans	0.20951	C	T	-0.285799	0.0227374	3.1e-36	T	C	-0.072956	1.14e-10
sICAM1	rs600038	9	136151806	Trans	0.792	T	C	0.294	0.024	6.36e-35	T	C	-0.073723	7.15e-11
sICAM1	rs635634	9	136155000	Trans	0.185143	A	G	-0.322411	0.0237808	7.14e-42	C	T	-0.077157	4.47e-11
sICAM1	rs649129	9	136154304	Trans	0.791	C	T	0.295	0.024	6.14e-35	C	T	-0.072875	1.21e-10
sICAM1	rs651007	9	136153875	Trans	0.209479	A	G	-0.285655	0.0227374	3.36e-36	C	T	-0.072871	1.19e-10
sICAM1	rs9411378	9	136145425	Trans	0.792	C	A	0.309	0.026	9.1e-34	C	A	-0.06482	1.95e-08
