# Supplementary material for: Genome‐wide mapping of plasma protein QTLs identifies putatively causal genes and pathways for cardiovascular disease
Source: Nat Commun. 2018 Aug 15;9:3268. doi: 10.1038/s41467-018-05512-x (PMC6093935; doi:10.1038/s41467-018-05512-x)
Supplement: Supplementary file 15 — Supplementary Data 14 [file 41467_2018_5512_MOESM15_ESM.xlsx]

## Sheet: 14 
Supplementary Data 14: Mendelian randomization for expression of cis-eGenes regulating proteins in trans
cis-eGene locus	Proteins	Instrumental variable (trans-pQTL SNPs that are eQTLs)	Beta	SE	P value	Data
CELSR2/SORT1/PSRC1	APOB	rs12740374	-9.54114	1.17607	4.95031e-16	FHS whole blood
ATXN2/SH2B3	B2M	rs10774625	-16.8361	2.59472	8.66433e-11	FHS whole blood
HNF1A/P2RX4	CRP	rs7979473	-10.7751	1.63781	4.7379e-11	FHS whole blood
ABO	GMP140	rs2519093	17.3501	0.922876	7.55164e-79	FHS whole blood
CELSR2/SORT1/PSRC1	GRN	2 SNPs	-39.3253	18.6821	0.0352936	FHS whole blood
ABO	MCAM	rs550057	5.95905	0.868206	6.71294e-12	FHS whole blood
ABO	sGP130	rs532436	8.31561	0.932243	4.66288e-19	FHS whole blood
ABO	sICAM1	rs507666	12.0543	0.886779	4.38891e-42	FHS whole blood
CELSR2/SORT1/PSRC1	APOB	rs629301	-0.65	0.08	2.45e-15	GTEx Whole blood
CELSR2/SORT1/PSRC1	GRN	rs629301	-2.7	0.08	4.83e-264	GTEx Whole blood
CELSR2/SORT1/PSRC1	APOB	rs7528419	-0.134782	0.0171247	3.52933e-15	GTEX Liver
CELSR2/SORT1/PSRC1	GRN	rs35558471	-0.567231	0.105457	7.49941e-08	GTEx Artery Aorta
ABO	GMP140	rs11244053	-0.133083	0.0236021	1.71425e-08	GTEx Heart Atrial Appendage
