# Supplementary material for: Genome‐wide mapping of plasma protein QTLs identifies putatively causal genes and pathways for cardiovascular disease
Source: Nat Commun. 2018 Aug 15;9:3268. doi: 10.1038/s41467-018-05512-x (PMC6093935; doi:10.1038/s41467-018-05512-x)
Supplement: Supplementary file 16 — Supplementary Data 15 [file 41467_2018_5512_MOESM16_ESM.xlsx]

## Sheet: 15
Supplementary Data 15: Mendelian randomization test results for protein associations with coronary heart disease risk
Exposure	Method	n(SNP)	Beta	SE	P value	Odds Ratio	ORLowerCI	ORUpperCI
LPA	Inverse variance weighted	37	0.183419	0.0128124	1.74447e-46	1.20132	1.17153	1.23187
BCHE	Inverse variance weighted	14	-0.0420166	0.0130278	0.00125909	0.958854	0.93468	0.983653
PON1	Inverse variance weighted	35	0.0160983	0.00576686	0.005246	1.01623	1.00481	1.02778
MCAM	Wald ratio	1	-0.202514	0.0770431	0.0085742	0.816675	0.702213	0.949795
MPO	Inverse variance weighted	6	0.073623	0.0290212	0.0111849	1.0764	1.01688	1.1394
Cystatin C	Inverse variance weighted	11	0.0417284	0.0167277	0.0126112	1.04261	1.00898	1.07736
